# Supplementary material for: Bis(2-methyl­pyridinium) tetra­chlorido­cuprate(II): synthesis, structure and Hirshfeld surface analysis
Source: Acta Crystallogr E Crystallogr Commun. 2021 Jun 25;77(Pt 7):726–9. doi: 10.1107/S2056989021006277 (PMC8382058; doi:10.1107/S2056989021006277)
Supplement: Supplementary file 1 [file e-77-00726-sup1.cif]

##############################################################################
#                                                                            #
# This CIF contains the data in a paper accepted for publication in          #
# Acta Crystallographica Section E. It conforms to the requirements of       #
# Notes for Authors for Acta Crystallographica Section E, and has been       #
# peer reviewed under the auspices of the IUCr Commission on Journals.       #
#                                                                            #
# Full details of the Crystallographic Information File format               #
# are given in the paper "The Crystallographic Information File (CIF):       #
# a New Standard Archive File for Crystallography" by S. R. Hall, F. H.      #
# Allen and I. D. Brown [Acta Cryst. (1991), A47, 655-685].                  #
#                                                                            #
# The current version of the core CIF dictionary is obtainable from          #
# ftp://ftp.iucr.org/pub/cif_core.dic.                                       #
#                                                                            #
# Software is freely available for graphical display of the structure(s)     #
# in this CIF. For information consult the CIF software page                 #
# http://www.iucr.org/resources/cif/software.                                #
#                                                                            #
# This file may be used for bona fide research purposes within the           #
# scientific community so long as proper attribution is given to the journal # 
# article from which it was obtained.                                        #
#                                                                            #
##############################################################################
data_I
_audit_creation_method
;
Olex2 1.2
(compiled 2018.05.29 svn.r3508 for OlexSys, GUI svn.r5506)
;
_journal_date_recd_electronic     2020-12-21
_journal_date_accepted     2021-06-17
_journal_name_full     'Acta Crystallographica, Section E'
_journal_year     2021
_journal_volume     77
_journal_issue      7
_journal_page_first     726
_journal_page_last     729
_journal_paper_category     GM
_journal_paper_doi     10.1107/S2056989021006277
_journal_coeditor_code     DJ2020
_publ_contact_author_name     'J Prakasha Reddy'
_publ_contact_author_address
;
Department of Chemistry, School of Sciences, Indrashil University, Rajpur,
Gujarat, 382740, India
;
_publ_contact_author_email     'j.prakashareddy@gmail.com'
_publ_contact_author_fax     ?
_publ_contact_author_phone     ?
_publ_section_title
;
Bis(2-methylpyridinium) tetrachloridocuprate(II): synthesis, structure and
Hirshfeld surface analysis
;
_publ_section_title_footnote     .
loop_
    _publ_author_name
    _publ_author_footnote
    _publ_author_address
    'Mehmood, Tahir' .
;
Department of Chemistry, School of Sciences, Indrashil University, Rajpur,
Gujarat, 382740,India
;
    'Bhosale*, Rajesh S.' .
;
Department of Chemistry, School of Sciences, Indrashil University, Rajpur,
Gujarat, 382740,India
;
    'Reddy, J. Prakasha' .
;
Department of Chemistry, School of Sciences, Indrashil University, Rajpur,
Gujarat, 382740,
India
;
_publ_section_synopsis
;
The structure of bis(2-methylpyridinium) tetrachlorocuprate(II) is
characterized by layers formed by [C~6~H~8~N]^+^ and [CuCl~4~]^2--^ connected
through N---H...Cl and C---H(phenyl)...Cl interactions. The layers are further
connected by C---H(methyl)...Cl interactions.
;
_chemical_name_systematic
;
Bis(2-methylpyridinium) tetrachloridocuprate(II)
;
_chemical_name_common     'bis(2-methylpyridinium) tetrachlorocuprate(II)'
_chemical_formula_moiety     '2(C6 H8 N +), Cl4 Cu 2-'
_chemical_formula_sum     'C12 H16 Cl4 Cu N2'
_chemical_formula_iupac     '(C6 H8 N)2 [Cu Cl4]'
_chemical_formula_weight     393.62
_chemical_melting_point     ?
_space_group_crystal_system     monoclinic
_space_group_name_H-M_alt     'I 2/c'
_space_group_name_Hall     '-I 2yc'
loop_
    _space_group_symop_operation_xyz
    'x, y, z'
    '-x, y, -z+1/2'
    'x+1/2, y+1/2, z+1/2'
    '-x+1/2, y+1/2, -z+1'
    '-x, -y, -z'
    'x, -y, z-1/2'
    '-x+1/2, -y+1/2, -z+1/2'
    'x+1/2, -y+1/2, z'
_cell_length_a     15.2354(8)
_cell_length_b     8.3683(3)
_cell_length_c     12.8372(6)
_cell_angle_alpha     90
_cell_angle_beta     99.205(5)
_cell_angle_gamma     90
_cell_volume     1615.60(13)
_cell_formula_units_Z     4
_cell_measurement_reflns_used     5462
_cell_measurement_theta_min     2.9112
_cell_measurement_theta_max     32.5119
_cell_measurement_temperature     120(2)
_exptl_crystal_description     blocks
_exptl_crystal_colour     'pale yellow'
_exptl_crystal_size_max     0.32
_exptl_crystal_size_mid     0.27
_exptl_crystal_size_min     0.25
_exptl_crystal_density_diffrn     1.618
_exptl_crystal_density_meas     ?
_exptl_crystal_density_method     ?
_exptl_crystal_F_000     796
_exptl_absorpt_coefficient_mu     2.000
_exptl_absorpt_correction_type     analytical
_exptl_absorpt_process_details
;
(CrysAlisPro; Agilent, 2014)
;
_exptl_absorpt_correction_T_min     0.848
_exptl_absorpt_correction_T_max     0.965
_diffrn_ambient_temperature     120(2)
_diffrn_source     ?
_diffrn_radiation_type     MoK\a
_diffrn_radiation_wavelength     0.71073
_diffrn_measurement_device_type     'Agilent Xcalibur, Sapphire3'
_diffrn_measurement_method     '\w scans'
_diffrn_detector_area_resol_mean     16.1511
_diffrn_reflns_number     24556
_diffrn_reflns_av_R_equivalents     0.0706
_diffrn_reflns_av_unetI/netI     0.0383
_diffrn_reflns_theta_min     2.917
_diffrn_reflns_theta_max     32.586
_diffrn_reflns_theta_full     25.242
_diffrn_measured_fraction_theta_max     0.955
_diffrn_measured_fraction_theta_full     0.999
_diffrn_reflns_limit_h_min     -22
_diffrn_reflns_limit_h_max     22
_diffrn_reflns_limit_k_min     -11
_diffrn_reflns_limit_k_max     12
_diffrn_reflns_limit_l_min     -19
_diffrn_reflns_limit_l_max     19
loop_
    _refln_index_h
    _refln_index_k
    _refln_index_l
    _refln_F_squared_meas
    _refln_F_squared_sigma
    0 0 -2 96469.3 1740.57
    0 0 2 80714.1 2050.65
    0 0 2 93959.3 2061.86
    0 0 -2 82172 1999.99
    0 0 -2 85544.1 2042.06
    0 0 -2 82499.4 1870.64
    0 0 4 610673 11360.1
    0 0 -4 674417 11635.5
    0 0 4 698542 11585.1
    0 0 4 640716 11590.4
    0 0 4 737053 11012.9
    0 0 -4 665628 10870.6
    0 0 4 699884 11738.1
    0 0 -4 690336 11785.2
    0 0 6 9914.94 675.612
    0 0 6 9411.58 840.753
    0 0 -6 7479.76 831.376
    0 0 6 8900.47 758.155
    0 0 -6 8629.18 848.353
    0 0 6 8997.28 871.779
    0 0 8 439257 9548.97
    0 0 8 452586 8881.08
    0 0 8 444009 9287.52
    0 0 8 448974 8457.48
    0 0 -8 446209 9491.98
    0 0 -8 444097 9820.77
    0 0 -10 60450.3 3106.71
    0 0 10 62583.3 2555.26
    0 0 10 53338.4 2179
    0 0 10 60828.4 3170.39
    0 0 10 58162.2 2915.71
    0 0 10 60797.5 2803.37
    0 0 -10 63554.5 2996.2
    0 0 12 17941.9 1616.49
    0 0 -12 17643.1 1830.18
    0 0 12 17818.2 1678.79
    0 0 -12 18628.1 1800.66
    0 0 12 18420.2 1919.66
    0 0 12 17652.1 1291.36
    0 0 12 18335.7 1434.18
    0 0 14 305.927 324.303
    0 0 -14 181.513 325.094
    0 0 14 884.143 548.469
    0 0 14 464.529 283.96
    0 0 -14 104.025 247.937
    0 0 14 272.211 352.976
    0 0 16 21960.7 2223.99
    0 0 16 23361.2 2588.93
    0 0 -16 28157.6 2549.31
    0 0 -16 31515 2582.08
    0 0 -16 20926.5 2315.03
    0 0 18 13278.5 2170.47
    0 0 -18 12268.9 1839.85
    0 0 18 12262.1 1821.91
    0 -1 1 121537 2208.31
    0 -1 -3 102843 2105.4
    0 1 3 97931.8 2497.95
    0 -1 3 90358.2 2323.99
    0 1 3 83680.7 2151.75
    0 1 -3 76540.2 1966.6
    0 -1 -3 88704 2197.55
    0 1 -3 89471.8 2119.45
    0 -1 -3 88694.4 2106.03
    0 1 3 97593.9 2414.3
    0 1 3 88798.5 2259.14
    0 1 3 82587 2023.67
    0 -1 -3 82120.3 1917.81
    0 -1 -3 88624.5 2472.6
    0 -1 -3 93569 2204.38
    0 -1 3 89392.8 2572.79
    0 1 -3 87453.4 2491.08
    0 1 3 90758.9 2090.81
    0 1 3 96566.4 2009.29
    0 1 3 94499.1 2140.14
    0 1 3 96640.5 1980.85
    0 1 5 1048.52 207.693
    0 1 5 883.878 263.234
    0 1 -5 503.792 122.532
    0 1 5 502.361 180.896
    0 -1 5 913.579 192.407
    0 1 5 779.849 208.279
    0 1 5 1176.48 349.726
    0 -1 5 674.686 313.778
    0 1 -5 778.455 295.509
    0 -1 5 925.189 298.38
    0 1 5 958.251 258.334
    0 -1 -5 445.166 273.195
    0 -1 -5 461.749 92.3836
    0 -1 -5 799.772 272.693
    0 1 -5 965.288 272.353
    0 1 5 741.432 286.285
    0 -1 5 1000.72 360.678
    0 1 5 941.142 160.869
    0 1 -7 9246.2 875.483
    0 1 7 10466.7 1041.51
    0 1 7 10055.2 919.788
    0 1 7 10451.3 1064.63
    0 1 7 10143.2 836.404
    0 -1 -7 10602.3 1023.1
    0 1 7 9296.24 851.974
    0 -1 7 10905.3 737.766
    0 1 -7 9915.07 1070.95
    0 1 7 11210.8 787.342
    0 -1 7 11033.2 1089.59
    0 1 7 9423.96 786.493
    0 -1 7 9921.41 921.097
    0 1 7 10904 472.426
    0 -1 7 10242.6 1037.34
    0 -1 -7 11253.4 1094.65
    0 -1 7 8854.99 963.852
    0 -1 -9 97913.4 3781.13
    0 1 9 99615.9 3314.7
    0 1 -9 100765 4050.42
    0 1 9 95203.9 3359.94
    0 1 9 102416 3974.79
    0 1 9 97830.5 2985.98
    0 -1 9 96316.4 3673.22
    0 1 -9 102117 3560.92
    0 -1 9 94759.7 2835.99
    0 -1 -9 101233 3895.58
    0 -1 9 100374 3917.83
    0 1 9 101346 3614.82
    0 1 9 96166.6 3833.97
    0 -1 9 103822 3577.01
    0 1 -11 32072.5 2390.48
    0 1 11 26908.1 1912.94
    0 1 -11 32965.6 2131.1
    0 1 11 29194.6 2275.79
    0 -1 11 29155.4 2226.52
    0 -1 11 29984.7 2121.07
    0 -1 -11 35328.7 2396.19
    0 1 11 32421.8 1956.96
    0 1 11 27331.6 1603.88
    0 -1 11 30026.2 1593.19
    0 -1 -11 32651.8 2341.16
    0 -1 11 30468.1 1969.13
    0 1 11 29265.1 1715.75
    0 -1 -13 1331.16 555.893
    0 -1 13 1511.91 589.071
    0 -1 13 853.577 423.727
    0 -1 13 1330.17 450.384
    0 1 13 1612.87 579.679
    0 1 13 1182.45 659.471
    0 1 13 839.255 333.258
    0 -1 -13 1894.53 649
    0 1 -13 981.609 504.418
    0 1 -13 1472.62 579.6
    0 -1 13 1942.46 751.234
    0 1 15 431.805 401.05
    0 -1 -15 168.436 415.077
    0 -1 15 385.454 347.048
    0 1 15 103.172 398.618
    0 -1 -15 468.173 426.904
    0 -1 15 -1.01339 497.897
    0 1 -15 749.136 428.321
    0 -1 15 101.101 259.247
    0 1 -15 291.58 376.029
    0 -1 -15 1192.67 423.443
    0 1 -17 23679.1 2224.37
    0 1 -17 19570.2 2324.76
    0 -1 17 13545 1894.41
    0 1 17 14155.9 1768.77
    0 -1 -17 17178.3 2041.26
    0 -1 -17 15229.3 2074.53
    0 1 -17 12775 1782.63
    0 -1 -17 21360.8 2244.53
    0 -1 17 14124.7 2117.9
    0 1 17 12874.1 2008.14
    0 1 -19 6835.18 1425.32
    0 2 0 177501 3297.79
    0 2 0 181669 3257.89
    0 -2 0 172837 3278.71
    0 -2 0 174999 3323.65
    0 2 0 170998 3090.58
    0 -2 0 183677 3185.92
    0 2 0 178576 3193.71
    0 -2 0 171431 3134.06
    0 -2 0 177608 3714.36
    0 2 0 174612 3894.87
    0 2 0 175913 3521.78
    0 2 0 186156 3306.29
    0 2 -2 31902.6 1288.25
    0 2 2 32817.1 1382.51
    0 -2 2 31998.7 1418.63
    0 -2 -2 37631.8 1010.27
    0 2 2 35290.8 1273.9
    0 2 2 34527.3 1293.25
    0 -2 -2 36532.3 1129.86
    0 -2 -2 32915.2 1281.37
    0 -2 -2 34724.1 1277.36
    0 -2 2 42734.7 1180.77
    0 -2 2 33789.1 970.068
    0 2 2 36686.5 1004.14
    0 2 -2 34493.3 934.837
    0 -2 2 33651.9 1300.57
    0 2 -2 35242.9 1397.98
    0 2 4 8083.87 730.176
    0 2 -4 8908.85 678.557
    0 2 -4 8291.93 536.591
    0 -2 4 8828.47 852.392
    0 2 -4 9754.64 633.421
    0 2 -4 8047.98 785.325
    0 2 4 8117.7 649.55
    0 -2 -4 7708.57 558.794
    0 2 4 8839.2 536.687
    0 2 4 7973.16 729.601
    0 -2 -4 9154.27 793.247
    0 2 4 8241.24 535.245
    0 2 4 9362.85 617.72
    0 -2 -4 7614.86 752.418
    0 -2 4 8399.75 726.362
    0 2 4 8790.37 590.825
    0 2 6 51874.6 1876.68
    0 2 -6 53679.3 1921.34
    0 2 6 57263.9 1839.89
    0 -2 -6 50366.7 2042.8
    0 -2 -6 50631.1 2393.71
    0 -2 6 53095.6 2477.52
    0 2 6 52904.8 1758.86
    0 2 -6 50013.7 1725.82
    0 2 6 54372.9 2319.66
    0 2 6 56981.8 1982.39
    0 -2 6 53935.2 1834.75
    0 -2 6 52847.6 2271.18
    0 2 -6 55012.9 2502.63
    0 2 6 54206.4 2409.1
    0 2 -8 42614.3 2449.83
    0 -2 8 39120.5 2336.46
    0 -2 8 38878.7 2146.96
    0 -2 8 38254.2 1572.94
    0 -2 -8 39695.9 2326.75
    0 2 8 39209.8 1375.59
    0 2 -8 41586.9 1900.98
    0 2 -8 28173.9 1165.95
    0 2 8 38092.5 1824.12
    0 -2 8 38764.7 2212.71
    0 -2 -8 41891.9 2142.85
    0 2 8 39436.5 1646.48
    0 2 8 41846.4 2351.67
    0 -2 -8 31893.3 1061.27
    0 -2 8 36807.8 2156.26
    0 2 8 38456 2222.36
    0 -2 -10 4087.48 901.057
    0 -2 10 4628.23 906.765
    0 -2 10 4834.41 913.61
    0 -2 10 5613.25 646.502
    0 2 10 5476.94 979.147
    0 2 -10 4645.69 902.542
    0 2 10 5314.68 768.286
    0 2 10 3412.71 770.332
    0 -2 10 5019.54 818.368
    0 2 -10 4823.72 743.408
    0 2 10 5126.82 640.871
    0 -2 10 4788.9 881.028
    0 -2 -10 4847.85 907.587
    0 -2 -10 5698.2 915.552
    0 2 12 2957.14 782.549
    0 2 12 2631.02 794.468
    0 -2 -12 3451.5 924.368
    0 2 12 3920.39 615.295
    0 -2 -12 3179.98 768.674
    0 2 12 2747.68 626.542
    0 2 -12 2561.3 649.456
    0 -2 -12 3365.43 830.733
    0 -2 12 2937.44 795.366
    0 -2 12 3074.26 728.362
    0 2 -12 2698.06 778.72
    0 -2 -12 4173.23 809.372
    0 -2 12 3490.52 733.49
    0 -2 -14 9798.12 1490.28
    0 2 -14 9233.51 1253.04
    0 -2 -14 10800.4 1469.24
    0 2 -14 10350.1 1646.52
    0 -2 14 11331.6 1517.17
    0 2 14 9527.92 1240.76
    0 2 14 7727.75 1328.29
    0 -2 14 10289.1 1318.38
    0 -2 -14 10089.2 1595.79
    0 -2 16 4589.56 1052.34
    0 -2 -16 4146.87 1127.85
    0 -2 16 5692.6 1235.08
    0 2 -16 7326.97 1450.53
    0 -2 -16 8508.9 1459.14
    0 2 16 5173.2 1219.85
    0 -2 16 4228.87 1144.12
    0 -2 -18 1484.62 711.157
    0 -2 -18 -339.08 444.366
    0 -2 18 1271.56 554.5
    0 2 -18 1713.71 741.028
    0 3 -1 1415.96 245.438
    0 3 -1 1752.36 402.1
    0 -3 -1 1628.34 254.679
    0 3 1 1870.29 293.577
    0 -3 -1 1505.89 242.311
    0 -3 1 1664.64 299.066
    0 -3 1 1642.99 233.363
    0 -3 1 1703.65 167.492
    0 3 1 1613.54 196.29
    0 -3 1 1288.85 269.753
    0 3 1 1736.19 354.274
    0 3 -1 1714.7 179.625
    0 3 3 122862 3137.09
    0 3 3 125384 3414.39
    0 -3 3 121065 3527.9
    0 -3 -3 122368 3219.1
    0 3 3 132299 2590.5
    0 3 -3 122430 3481.98
    0 -3 3 118125 2513.41
    0 -3 3 124777 3274.49
    0 3 3 122380 3219.27
    0 3 -3 126012 3291.53
    0 -3 -3 129064 3199.2
    0 3 -5 98522.8 2386.94
    0 3 -5 108865 3592.14
    0 3 5 116864 2972.66
    0 -3 -5 112186 3481.16
    0 3 5 104870 3180.79
    0 -3 5 104931 3362.64
    0 -3 -5 99398.5 2224.49
    0 -3 -5 101310 3469.41
    0 3 5 105359 3310.69
    0 3 -5 102691 3151.23
    0 3 5 103737 2546.08
    0 -3 5 107793 3733.63
    0 3 -5 112198 2786.24
    0 3 5 106884 3356.49
    0 3 7 4904.71 587.461
    0 -3 -7 5082.84 822.428
    0 3 7 5423.38 630.961
    0 3 -7 4627.65 581.801
    0 3 -7 5323.58 846.057
    0 -3 7 4698.01 760.65
    0 3 -7 4121.42 515.481
    0 3 -7 4298.78 569.948
    0 3 7 4437.92 727.412
    0 3 7 4468.13 744.574
    0 -3 7 4914.25 832.305
    0 3 7 4498.24 531.378
    0 -3 -7 4189.24 804.712
    0 -3 -7 5258.18 639.563
    0 3 -9 302.739 299.374
    0 3 9 -139.979 267.389
    0 -3 -9 317.897 394.047
    0 3 -9 103.006 138.119
    0 -3 9 68.2939 280.689
    0 -3 -9 -105.151 299.701
    0 3 -9 -150.224 315.999
    0 -3 9 163.21 197.99
    0 -3 9 45.2776 247.549
    0 3 9 311.155 185.482
    0 -3 9 103.01 273.318
    0 3 9 165.274 248.365
    0 3 9 166.252 137.126
    0 3 9 360.901 197.889
    0 -3 9 -194.472 332.249
    0 3 -9 243.895 158.439
    0 -3 -9 130.79 162.415
    0 3 11 7501.34 1241.38
    0 -3 11 8077.66 1249.76
    0 3 11 9095.15 928.258
    0 -3 -11 8009.93 1360.39
    0 -3 -11 9236.07 1098.46
    0 -3 11 9654.32 1393.21
    0 3 11 8954.51 970.71
    0 -3 11 10718.9 967.492
    0 -3 11 9302.38 1319.1
    0 -3 -11 10824.9 1431.52
    0 -3 11 10892.9 1324.46
    0 3 11 7995.74 1236.85
    0 3 -11 9965.86 1437.94
    0 3 -11 9558.49 1029.49
    0 -3 -13 16678 2046.08
    0 -3 -13 17983.7 1988.62
    0 -3 13 16233.7 1757.98
    0 3 13 11751.8 1709.12
    0 3 13 15408.8 1423.36
    0 3 13 12434.8 1637.58
    0 -3 13 19195.5 1982.44
    0 3 -13 19192.4 2161.18
    0 -3 -15 6969.02 1322.46
    0 -3 15 6004.68 1109.82
    0 -3 15 6125.44 1222.25
    0 3 15 4923.72 1194.29
    0 -3 -15 5265.28 1227.21
    0 3 -15 6534.9 1398.68
    0 -3 -17 116.142 353.377
    0 3 -17 -197.72 412.806
    0 -3 17 128.014 377.993
    0 -3 17 -929.269 557.331
    0 3 17 285.354 389.435
    0 -3 -17 899.342 582.371
    0 -3 17 708.478 688.124
    0 4 0 19624 1130.66
    0 -4 0 17970.4 812.918
    0 -4 0 20353.1 1293.38
    0 -4 0 20175 994.065
    0 4 0 20409.9 1436.95
    0 -4 0 22473.7 872.65
    0 -4 2 9069.92 557.94
    0 4 2 10041.6 767.292
    0 -4 2 9872.43 892.997
    0 -4 2 10395.8 915.055
    0 -4 -2 10594.9 778.44
    0 -4 -2 9753.33 757.606
    0 4 -2 9271.43 420.939
    0 4 -2 9735.24 1003.06
    0 4 2 11412 895.877
    0 4 2 10153.4 853.434
    0 4 -2 9969.71 764.078
    0 4 2 9720.74 977.845
    0 4 -4 25340.5 1553.83
    0 4 -4 27332.6 1727.93
    0 -4 4 25150.5 1531.02
    0 4 4 26203.7 1465.66
    0 -4 -4 25084 1467.68
    0 4 4 27143.9 1116.53
    0 4 4 24938.1 1514.08
    0 -4 -4 26326.8 1532.86
    0 4 4 27565.7 1668.19
    0 -4 4 26601.9 1742.13
    0 -4 6 46183.5 2368.66
    0 -4 -6 46522.5 2457.75
    0 -4 -6 47421.5 2347.43
    0 -4 -6 42520.1 1071.19
    0 -4 6 44985.4 2558.18
    0 4 6 40057.5 2179.17
    0 4 -6 45774.1 1799.31
    0 4 -6 47736.7 2494.02
    0 4 -6 50023.4 2331.89
    0 4 6 42246.3 2185.08
    0 4 6 46918.4 2213.33
    0 4 6 47092.1 1649.58
    0 4 -6 37107.2 1226.11
    0 -4 8 4738.09 887.47
    0 -4 -8 4991.75 919.435
    0 -4 8 4500.2 894.836
    0 4 -8 4431.36 523.969
    0 -4 -8 4711.86 472.495
    0 4 8 4330.32 537.448
    0 -4 -8 4905.92 934.819
    0 4 8 4275.62 644.97
    0 4 -8 3711.99 532.259
    0 4 -8 4493.56 708.554
    0 4 8 4191.08 773.768
    0 -4 8 4649.46 879.706
    0 4 8 3685.99 760.639
    0 4 8 4706.73 687.169
    0 4 -8 5767.44 989.991
    0 4 10 56.5392 161.965
    0 4 10 79.2334 297.543
    0 -4 -10 54.9402 338.837
    0 -4 -10 -71.1553 206.095
    0 4 -10 286.532 223.28
    0 -4 10 6.14755 300.492
    0 4 10 30.8105 142.276
    0 4 10 378.75 181.232
    0 -4 -10 51.3527 272.579
    0 -4 10 284.858 292.962
    0 -4 10 -123.973 331.594
    0 -4 10 255.672 229.954
    0 4 -10 527.46 351.381
    0 4 10 484.012 383.806
    0 4 -10 118.033 196.779
    0 -4 10 298.826 393.072
    0 -4 12 7249.98 1268
    0 -4 12 5533.44 1145.06
    0 -4 -12 8939.79 1400.37
    0 4 -12 9254.23 1475.52
    0 4 -12 5428.73 813.614
    0 4 12 6790.67 1228.31
    0 4 12 5730.31 1188.78
    0 -4 -12 6736.61 1327.83
    0 -4 12 6710.53 1182.29
    0 -4 14 17976.8 2011.17
    0 -4 14 16068.3 1962.04
    0 4 14 11098.9 1686.92
    0 -4 -14 17093.4 2193.88
    0 4 -14 16718.2 2210.76
    0 -4 -14 20786 2218.7
    0 4 14 12549.6 1789.29
    0 -4 -16 1523.69 758.852
    0 4 16 743.433 637.936
    0 -4 16 1690.92 666.159
    0 -4 -16 1400.76 661.245
    0 4 -16 739.157 645.228
    0 -4 16 649.269 505.165
    0 -5 1 286.773 286.162
    0 5 1 384.522 187.855
    0 -5 -1 26.4312 148.574
    0 -5 -1 240.283 260.852
    0 5 1 258.984 98.1574
    0 5 -1 280.324 213.556
    0 -5 1 182.368 151.376
    0 -5 -1 163.16 121.792
    0 5 -1 231.732 270.108
    0 5 1 492.681 243.874
    0 5 -1 493.01 186.246
    0 5 1 341.314 362.305
    0 -5 1 210.328 107.137
    0 -5 3 51666.4 1643.41
    0 5 3 54724 2290.94
    0 5 -3 49594.1 2119.46
    0 -5 3 50786.6 2507.49
    0 5 3 54144.3 2349.76
    0 -5 -3 49571.5 2112.22
    0 -5 -3 50918.2 2113.97
    0 -5 3 51295.7 2370.88
    0 5 3 54754.8 2657.32
    0 5 3 51412.1 2043.21
    0 5 -3 54784.7 2764.1
    0 -5 -5 34147.8 2028.97
    0 -5 5 36418.5 2096.67
    0 5 5 37979.6 1480.01
    0 5 5 32839.7 1896.34
    0 5 -5 38310.3 2287.89
    0 -5 5 33086.6 2276.78
    0 5 -5 38242.9 2142.36
    0 5 5 35289.8 2116.51
    0 -5 -5 36544.5 2003.13
    0 5 5 31964.5 1960.65
    0 -5 -7 229.914 293.233
    0 5 7 180.992 146.069
    0 -5 -7 25.5737 308.949
    0 -5 7 448.531 362.987
    0 5 7 -300.803 195.53
    0 5 -7 434.167 335.889
    0 5 7 -46.717 214.303
    0 5 7 112.1 240.962
    0 -5 7 532.763 365.902
    0 5 -7 333 333.948
    0 -5 7 491.832 330.97
    0 5 9 321.453 414.179
    0 5 9 -35.9863 184.334
    0 5 -9 469.037 287.888
    0 -5 -9 81.6643 318.515
    0 5 9 -107.047 219.876
    0 -5 9 385.463 386.592
    0 -5 9 71.3874 283.322
    0 5 -9 122.082 208.457
    0 -5 -9 -147.731 394.175
    0 -5 9 79.6479 358.447
    0 5 -9 262.492 205.851
    0 5 11 7197.98 1222.49
    0 -5 11 6638.69 1202.19
    0 -5 -11 7452.17 1324.08
    0 5 -11 10027.1 1522.51
    0 -5 11 8600.32 1373.76
    0 -5 -11 7912.78 1372.95
    0 -5 11 8438.4 1472.13
    0 5 11 7264.02 1254.04
    0 -5 13 4242.96 1076.99
    0 -5 -13 5918.13 1291.27
    0 -5 13 5024.81 1174.44
    0 -5 -13 7238.44 1341.32
    0 5 -13 6543.89 1336.33
    0 -5 13 5723.87 1186.25
    0 5 13 3520.94 986.176
    0 5 13 5226.85 1124.35
    0 -5 15 2045.37 776.034
    0 5 15 -61.449 337.746
    0 5 15 463.704 474.428
    0 -5 -15 1126.17 676.86
    0 -5 15 2138.2 885.223
    0 -5 15 949.227 594.383
    0 5 -15 1986.11 921.967
    0 -5 -15 875.886 322.034
    0 6 0 598.239 471.903
    0 -6 0 476.257 187.619
    0 6 0 521.671 260.912
    0 -6 0 301.775 299.785
    0 6 0 661.387 193.282
    0 -6 0 607.888 193.877
    0 6 -2 4192.78 820.348
    0 6 -2 3325.73 600.633
    0 -6 2 3486.92 412.046
    0 6 2 4381.53 668.922
    0 6 2 4453.53 810.109
    0 -6 -2 4249.66 589.492
    0 6 2 4151.15 613.542
    0 -6 -2 3356.43 488.267
    0 -6 2 3457.31 667.544
    0 -6 -4 13740.5 1199.63
    0 -6 -4 12720.3 1146.78
    0 6 4 14443.7 1292.76
    0 6 4 15236.3 1496.7
    0 -6 4 14065.8 1341.84
    0 6 -4 12974.7 1455.8
    0 6 -4 14236.9 1206.44
    0 6 4 15217.1 1276.31
    0 -6 4 14653.6 872.589
    0 -6 6 7553.5 1162.71
    0 -6 -6 7390.25 1030.47
    0 -6 6 7866.36 1078.36
    0 6 -6 7217.53 1096.38
    0 6 -6 7759.65 1040.58
    0 6 6 6871.9 930.71
    0 6 6 7197.82 1050.59
    0 -6 -6 7482.75 1010.8
    0 6 6 6715.31 994.682
    0 6 8 -338.447 347.473
    0 6 -8 -234.774 269.028
    0 6 8 52.0271 232.885
    0 -6 -8 218.463 470.666
    0 6 -8 204.452 231.585
    0 6 8 57.9969 195.52
    0 -6 8 454.275 393.219
    0 -6 8 -107.855 270.557
    0 -6 -8 -225.28 340.349
    0 -6 -10 1001.26 537.541
    0 6 10 108.332 238.379
    0 -6 10 121.825 491.21
    0 -6 10 413.863 478.01
    0 6 -10 410.362 316.859
    0 6 10 20.0843 278.445
    0 6 10 159.638 239.085
    0 -6 -10 252.398 337.816
    0 -6 12 7670.48 1399.01
    0 6 -12 6541.3 1350.04
    0 -6 12 6194.58 1309.73
    0 -6 -12 4865.88 1099.63
    0 -6 -12 6426.24 1332.56
    0 6 12 5360.74 1235.41
    0 -6 12 6147.64 1234.11
    0 6 12 5780.81 1136.57
    0 -6 14 467.867 468.337
    0 6 -14 2937.96 1106.47
    0 -6 14 2544.46 901.487
    0 6 14 909.464 666.723
    0 6 14 2444.83 816.593
    0 -6 -14 2522.87 1030.59
    0 -6 -14 3064.01 1037.49
    0 -6 14 1200.61 638.911
    0 -6 16 1456.56 739.086
    0 6 16 114.601 318.691
    0 -7 1 3275.65 475.64
    0 -7 1 3722.33 748.198
    0 -7 1 3615.59 392.23
    0 7 -1 3319.56 630.785
    0 7 1 2798.9 580.633
    0 7 1 4292.54 866.383
    0 7 1 2719.67 554.218
    0 -7 -1 3351.61 477.747
    0 -7 -1 3462.36 552.311
    0 7 -1 2973.59 439.879
    0 -7 1 2895.91 492.519
    0 7 -1 4682.5 936.862
    0 -7 -1 4124.27 819.309
    0 7 3 2414.08 568.457
    0 -7 3 2304.84 360.634
    0 7 3 2309.8 514.708
    0 7 -3 2408.05 608.161
    0 -7 3 1972.65 561.764
    0 -7 -3 2427.9 485.695
    0 7 -3 2730.26 780.084
    0 7 3 2483.84 615.64
    0 -7 -3 2256.85 501.286
    0 7 -5 154.417 207.622
    0 -7 5 78.1491 377.362
    0 -7 -5 211.753 222.112
    0 7 5 1281.31 575.673
    0 7 -5 256.323 335.172
    0 7 5 348.521 196.342
    0 -7 5 584.959 331.893
    0 -7 -5 -36.4398 258.09
    0 7 5 205.237 163.553
    0 -7 -7 410.631 320.22
    0 -7 -7 324.734 206.983
    0 -7 7 290.501 326.418
    0 -7 7 282.711 317.105
    0 7 -7 248.026 286.381
    0 7 7 416.139 341.776
    0 7 -7 212.452 213.705
    0 7 7 731.718 406.671
    0 7 7 785.432 412.784
    0 -7 -9 2381.54 715.844
    0 7 9 1814.4 590.274
    0 -7 -9 2389.54 697.48
    0 -7 9 3601.49 913.606
    0 7 -9 1535.38 628.331
    0 7 -9 2801.93 784.193
    0 -7 9 2413.99 852.285
    0 7 9 1602.96 647.138
    0 7 9 3121.54 798.856
    0 7 11 1751.86 735.706
    0 -7 -11 2481.21 867.873
    0 -7 -11 2265.39 776.942
    0 7 11 1407.97 618.133
    0 -7 11 2030.48 852.94
    0 -7 11 2648.63 888.681
    0 -7 11 2883.48 876.158
    0 -7 -13 -162.267 454.103
    0 -7 -13 1273.3 665.183
    0 7 -13 -382.598 578.211
    0 7 13 -304.104 450.357
    0 -7 13 334.373 470.756
    0 -7 13 207.981 419.374
    0 -7 13 459.809 545.142
    0 7 13 -322.364 399.34
    0 7 15 -591.575 483.571
    0 -7 15 -950.607 656.823
    0 8 0 1375.99 525.063
    0 8 0 1597.21 488.089
    0 -8 0 1379.9 363.329
    0 -8 0 1550.66 500.634
    0 -8 0 1276.81 522.194
    0 8 0 1431.6 469.378
    0 8 -2 502.116 302.266
    0 8 2 533.073 341.827
    0 -8 -2 99.9246 294.874
    0 -8 2 143.581 359.31
    0 8 2 280.207 291.653
    0 -8 2 698.69 471.679
    0 -8 -2 596.093 269.306
    0 8 -2 708.609 190.185
    0 -8 -2 540.138 268.175
    0 8 2 523.417 388.229
    0 8 -2 294.723 296.513
    0 8 4 6632.64 1160.01
    0 -8 4 4482.44 900.631
    0 8 4 5544.29 928.662
    0 -8 -4 5141.83 835.412
    0 8 -4 5370.68 856.47
    0 8 -4 5536.8 886.896
    0 -8 4 6393.63 1122.3
    0 -8 -4 5212.89 792.321
    0 8 -4 6542.36 1219.95
    0 8 6 -114.737 329.462
    0 -8 6 250.107 288.334
    0 -8 -6 -120.03 212.651
    0 -8 -6 -58.1292 358.436
    0 -8 6 94.7559 335.399
    0 8 -6 -135.222 428.363
    0 8 6 -807.348 477.637
    0 -8 8 1141.27 630.069
    0 8 8 962.182 475.192
    0 -8 -8 701.143 448.271
    0 8 -8 1945.45 725.554
    0 8 8 1099.67 543.816
    0 8 8 1649.65 581.52
    0 -8 -8 718.671 317.734
    0 -8 8 1200.77 613.711
    0 -8 -10 692.425 436.208
    0 -8 10 -262.275 420.784
    0 8 10 1025.64 551.01
    0 8 10 596.343 309.263
    0 8 10 480.404 400.148
    0 -8 10 1326.56 673.565
    0 8 -10 74.9206 325.356
    0 -8 12 3337.34 1100.08
    0 -8 -12 3188.39 1012.59
    0 -8 12 1870.87 798.248
    0 -8 -12 1534.42 606.584
    0 8 12 898.331 577.086
    0 -8 12 5025.22 1414.89
    0 8 -12 2606.89 929.282
    0 8 12 2022.81 849.936
    0 -8 14 -669.648 575.353
    0 8 14 -263.2 385.394
    0 9 1 4205.94 826.122
    0 9 -1 2878.23 705.348
    0 9 1 3418.86 750.258
    0 9 -1 4279.83 1061.02
    0 -9 -1 3805.83 646.812
    0 9 -1 3868.97 755.936
    0 9 1 4309.21 993.83
    0 -9 1 4200.63 900.642
    0 -9 -1 4824.95 1047.13
    0 9 3 2204.92 490.932
    0 9 3 2020.46 732.064
    0 -9 3 1869.49 658.312
    0 9 3 1681.42 510.367
    0 -9 -3 2002.06 721.85
    0 9 -3 1600.88 670.896
    0 -9 -3 3289.27 677.808
    0 9 -3 2911.93 672.206
    0 -9 3 3766.47 903.849
    0 9 5 5815.66 1046.49
    0 9 -5 4263.15 852.2
    0 9 -5 5739.35 1258.41
    0 -9 5 4637.82 1024.38
    0 9 -5 4463.94 874.831
    0 -9 -5 3797.02 997.065
    0 9 5 4538.92 1036.89
    0 -9 5 4274.76 977.543
    0 -9 -5 5464.62 920.5
    0 -9 -5 5629.92 842.64
    0 9 -7 281.91 290.763
    0 -9 7 -83.5458 391.867
    0 9 7 653.178 390.274
    0 -9 -7 299.032 403.192
    0 -9 -7 714.147 291.298
    0 -9 7 969.453 613.648
    0 9 7 823.962 591.581
    0 9 -7 252.19 450.728
    0 9 -7 465.152 437.832
    0 -9 -9 4316.33 987.529
    0 9 9 3992.96 1001.63
    0 9 9 3201.6 853.921
    0 9 -9 4348.2 1022.78
    0 -9 9 2801.47 932.329
    0 9 -9 2205.32 750.137
    0 9 9 3758.66 992.038
    0 -9 9 2836.89 916.784
    0 -9 -9 2853.93 843.086
    0 9 -11 14.3779 379.406
    0 9 11 -699.648 520.34
    0 -9 -11 989.062 578.842
    0 -9 11 244.348 368.588
    0 -9 11 959.424 825.285
    0 -9 -11 -121.413 295.462
    0 9 11 -33.0627 313.858
    0 9 13 1849.2 759.76
    0 10 0 9951.24 1343.04
    0 10 0 8423.02 1207.28
    0 10 0 13560.6 1989.88
    0 -10 0 10814.9 1578.84
    0 10 2 581.482 524.246
    0 10 -2 225.612 360.513
    0 10 2 502.847 349.95
    0 10 -2 592.994 399.377
    0 10 -2 1056.77 510.673
    0 -10 2 908.258 498.214
    0 -10 -2 1679.07 710.85
    0 -10 4 4877.82 1131.74
    0 10 -4 3502.04 1069.11
    0 10 -4 3741.35 829.177
    0 -10 -4 4355.93 1058.42
    0 10 4 4418.76 1234.43
    0 10 4 4407.22 957.736
    0 -10 -4 4259.85 823.658
    0 -10 4 4388.71 1074.85
    0 10 6 614.683 401.676
    0 10 -6 -7.00116 285.434
    0 -10 6 261.54 303.31
    0 -10 6 815.089 417.896
    0 10 6 1278.06 579.828
    0 -10 -6 707.674 399.282
    0 -10 -6 518.159 474.773
    0 -10 -8 4750.44 1076.05
    0 -10 8 3543.73 1038.79
    0 10 -8 4442.05 1162.23
    0 10 8 3818.25 1095.03
    0 10 8 2746.27 803.378
    0 -10 8 4239.53 1106.53
    0 -10 -8 2791.66 772.006
    0 10 -10 2537.3 913.079
    0 -10 -10 2896.18 882.858
    0 -10 10 1237.95 632.999
    0 -10 -10 2821.02 857.39
    0 10 10 2089.77 902.251
    0 11 -1 1958.03 672.381
    0 -11 1 2500.83 824.338
    0 11 -1 1811.72 596.413
    0 -11 -1 1552.51 656.832
    0 11 1 1749.77 620.956
    0 11 1 2272.77 920.248
    0 11 -1 1371.53 745.826
    0 -11 3 445.891 594.257
    0 11 3 207.684 277.734
    0 11 -3 80.0425 267.434
    0 11 3 36.8672 405.303
    0 -11 -3 399.633 452.761
    0 11 -3 -1027.95 688.497
    0 11 -3 948.442 598.09
    0 -11 5 160.72 433.295
    0 11 5 121.319 473.874
    0 11 5 472.498 450.515
    0 -11 -5 -211.714 479.147
    0 11 -5 336.172 481.371
    0 11 7 523.59 482.394
    0 11 -7 -42.6876 649.994
    0 11 7 -278.565 461.446
    0 -11 7 79.6761 413.12
    0 -11 -7 304.195 395.484
    0 -11 7 1130.91 640.768
    0 11 9 56.7722 335.853
    0 -11 9 1456.24 716.201
    0 12 0 93.2087 272.464
    0 12 2 868.256 526.651
    0 12 4 1619.07 682.609
    0 12 -4 282.556 438.352
    1 0 -19 -993.379 578.487
    -1 0 17 -189.639 324.097
    1 0 -17 -124.816 287.03
    1 0 -17 430.329 434.744
    1 0 -17 319.107 624.069
    1 0 -15 420.213 467.868
    1 0 -15 521.513 379.89
    -1 0 15 263.607 310.564
    -1 0 15 358.326 483.401
    -1 0 15 193.632 430.276
    1 0 -15 35.9986 291.769
    -1 0 13 -114.865 259.245
    -1 0 13 130.326 280.989
    -1 0 13 56.1799 221.442
    1 0 -13 418.702 349.475
    -1 0 13 196.802 408.813
    1 0 -13 497.9 383.858
    -1 0 13 377.858 337.274
    -1 0 11 -36.6594 281.02
    1 0 -11 84.2613 217.231
    -1 0 11 -90.6576 266.351
    -1 0 11 285.142 277.921
    1 0 -11 176.323 202.161
    -1 0 11 -5.10804 205.108
    -1 0 9 289.868 266.516
    -1 0 9 187.078 220.333
    -1 0 9 138.897 263.879
    -1 0 9 -165.218 209.002
    1 0 -9 -117.592 185.373
    1 0 -9 223.369 259.617
    1 0 -7 -27.1129 204.556
    -1 0 7 -149.007 238.032
    -1 0 7 -156.801 220.321
    1 0 -7 40.3551 238.339
    -1 0 7 -20.5818 126.952
    -1 0 7 6.34077 140.533
    -1 0 5 77.6765 151.036
    -1 0 5 116.165 154.111
    -1 0 5 3.70444 122.16
    1 0 -5 89.3791 140.92
    1 0 -5 40.7025 156.11
    -1 0 5 166.154 178.03
    1 0 -3 229.429 108.953
    1 0 -3 72.1065 124.438
    -1 0 3 43.7029 103.111
    1 0 -3 127.12 112.667
    1 0 -3 100.521 114.812
    -1 0 3 88.0113 113.603
    -1 0 3 23.7215 102.957
    -1 0 3 30.1111 118.689
    -1 0 -3 203.923 166.17
    -1 0 -3 33.5682 70.7824
    -1 0 -3 149.13 89.3105
    1 0 3 -48.4547 94.5908
    1 0 3 68.9432 64.015
    -1 0 -3 110.695 128.484
    1 0 3 39.4451 67.4643
    1 0 3 101.048 125.077
    -1 0 -5 91.2716 145.497
    1 0 5 -7.64859 143.456
    1 0 5 34.6016 102.831
    -1 0 -5 139.942 69.1004
    1 0 5 17.4381 139.114
    -1 0 -5 60.0121 95.877
    1 0 5 7.35504 142.442
    -1 0 -5 219.062 232.217
    -1 0 -7 108.475 195.658
    1 0 7 8.95328 116.524
    -1 0 -7 -163.54 221.345
    -1 0 -7 -24.9465 38.9217
    1 0 7 96.4462 243.781
    1 0 7 102.126 105.24
    1 0 7 3.29955 179.564
    1 0 9 246.432 315.829
    1 0 9 160.054 162.55
    1 0 9 -26.6514 181.04
    1 0 9 164.028 177.034
    1 0 9 159.948 295.472
    -1 0 -9 200.232 263.169
    -1 0 -9 81.0097 216.246
    1 0 11 133.458 273.643
    1 0 11 256.826 255.265
    1 0 11 288.373 304.179
    1 0 11 148.915 176.273
    1 0 11 217.32 337.808
    -1 0 -11 534.4 387.208
    -1 0 -11 147.42 296.177
    -1 0 -13 162.113 266.477
    1 0 13 192.852 308.85
    1 0 13 -111.932 302.187
    -1 0 -13 -193.724 395.588
    1 0 13 -129.991 296.478
    1 0 13 81.5628 303.086
    1 0 15 -32.2266 542.313
    1 0 15 221.587 340.097
    -1 0 -15 -506.019 409.882
    -1 0 -15 347.916 325.551
    -1 0 -17 484.174 407.548
    -1 0 -17 684.843 533.649
    1 0 17 40.8141 432.732
    1 0 17 564.4 536.71
    -1 0 -17 774.882 509.306
    -1 -1 18 -44.2756 531.399
    1 -1 -18 948.986 538.365
    1 1 -18 351.32 376.783
    1 -1 -18 -20.6365 277.863
    -1 -1 18 -14.9572 292.439
    -1 -1 18 -162.68 329.764
    -1 1 18 866.182 607.131
    1 1 -18 840.28 553.857
    1 1 -16 1175.18 549.836
    -1 1 16 -222.751 426.627
    1 -1 -16 -406.695 408.203
    1 -1 -16 282.216 342.733
    -1 -1 16 444.989 400.623
    -1 -1 16 24.2623 394.22
    -1 1 16 653.343 483.483
    -1 -1 16 1148.56 662.752
    1 1 -16 745.12 514.688
    1 1 -16 1054.81 541.277
    1 -1 -16 482.309 366.23
    -1 1 14 358.848 355.312
    1 -1 -14 263.718 361.327
    1 1 -14 -469.908 347.601
    -1 -1 14 -193.587 317.292
    -1 -1 14 864.719 429.302
    1 -1 -14 393.743 298.155
    -1 -1 14 834.323 577.819
    -1 1 14 348.631 400.279
    -1 1 14 -250.694 276.52
    1 1 -14 335.701 471.174
    -1 -1 14 28.0085 252.344
    -1 1 14 -24.9586 162.977
    1 -1 -14 153.115 322.058
    -1 -1 12 2984.34 581.256
    -1 -1 12 2214.02 585.532
    -1 1 12 2302.53 548.241
    -1 -1 12 1879.81 630.046
    1 1 -12 2082.85 557.794
    1 -1 -12 1858.65 690.835
    -1 -1 12 2654.98 654.123
    1 1 -12 774.186 509.004
    -1 1 12 2254.15 556.264
    1 -1 -12 2607.98 697.469
    -1 1 12 1964.97 662.418
    -1 1 12 1656.62 538.07
    1 -1 -12 1531.96 613.168
    -1 1 12 2357.18 507.011
    -1 1 12 1975.53 491.833
    1 1 -10 3342.06 754.09
    -1 1 10 3510.7 569.386
    -1 -1 10 3388.73 569.46
    -1 -1 10 2604.06 606.136
    -1 1 10 2857.73 577.008
    1 -1 -10 3857.95 765.868
    1 -1 -10 3253.64 697.797
    -1 -1 10 2970.71 637.1
    -1 -1 10 2384.36 652.391
    -1 1 10 3739.06 617.21
    -1 1 10 3637.53 790.222
    -1 1 10 3619.56 696.628
    1 1 -10 3153.08 647.915
    -1 1 10 4040.23 638.54
    -1 1 10 3300.38 724.577
    -1 1 8 408.368 239.1
    -1 -1 8 528.04 285.41
    1 -1 -8 200.355 217.338
    -1 -1 8 223.387 289.009
    -1 -1 8 166.269 58.5031
    1 1 -8 254.554 261.559
    -1 1 8 422.098 359.92
    -1 -1 8 180.096 187.589
    -1 1 8 358.253 284.473
    -1 1 8 184.621 190.12
    1 -1 -8 -67.1385 234.889
    -1 1 8 254.581 252.847
    -1 1 8 252.562 231.554
    1 1 -8 169.162 175.238
    1 1 -6 875.068 251.03
    -1 -1 6 600.917 131.78
    -1 -1 6 968.016 308.302
    -1 -1 6 700.362 306.605
    1 -1 -6 586.466 288.458
    1 -1 -6 513.175 235.996
    -1 1 6 417.356 104.936
    -1 1 6 880.099 282.782
    -1 1 6 636.401 215.296
    -1 -1 6 790.294 286.051
    -1 1 6 430.574 217.876
    -1 -1 6 864.493 237.321
    1 1 -6 644.952 289.242
    -1 1 6 783.207 243.429
    -1 1 6 928.138 353.91
    -1 1 6 669.206 288.932
    -1 1 4 214.274 174.567
    1 1 -4 293.09 113.527
    1 -1 -4 94.549 94.0456
    1 -1 -4 -28.9009 135.729
    -1 1 4 115.091 91.267
    1 -1 -4 205.569 171.769
    -1 1 4 142.717 158.288
    1 1 -4 55.0561 104.705
    -1 -1 4 20.6273 149.428
    -1 1 4 134.031 122.708
    -1 -1 4 59.8697 87.6109
    -1 1 4 223.08 249.458
    -1 -1 4 293.719 201.997
    -1 -1 4 -26.3945 132.926
    -1 1 4 -12.9357 84.9501
    -1 -1 4 139.099 108.218
    1 1 -4 278.962 170.059
    1 1 -2 1968.1 259.079
    1 1 -2 2212.55 266.443
    1 1 -2 2045.48 147.84
    -1 1 2 2604.94 258.519
    -1 1 2 2301.35 263.527
    -1 1 2 2487.13 201.946
    1 -1 -2 3282.62 330.865
    -1 1 2 2304.52 285.386
    1 -1 -2 2636.25 254.352
    1 1 -2 1962.47 264.391
    -1 1 2 2809.86 288.525
    1 1 -2 3249.75 304.758
    -1 -1 2 2015.28 276.321
    -1 -1 2 2248.9 243.578
    1 -1 -2 2738.17 293.922
    -1 -1 2 1910.17 304.3
    -1 -1 2 2416.91 176.858
    -1 -1 2 2229.98 246.44
    1 -1 -2 2483.79 279.652
    1 -1 -2 2194.32 267.207
    1 -1 -2 2471.95 193.784
    -1 1 2 2563.82 275.777
    1 1 -2 2622.45 271.447
    1 1 -2 2246.33 277.178
    -1 -1 -2 42931 1225.51
    -1 -1 -2 42707.8 1162.12
    1 1 2 42167.7 1275.08
    -1 -1 -2 44156.5 934.99
    1 1 2 44329.8 1178.17
    -1 -1 -2 51219.8 1484.57
    -1 1 -2 43491.9 1459.72
    -1 -1 -2 41282.3 1518.2
    1 -1 2 42162.3 1259.69
    -1 -1 -2 40476.6 1208.57
    1 1 2 42993.7 1355.9
    1 -1 2 45124.8 1496.85
    1 1 2 45554.1 1414
    -1 1 -2 43618.5 1185.26
    1 1 2 43872.7 1203.8
    1 1 2 36768.2 1279.85
    -1 -1 -4 2337.48 368.298
    1 -1 4 3224.05 269.691
    -1 1 -4 2978.11 404.082
    1 1 4 3276.05 482.042
    1 1 4 3407.43 290.119
    1 1 4 3369.77 322.406
    1 -1 4 2494.38 392.191
    -1 -1 -4 2848.22 304.918
    -1 -1 -4 3201.68 516.697
    -1 -1 -4 3342.66 289.187
    1 1 4 1686.8 250.715
    -1 1 -4 2554.22 461.825
    1 -1 4 3529.57 511.371
    -1 -1 -4 3400.85 378.569
    1 1 4 2877.63 377.026
    1 1 4 2226.16 387.72
    1 -1 4 3530.63 517.084
    -1 -1 -6 7229.85 537.654
    -1 1 -6 7999.85 818.772
    -1 -1 -6 8176.56 837.231
    1 -1 6 8737.97 951.682
    -1 -1 -6 8331.45 930.329
    1 1 6 7787.81 893.468
    1 1 6 6424.21 613.66
    1 1 6 7939.48 758.918
    1 1 6 7793.14 704.142
    1 -1 6 8336.21 537.438
    -1 1 -6 8309.02 947.112
    1 1 6 7434.26 877.062
    1 -1 6 7760.1 809.821
    1 -1 6 8814.52 904.76
    -1 -1 -6 7313.74 360.816
    1 -1 6 7903.49 775.832
    1 1 6 8277.88 508.216
    1 1 6 7877.84 575.612
    -1 1 -8 9454.23 1123.35
    1 -1 8 8615.37 933.14
    1 1 8 9098.93 1080.3
    -1 -1 -8 8836.37 1016.74
    1 -1 8 10573.5 709.408
    1 1 8 9073.44 914.405
    1 1 8 9726.17 731.477
    -1 1 -8 9473.5 978.176
    1 1 8 9990.29 910.06
    1 1 8 7407.92 681.975
    1 1 8 9436.73 1076.85
    1 -1 8 9189.23 1019.08
    1 -1 8 8171.31 382.961
    1 -1 8 9469.51 1097.4
    -1 -1 -8 10461.4 1136.49
    -1 1 -10 10711.6 1179.78
    -1 -1 -10 9042.46 1156.79
    1 -1 10 8718.35 1113.46
    1 1 10 8581.52 1041.34
    1 -1 10 8550.04 739.602
    1 -1 10 9440.28 1034.57
    1 1 10 9226.73 814.035
    1 1 10 9409.38 1231.79
    -1 1 -10 9587.18 1274.23
    -1 -1 -10 9251.78 1191.58
    1 -1 12 813.586 386.963
    1 1 12 1105.24 459.928
    -1 -1 -12 859.591 466.474
    1 1 12 870.387 273.759
    1 -1 12 2184.75 764.097
    1 -1 12 1102.54 449.127
    1 -1 12 1008.64 477.526
    1 1 12 629.488 451.771
    -1 1 -12 755.352 444.252
    -1 1 -12 499.471 276.633
    -1 -1 -12 563.389 297.375
    -1 -1 -14 1866.82 676.051
    1 -1 14 582.356 503.018
    1 1 14 569.262 410.435
    -1 -1 -14 1042.01 518.879
    1 1 14 1425.26 540.398
    1 -1 14 1631.24 577.295
    -1 1 -14 1102.87 476.432
    -1 1 -14 1297.26 563.068
    1 -1 14 1255.21 580.431
    -1 -1 -16 1178.45 661.294
    1 -1 16 1840.41 747.177
    -1 -1 -16 1947.88 696.364
    1 1 16 1237.7 500.251
    -1 -1 -16 1046.18 575.654
    1 1 16 289.687 482.52
    -1 1 -16 1948.8 788.588
    -1 1 -16 1863.9 696.605
    1 -1 16 1437.17 806.773
    1 -1 18 1309.4 620.815
    -1 1 -18 1977.62 784.64
    -1 -1 -18 3362.67 949.398
    -1 1 -18 1831.62 742.18
    -1 -1 -18 2698.75 905.422
    -1 -2 19 3110.61 1004.99
    -1 2 17 804.241 606.253
    -1 -2 17 204.053 372.576
    -1 -2 17 -206.11 478.729
    1 -2 -17 574.753 451.73
    1 2 -17 1334.76 597.245
    1 -2 -17 161.289 368.03
    -1 -2 17 17.92 246.628
    1 2 -17 28.2935 434.313
    1 -2 -15 5915.3 1183.18
    -1 -2 15 3713.37 812.496
    1 2 -15 6590.26 1319.34
    -1 2 15 4459.76 1105.15
    1 -2 -15 4039.09 1029.59
    -1 -2 15 3698.55 919.599
    1 -2 -15 5828.88 1135.05
    1 2 -13 1108.79 553.248
    -1 -2 13 1121.65 510.115
    -1 -2 13 1873.91 656.085
    1 2 -13 1595.67 518.667
    -1 -2 13 1817 610.701
    -1 2 13 956.767 331.547
    -1 2 13 1757.79 542.369
    -1 2 13 1432.05 582.773
    1 -2 -13 2078.2 750.422
    -1 2 13 587.091 510.215
    1 -2 -13 1572.53 639.008
    1 -2 -13 1499.14 541.488
    -1 2 11 28570.6 2253.33
    -1 2 11 27489.7 1841.64
    1 -2 -11 35051.1 2439.13
    1 -2 -11 32519.6 2183.01
    -1 2 11 30799.6 1880.26
    1 2 -11 34982 2571.35
    -1 -2 11 30638.5 2256.09
    1 -2 -11 29852.9 2464.01
    1 2 -11 35728.9 2037.18
    -1 -2 11 32683.4 2462.46
    -1 2 11 27454.7 1641.66
    -1 2 11 32956.6 1803.66
    -1 2 11 29119.5 2307.66
    -1 -2 11 32202.7 1752.39
    -1 -2 11 31439.8 2259.45
    -1 2 11 30982.7 2014.96
    -1 2 9 7532.43 1038.63
    -1 2 9 7058.46 834.372
    -1 2 9 7059.66 857.884
    -1 -2 9 5973.37 966.751
    -1 -2 9 7359.71 986.58
    1 2 -9 7699.95 828.523
    1 -2 -9 7364.72 1020.59
    -1 2 9 7502.22 794.362
    -1 2 9 7551.36 772.527
    -1 2 9 6550.58 481.976
    -1 -2 9 7216.42 1013.93
    -1 -2 9 6663.31 1004.55
    1 -2 -9 5983.31 1028.62
    -1 2 9 6276.67 961.911
    1 2 -9 6751.11 1066.94
    1 -2 -9 6542.11 837.656
    -1 2 9 7130.74 714.007
    -1 -2 9 6659.75 741.683
    -1 2 7 15926.7 1287.91
    1 -2 -7 16182 1331.73
    1 -2 -7 17777.6 1428.17
    1 -2 -7 16417.7 1082.31
    1 2 -7 16466.3 1022.51
    -1 -2 7 16856.9 1038.05
    -1 2 7 15763.6 1148.97
    -1 -2 7 17518.2 1424.86
    1 -2 -7 12280.7 728.961
    -1 2 7 17070.7 1106.84
    -1 2 7 15863.5 1322.2
    1 2 -7 16810.2 1435.44
    -1 2 7 16975.5 929.227
    -1 -2 7 17156.5 1344.35
    -1 -2 7 15927.6 1393.03
    -1 2 7 16880.3 1045.6
    1 2 -7 16309.2 846.236
    -1 2 7 15836.4 1002.71
    -1 2 7 15119.9 854.354
    -1 2 5 2455.72 318.272
    -1 -2 5 3010.01 482.767
    -1 2 5 2593.22 340.353
    1 2 -5 3048.91 396.477
    -1 2 5 1679 437.332
    1 2 -5 2524.2 486.123
    1 2 -5 2166.68 289.268
    -1 2 5 3356.31 416.53
    -1 2 5 2766.27 479.25
    1 -2 -5 2625.01 332.856
    1 -2 -5 2808.24 492.561
    -1 2 5 2717.24 372.009
    1 -2 -5 2626.28 479.165
    -1 2 5 2172.57 430.618
    -1 2 5 2717.94 278.72
    -1 -2 5 2566.29 504.515
    1 -2 -3 105772 2208.69
    -1 -2 3 105160 2768.81
    1 2 -3 117577 2594.46
    -1 2 3 107280 2787.31
    1 2 -3 107715 2845.25
    -1 2 3 109480 2744.18
    1 2 -3 111091 2127.67
    -1 2 3 115742 2688.98
    1 -2 -3 113138 2836.73
    -1 -2 3 108791 3011.08
    -1 2 3 108077 2031.74
    -1 2 3 103593 2212.23
    1 2 -3 112441 2856.03
    -1 2 3 109909 2777.99
    1 -2 -3 108218 2766.84
    1 -2 -3 110119 2025.7
    1 -2 -1 88619.2 2179.39
    -1 2 1 94913.3 2337.06
    1 -2 -1 102939 2189.06
    -1 2 1 100128 2162.86
    1 2 -1 90565.5 2568.58
    -1 -2 1 93324.7 1766
    1 -2 -1 86978.7 2065.09
    -1 -2 1 98282.3 2167.63
    1 2 -1 94874 1758.75
    -1 -2 1 87968.6 2235.91
    1 -2 -1 93806.7 1849.25
    -1 -2 1 90671.9 2291.63
    1 2 1 23841.7 1031.89
    1 2 1 24593.5 974.432
    -1 -2 -1 25555.9 806.048
    1 -2 1 27968 1040.02
    -1 2 -1 24467.5 883.055
    -1 -2 -1 30235.2 1016.9
    -1 2 -1 25107.6 721.507
    1 -2 1 23518.2 1044.69
    -1 -2 -1 23867.7 1038.04
    1 2 1 26546.3 1104.65
    1 -2 1 24292.1 1029.01
    1 -2 1 24709.6 844.219
    1 2 1 25450 1000.75
    1 2 1 24457.5 1187.91
    1 2 1 25275 908.744
    -1 2 -1 24828.2 1019.72
    -1 -2 -1 25415.2 941.33
    1 2 3 19002 751.002
    1 2 3 16831.8 982.828
    1 2 3 17419.5 802.275
    -1 -2 -3 19577.7 767.071
    -1 2 -3 17642.4 1122.82
    1 -2 3 16433.8 1075.83
    1 -2 3 16673.2 958.979
    1 -2 3 17644.6 1153
    -1 2 -3 19165.8 712.105
    1 2 3 19256.7 1066.04
    -1 -2 -3 16733.1 692.48
    1 2 3 18204.2 1021.61
    -1 -2 -3 17416.8 1145.4
    -1 -2 -3 17285.5 752.039
    1 2 5 37623.6 1275.81
    -1 -2 -5 34344.1 1891.62
    -1 -2 -5 32873.7 1469.25
    1 2 5 36670.7 1797.1
    1 -2 5 35784.1 1919.7
    1 -2 5 33745.3 1786.16
    1 2 5 34424.7 1399.4
    -1 2 -5 32485.8 1413
    1 -2 5 30152.8 1586.05
    1 2 5 33159.2 1407.49
    -1 2 -5 34065.1 1860.59
    1 2 5 33831.3 1717.66
    -1 -2 -7 36992.2 2193.15
    1 2 7 33677.4 2023.06
    -1 2 -7 37678.8 2223.13
    1 2 7 35813.5 1402.72
    1 2 7 38767.7 1459.3
    -1 -2 -7 37405 1888.19
    1 -2 7 36735.3 1380.85
    -1 2 -7 30510.1 1363.69
    1 -2 7 38432.9 2225.36
    1 2 7 34187.1 1674.39
    1 -2 7 36962 2099.45
    1 2 7 38364.1 2141.16
    1 -2 7 34330.2 1950.81
    -1 2 -7 35590.5 1762.42
    1 2 9 298.846 351.399
    1 2 9 -39.7055 135.21
    1 -2 9 313.2 220.454
    1 2 9 15.4426 158.752
    -1 2 -9 26.5496 201.535
    -1 2 -9 24.8759 71.3872
    -1 2 -9 -3.05889 208.238
    1 -2 9 443.706 392.556
    1 -2 9 186.52 287.951
    1 2 9 225.488 137.12
    1 -2 9 -64.2913 230.433
    -1 -2 -9 -150.995 214.354
    1 2 9 -204.345 368.893
    -1 -2 -9 181.013 298.848
    1 -2 9 -97.3514 310.824
    1 -2 11 1725.28 559.268
    1 -2 11 803.984 415.679
    1 2 11 1833.61 577.023
    1 2 11 1235.59 309.04
    -1 2 -11 1353 515.839
    1 2 11 1020.45 525.508
    1 2 11 1207.75 397.348
    -1 2 -11 1200.86 448.989
    -1 -2 -11 2044.4 656.915
    -1 -2 -11 856.176 444.854
    1 -2 13 1159.27 520.149
    1 2 13 1302.38 482.251
    -1 2 -13 1379.08 548.423
    1 2 13 623.744 487.523
    -1 -2 -13 1605.02 598.932
    1 -2 13 1311.64 578.057
    -1 -2 -13 1581.48 643.603
    -1 -2 -13 1166.4 493.219
    -1 2 -13 1622.26 676.293
    1 -2 13 1748.38 533.626
    -1 2 -15 3315.28 815.317
    1 -2 15 3373.04 898.805
    -1 -2 -15 4615.7 1057.21
    1 2 15 2468.78 864.318
    1 -2 15 2594.37 833.825
    1 -2 15 1907.15 842.757
    -1 -2 -15 3365.44 888.192
    1 2 15 3083.68 800.327
    -1 2 -15 4584.93 1125.06
    -1 -2 -15 2520.69 870.188
    -1 -2 -17 -243.35 401.216
    1 -2 17 428.156 436.741
    1 -2 17 234.494 361.312
    -1 -2 -17 -213.34 356.125
    -1 2 -17 1046.57 580.258
    1 2 17 -320.525 371.143
    -1 -3 18 368.927 415.069
    -1 -3 18 143.579 357.148
    -1 -3 16 1163.95 590.436
    -1 3 16 230.132 338.347
    1 3 -16 918.686 569.143
    -1 -3 16 1053.79 552.413
    1 -3 -16 270.869 293.711
    1 -3 -16 973.73 586.675
    -1 3 14 -0.88006 330.997
    -1 -3 14 507.219 388.641
    -1 3 14 983.752 611.327
    -1 -3 14 459.945 492.764
    -1 -3 14 193.522 263.609
    1 -3 -14 795.125 486.045
    1 -3 -14 43.9581 436.397
    1 3 -14 991.418 532.834
    1 3 -14 259.68 424.786
    1 -3 -12 15532.1 1900.93
    -1 -3 12 14769.4 1772.12
    -1 3 12 14954.7 1698.8
    -1 -3 12 17367.2 1844.81
    -1 3 12 16055 1333.7
    -1 -3 12 16391.7 1766.52
    1 -3 -12 18448.5 1921.68
    -1 -3 12 17109.8 1929.44
    1 3 -12 21011.8 1541.3
    1 -3 -12 18819.6 1669.45
    1 3 -12 18714.6 2043.75
    -1 3 12 16993.3 1369.62
    -1 -3 12 16799.2 1319.13
    -1 3 12 14114 1717.29
    1 -3 -10 14199 1575.61
    1 -3 -10 15164.1 1306.14
    -1 -3 10 13082.8 1524.65
    -1 3 10 16369.1 1255.86
    1 3 -10 16357.2 1199.74
    1 3 -10 12439.7 1196.37
    -1 -3 10 14166.7 1614.62
    1 -3 -10 14201.3 1640.92
    -1 3 10 15430.8 1151.54
    -1 3 10 15864.8 973.203
    -1 -3 10 12333.9 1473.74
    -1 -3 10 14643.4 1171.1
    -1 3 10 13202.2 1473.96
    1 3 -10 16319.9 1722.51
    -1 -3 10 15886.4 1641.75
    -1 3 10 13831.7 1510.25
    -1 -3 8 1199.93 346.452
    1 -3 -8 1457.14 452.477
    1 3 -8 1409.42 324.832
    -1 -3 8 1884.94 589.618
    -1 3 8 1533.15 338.791
    -1 3 8 1509.22 324.946
    -1 3 8 1296.41 319.817
    -1 3 8 1566.1 495.485
    -1 3 8 1527.06 470.979
    1 -3 -8 1260.09 321.652
    1 -3 -8 1438.61 504.055
    -1 -3 8 842.25 387.187
    1 3 -8 1187.45 437.353
    1 3 -8 1269.95 303.218
    1 3 -8 1940.63 428.926
    -1 3 8 1776.61 431.015
    -1 -3 8 1821.46 482.967
    -1 3 6 2865.76 463.56
    -1 3 6 2685.31 343.841
    1 3 -6 2185.13 283.661
    -1 3 6 2704.8 516.336
    -1 -3 6 2010.97 467.002
    -1 -3 6 1913.79 524.906
    -1 3 6 3018.74 549.956
    1 3 -6 2283.43 528.246
    1 3 -6 2353.95 402.036
    -1 3 6 2663.48 329.929
    1 -3 -6 1321.63 202.782
    1 -3 -6 2425.72 510.222
    1 3 -6 2690.36 454.524
    1 -3 -6 1998.95 270.445
    -1 3 6 2588.79 433.252
    1 -3 -6 2358.9 532.76
    1 3 -4 44522.2 1921.31
    1 3 -4 47733.1 1676.48
    -1 3 4 40562.8 1216.72
    -1 3 4 45041.2 1222.02
    -1 3 4 41802.8 1820.27
    -1 -3 4 46237 1908.38
    -1 3 4 42878.3 1855.12
    1 3 -4 43222.1 1200.33
    1 -3 -4 43999.3 1851.77
    1 -3 -4 43298.1 965.037
    -1 -3 4 41950.9 2057.82
    1 -3 -4 44025.8 1839.21
    1 -3 -4 40486.2 1200.62
    -1 3 4 49619 1791.22
    -1 3 4 43099.6 1766.13
    1 3 -4 44498 1939.1
    -1 3 2 117416 3346.18
    1 -3 -2 105830 2126.39
    -1 -3 2 111598 3113.37
    -1 3 2 115396 2851.79
    -1 3 2 117609 2597.79
    1 3 -2 118715 3390.38
    -1 -3 2 116115 2168.06
    -1 3 2 96787.8 2000.06
    1 -3 -2 111144 2871.85
    -1 3 2 117920 3066.31
    1 3 -2 111100 2787.46
    -1 -3 2 112548 3070.4
    1 -3 -2 109056 2769.86
    1 3 -2 121129 2308.83
    -1 -3 0 1775.26 258.935
    -1 3 0 1732.78 244.942
    1 3 0 1597.3 269.524
    -1 3 0 1949.67 277.665
    1 -3 0 1644.38 332.473
    1 -3 0 1818.25 276.519
    -1 3 0 1543.15 295.03
    -1 -3 0 1945.13 238.648
    -1 3 0 1379.28 335.006
    -1 -3 0 1542.15 302.471
    1 -3 0 1907.98 230.737
    1 3 0 2301.29 286.225
    1 3 0 1928.04 420.176
    1 -3 0 1639.73 229.049
    1 3 0 1802.49 220.36
    -1 -3 0 1482.99 222.995
    -1 -3 0 2220.07 233.852
    -1 -3 -2 20831.9 1142.45
    1 3 2 22741.9 1193.33
    -1 3 -2 20430.2 671.286
    1 -3 2 20094.5 1134.96
    -1 -3 -2 21479.1 791.394
    1 3 2 21059.2 1053.45
    1 3 2 20255.7 1266.42
    1 -3 2 19918.9 885.999
    1 3 2 22216.9 1134.58
    1 3 2 21802.6 958.716
    -1 -3 -2 21345.5 1062.33
    -1 3 -2 20031 1134.6
    -1 -3 -4 12834.3 1113.02
    1 -3 4 13152.5 1089.76
    1 3 4 12673.6 758.404
    -1 -3 -4 13555.8 1038.27
    -1 3 -4 13146.7 1097.13
    1 -3 4 12853.7 1146.43
    -1 3 -4 13274.5 1072.54
    1 3 4 12745.5 993.34
    1 3 4 13132 1007.68
    1 3 4 13417.3 1020.44
    -1 -3 -4 12644.7 678.54
    1 -3 4 12481.6 990.986
    1 3 4 13910.3 637.489
    -1 3 -4 12772.4 732.012
    -1 3 -6 60967 2384.48
    1 3 6 63337.2 2333.84
    1 -3 6 61325.7 2781.12
    -1 3 -6 68206.1 2973.23
    1 3 6 61420.3 2648.07
    -1 -3 -6 66926 2895.6
    -1 -3 -6 64773.4 2966.64
    1 3 6 56077 2045.5
    -1 -3 -6 66345.2 2262.93
    1 3 6 62558.3 2697.55
    -1 3 -6 65622.7 2134.06
    1 3 6 64093.8 2140.02
    1 -3 6 65046 2705.62
    1 -3 6 65737 3002.05
    -1 3 -6 65694.5 2020.44
    1 3 8 5669.54 905.887
    1 3 8 6418.29 689.789
    1 -3 8 6499.34 1024.51
    -1 3 -8 5916.01 680.859
    1 3 8 6367.21 721.605
    1 3 8 6795.3 955.974
    1 3 8 5907.06 613.697
    -1 -3 -8 6803.45 1050.45
    -1 3 -8 5961.36 734.65
    1 -3 8 6418.82 681.319
    1 -3 8 7403.54 1014.03
    -1 3 -8 6590.81 996.034
    -1 3 -8 6268.6 708.971
    -1 -3 -8 6262.51 809.904
    -1 -3 -8 6547.46 1040.57
    1 -3 8 7354.9 1029.56
    -1 -3 -10 3319.46 829.559
    -1 -3 -10 1691.32 502.528
    1 -3 10 2053.7 404.007
    1 -3 10 1310.32 496.868
    -1 -3 -10 2169.17 688.455
    1 3 10 2033.33 389.925
    1 3 10 2090.41 414.221
    -1 3 -10 2256.13 522.998
    1 -3 10 1429.08 471.34
    1 3 10 2073.07 493.646
    1 -3 10 1955.91 662.043
    1 3 10 1480.09 576.822
    -1 3 -10 2467.95 716.336
    1 3 10 1772.98 587.105
    -1 -3 -12 659.705 504.635
    1 -3 12 400.279 348.812
    -1 -3 -12 336.03 289.491
    1 -3 12 39.3089 252.114
    -1 3 -12 -49.9916 306.6
    -1 -3 -12 380.274 510.729
    1 3 12 274.512 234.796
    1 3 12 263.381 304.017
    1 -3 12 718.749 390.806
    1 3 12 289.221 349.672
    -1 3 -12 61.523 255.293
    1 3 14 7757.1 1092.8
    -1 -3 -14 10447 1549.27
    1 -3 14 8060.15 1281.92
    -1 3 -14 9357.83 1588.37
    1 3 14 9121.8 1512.54
    -1 -3 -14 10050.1 1667.41
    1 -3 14 8961.56 1408.93
    1 3 16 2977.23 949.71
    1 -3 16 2756.47 847.791
    -1 3 -16 1916.98 815.67
    -1 -3 -16 2771.68 958.744
    -1 -3 -16 3418.66 1033.93
    1 -3 16 2071.71 754.377
    1 -3 16 3907.94 1116.91
    -1 4 17 688.307 512.523
    1 -4 -17 758.253 708.828
    -1 -4 17 -35.8022 298.697
    1 -4 -17 407.651 553.609
    1 4 -17 -825.151 614.298
    1 -4 -15 123.935 417.872
    -1 -4 15 -617.389 445.717
    -1 -4 15 648.75 509.193
    1 4 -15 1359.91 711.078
    1 -4 -15 348.529 475.076
    -1 4 15 278.996 374.134
    -1 4 13 14868 1871.99
    1 4 -13 14465.6 1467.18
    1 -4 -13 18510.9 2200.51
    -1 -4 13 15301.6 1946.51
    -1 -4 13 20225.6 2271.76
    -1 -4 13 19272.1 2030.65
    -1 -4 13 19076.7 2091
    -1 4 13 15538.8 1873.16
    1 -4 -13 24484.1 2331.17
    -1 -4 11 15759.4 1848.62
    -1 4 11 16503.5 1745.46
    -1 -4 11 19283.5 1926.24
    -1 4 11 13566.7 1645.2
    1 4 -11 18842.7 2020.86
    -1 4 11 15841.7 1353.52
    1 4 -11 14208.6 1315.49
    1 -4 -11 17115.9 1945.97
    -1 -4 11 18366.4 1926.45
    -1 -4 11 13738.3 1715.19
    1 -4 -11 18264.5 1934.3
    -1 -4 11 18211.6 1425.72
    -1 4 9 2121.48 383.342
    -1 -4 9 2438.15 718.968
    -1 4 9 2541.53 512.647
    1 4 -9 2395.3 391.481
    1 4 -9 1975.82 511.657
    1 -4 -9 1690.5 331.169
    -1 4 9 1909.61 464.001
    1 4 -9 2368.75 489.352
    1 4 -9 1716.05 656.534
    -1 4 9 2187.42 573.888
    -1 -4 9 2966.22 754.42
    1 -4 -9 1925.87 643.203
    -1 -4 9 2470.65 556.104
    1 -4 -9 2727.8 819.909
    -1 -4 9 2501.88 692.971
    -1 4 9 1821.94 600.798
    1 4 -7 1193.32 341.499
    -1 4 7 1400.37 464.519
    1 4 -7 1248.09 198.656
    1 -4 -7 1281.53 472.719
    1 -4 -7 1709.25 520.915
    1 -4 -7 1610.97 224.142
    -1 -4 7 1367.66 488.705
    1 4 -7 1344.25 323.327
    1 4 -7 1030.63 387.662
    -1 4 7 1123.07 376.096
    -1 -4 7 1072.11 473.185
    -1 4 7 1490.11 424.336
    -1 4 7 1624.62 288.126
    -1 4 7 1566.47 470.006
    -1 -4 5 69757.4 2766.13
    -1 -4 5 64885.2 2959.42
    -1 4 5 70075.1 2740.03
    -1 4 5 65641.4 2510.09
    1 4 -5 75684.1 2915.06
    -1 4 5 68227.3 2682.9
    1 -4 -5 67828.2 2695.97
    1 -4 -5 67987.2 2685.52
    1 4 -5 68749.9 2767.93
    -1 4 5 69062.4 1797.34
    -1 4 3 116284 3765.86
    1 -4 -3 107358 3210.86
    1 4 -3 114949 3281.15
    -1 -4 3 112718 2401.42
    1 -4 -3 111204 3179.52
    -1 4 3 116745 3471.03
    -1 -4 3 115135 3489.84
    -1 4 3 116966 3229.87
    -1 4 3 115735 2898.75
    -1 -4 3 108109 3636.9
    1 4 -3 114145 3826
    -1 4 1 1462.2 176.347
    1 -4 -1 1549.72 306.181
    -1 -4 1 1587.79 252.553
    -1 4 1 1782.93 244.142
    -1 -4 1 1652.96 189.145
    1 -4 -1 1593.47 261.442
    -1 -4 1 1864.13 379.824
    -1 4 1 1670.05 370.904
    -1 -4 1 2094.49 429.759
    -1 4 1 1920.86 492.42
    1 4 -1 1424.88 386.133
    1 4 -1 1623.11 340.676
    -1 -4 -1 23648.4 1095.37
    1 -4 1 22370 854.908
    -1 -4 -1 22601.8 910.377
    1 4 1 24186.6 1563.83
    -1 4 -1 23663 1133.83
    -1 4 -1 24724.7 1604.42
    -1 -4 -1 20003.4 693.515
    1 -4 1 22936.9 1097.29
    -1 -4 -1 22287.7 1064.47
    1 -4 1 22248.1 1346.56
    1 4 1 22712.3 1265.54
    1 4 1 22104.6 1219.13
    1 4 1 22842.4 751.823
    1 4 3 52010 2117.01
    1 4 3 50952.2 2089.45
    -1 4 -3 50899.4 2400.57
    -1 -4 -3 47991.3 2104.35
    1 -4 3 50371.1 2132.67
    1 4 3 53381.8 1755.39
    1 -4 3 49618.9 1668.59
    -1 4 -3 46398.5 2068.57
    1 4 3 50875.9 2318.85
    -1 -4 -3 49043.3 1377.24
    -1 4 -3 42409.3 1124.03
    -1 -4 -3 51125.1 2001.35
    1 -4 5 106443 3771.44
    -1 4 -5 118248 3815.48
    -1 -4 -5 116785 3665.29
    1 -4 5 110508 3609.56
    -1 4 -5 113450 3845.64
    1 4 5 107465 3511.56
    1 4 5 106378 3526.75
    1 -4 5 115627 4102.65
    1 4 5 113430 2887.63
    -1 -4 -5 113373 3900.91
    1 4 5 116285 3663.05
    -1 -4 -7 2532.75 329.887
    -1 4 -7 2249.52 373.024
    -1 -4 -7 2495.37 643.231
    -1 -4 -7 2269.09 583.988
    1 -4 7 2420.16 664.858
    -1 4 -7 2740.39 539.958
    1 4 7 2883.81 622.828
    1 -4 7 2130.06 611.546
    1 4 7 2867.91 429.134
    -1 4 -7 3730.86 756.16
    1 4 7 3279.12 577.374
    -1 4 -7 3171.13 425.089
    1 4 7 2103.98 590.015
    1 -4 7 3319.88 696.178
    1 4 9 11062.9 1332.54
    -1 -4 -9 9126.28 862.315
    -1 4 -9 10832.4 1404.38
    1 4 9 10676.8 960.821
    -1 -4 -9 9684.76 1355.67
    1 4 9 10527.2 1008.92
    -1 -4 -9 10577.7 1436.63
    1 -4 9 9548.83 1292.51
    1 -4 9 9764.14 956.267
    1 -4 9 9306.5 1236.6
    -1 4 -9 8717.68 836.346
    -1 4 -9 8249.37 959.067
    -1 4 -9 9255.67 904.442
    1 4 9 5776.91 1091.48
    1 4 11 2905.93 810.739
    -1 -4 -11 2225.73 717.473
    1 -4 11 2372.43 733.393
    1 -4 11 4024.66 907.987
    1 4 11 2573.07 743.033
    -1 -4 -11 2257.57 808.115
    1 -4 11 2218.62 675.904
    -1 4 -11 2455 520.249
    -1 4 -11 2675.9 774.729
    1 4 11 2314.73 494.323
    -1 4 -13 32987.8 2892.14
    1 4 13 24722 2444.74
    -1 -4 -13 33075.9 2786.42
    1 4 13 22612.5 2281.24
    1 -4 13 30880.3 2576.43
    -1 -4 -13 28522.7 2774.25
    1 -4 13 30272.3 2629.98
    1 -4 13 22280.5 2324.89
    -1 4 -15 4057.09 1100.93
    -1 -4 -15 5988.93 1292.7
    1 -4 15 5644.29 1159.71
    1 4 15 3045.5 971.052
    1 -4 15 3558.08 1003.58
    -1 -4 -15 5000.86 1252.02
    -1 -4 -17 3015.26 933.212
    -1 4 -17 2297.52 895.153
    1 4 17 1823.9 794.025
    1 -4 17 2110.37 817.376
    1 -4 17 2184.16 949.215
    1 -4 17 755.456 566.349
    1 5 -16 2318.73 1128.93
    -1 -5 16 2015.53 789.834
    -1 -5 16 2738.4 927.966
    1 -5 -16 3657.18 1129.66
    1 -5 -16 2363.84 916.018
    -1 5 16 2004.68 796.118
    -1 5 16 2831.71 994.235
    -1 -5 14 13729.7 1900.57
    1 -5 -14 14558.4 1960.94
    -1 -5 14 12152.1 1831.29
    -1 5 14 10892.1 1694.77
    -1 -5 14 14654.6 1990.51
    1 5 -14 15405.2 2112.7
    1 -5 -14 12318.6 1872.57
    -1 5 14 10171.3 1584.41
    -1 -5 12 7404.74 1328.64
    1 -5 -12 7107.42 1291.36
    -1 5 12 4297.18 988.876
    -1 -5 12 5979.17 1202.59
    -1 5 12 4878.24 1009.16
    1 -5 -12 5941.45 1255.94
    -1 -5 12 4492.74 1035.71
    -1 -5 12 6639.82 1310.12
    -1 -5 10 1197.71 545.172
    1 5 -10 606.96 308.854
    1 -5 -10 627.317 431.951
    -1 -5 10 156.112 322.53
    1 5 -10 1176.73 401.902
    -1 -5 10 332.096 253.6
    -1 -5 10 594.514 428.062
    -1 -5 10 1101.29 597.014
    1 -5 -10 995.456 481.365
    -1 5 10 312.611 294.504
    1 5 -10 859.235 509.238
    -1 5 10 1397.33 507.711
    -1 5 10 1274.7 461.466
    -1 5 8 199.883 122.691
    -1 5 8 163.772 213.834
    1 5 -8 309.571 267.116
    -1 -5 8 182.073 254.86
    -1 5 8 341.881 264.196
    1 -5 -8 379.762 251.853
    1 -5 -8 205.768 287.141
    1 5 -8 956.937 450.534
    1 5 -8 373.864 261.116
    -1 5 8 318.301 272.414
    -1 -5 8 538.358 397.495
    -1 -5 6 59680.1 3174.31
    -1 5 6 58456.4 2605.56
    -1 5 6 64680.7 2910.55
    -1 -5 6 64586.1 2955.2
    1 5 -6 61999 2974.13
    -1 5 6 56638.4 1745.56
    -1 5 6 59740.7 2817.04
    1 -5 -6 58663.1 2764.62
    1 5 -6 62770.3 2928.16
    1 -5 -6 62052.8 2848.34
    1 5 -4 68590.9 3129.73
    -1 5 4 64410.2 2531.21
    1 5 -4 68346.8 2650.85
    1 -5 -4 65351 2565.04
    1 -5 -4 64261.8 2584.63
    -1 5 4 66470 2772.82
    -1 -5 4 66191 3052.6
    -1 -5 4 65926.2 2827.21
    -1 5 4 64929.1 2960.82
    1 -5 -2 555.138 220.481
    -1 -5 2 484.919 132.547
    -1 5 2 668.589 207.504
    -1 5 2 694.594 293.545
    1 5 -2 904.174 284.526
    1 -5 -2 836.742 195.069
    1 5 -2 1204.38 413.887
    -1 -5 2 1175.04 339.717
    -1 -5 2 1067.13 352.629
    1 -5 -2 971.491 246.816
    -1 -5 2 806.111 108.925
    -1 5 2 723.502 101.685
    -1 5 2 471.616 253.46
    1 5 0 3759.09 524.922
    -1 -5 0 4509.1 417.086
    -1 -5 0 3590.28 384.421
    1 5 0 3576.51 655.781
    1 -5 0 4004.51 421.093
    -1 -5 0 4003.7 482.498
    1 -5 0 3940.02 660.886
    -1 5 0 3892.68 587.902
    -1 -5 0 3639.11 437.738
    -1 -5 0 3781.42 628.018
    -1 5 0 4020.17 731.873
    1 -5 0 4072.6 523.381
    -1 5 0 4409.37 408.917
    1 5 0 3520.3 373.882
    1 -5 2 51150.6 1743.69
    1 5 2 50066.4 2576.75
    -1 5 -2 55439.4 2791.65
    -1 5 -2 48683.6 1402.99
    1 5 2 53049.3 2229.16
    -1 5 -2 52034.4 2060.05
    -1 -5 -2 49012.4 1961.25
    1 -5 2 53997.7 2406.07
    -1 -5 -2 50014.6 1969.73
    1 5 2 53955.1 2193.29
    1 5 4 99102.1 2661.78
    -1 5 -4 94681.3 3312
    1 5 4 94357.1 3565.28
    1 -5 4 92771.9 3337.39
    -1 5 -4 96855.9 3777.59
    -1 -5 -4 94949.4 3116.44
    1 -5 4 90817 2527.81
    1 -5 4 90419.7 3427.72
    1 5 4 91444.3 3228.23
    1 5 4 93441.1 3231.73
    -1 -5 -4 91348.9 3281.07
    1 5 6 5728.6 856.138
    1 5 6 6205.81 883.466
    -1 5 -6 7118.75 1001.93
    -1 -5 -6 5977.56 860.859
    -1 5 -6 3702.53 339.382
    1 5 6 6365.72 651.454
    -1 -5 -6 6169.6 975.304
    1 -5 6 6259.78 985.19
    -1 5 -6 6423.84 930.64
    1 5 6 5789.67 887.522
    -1 -5 -6 3456.51 285.113
    1 -5 6 7148.38 984.82
    1 5 8 4037.37 719.601
    -1 -5 -8 3219.86 837.675
    1 5 8 4382.68 877.233
    1 5 8 3092.5 687.749
    -1 5 -8 2579.98 666.855
    -1 -5 -8 3146.32 753.778
    1 5 8 3355.05 508.685
    1 -5 8 4607.84 908.85
    1 -5 8 3192.31 794.958
    -1 5 -8 3863.95 835.487
    -1 -5 -10 1754.98 612.174
    1 5 10 1455.37 610.696
    -1 -5 -10 2379.35 761.589
    1 5 10 1905.34 530.983
    1 -5 10 2216.48 538.567
    1 5 10 1360.59 527.468
    -1 5 -10 1291.54 543.578
    1 -5 10 2187.95 678.201
    1 -5 10 1944.04 706.946
    1 -5 12 23800.5 2490.13
    1 5 12 21025.4 2183.97
    1 -5 12 19371.5 2160.31
    -1 5 -12 27685 2618.79
    1 5 12 18731.3 2054.18
    -1 -5 -12 21892 2399.66
    -1 -5 -12 30165.2 2688.43
    1 -5 12 28090.6 2560.39
    -1 -5 -14 9645.05 1701.17
    1 -5 14 7233.6 1471.76
    1 5 14 6131.59 1351.26
    1 -5 14 9747.29 1591.26
    1 -5 14 10366.2 1656.43
    -1 5 -14 12223.1 1929.21
    -1 -5 -14 11281.5 1775.84
    1 5 14 7324.85 1400.19
    -1 -5 -16 -1255.45 720.123
    1 -5 16 35.2736 364.501
    1 -5 16 816.744 617.301
    -1 -5 -16 94.5701 340.495
    1 5 16 -341.167 422.42
    -1 5 -16 491.829 503.516
    -1 -6 15 7358.08 1675.85
    1 6 -15 5152.71 1399.2
    1 -6 -15 5129.12 1231.79
    -1 6 15 3833.74 1026.22
    1 -6 -15 5521.56 1394.12
    -1 6 15 2929.93 988.542
    -1 -6 15 4365.49 1212.52
    -1 -6 15 5569.93 1340.01
    -1 -6 13 15268.3 2028.37
    -1 6 13 12070.4 1757.65
    1 -6 -13 14794.9 2019.11
    -1 -6 13 11665.8 1806.11
    1 -6 -13 18270 2203.45
    -1 6 13 10936.7 1617.15
    -1 -6 13 14047.6 2010.07
    1 6 -13 15261.2 2129.87
    1 -6 -11 2069.41 744.804
    -1 -6 11 1077.86 477.254
    -1 -6 11 2457.89 687.778
    -1 6 11 1589.74 638.501
    -1 -6 11 1644.08 687.952
    -1 -6 11 2957 932.878
    -1 -6 11 1939.27 723.715
    -1 6 11 1885.15 616.217
    1 -6 -11 1871.69 685.97
    -1 6 9 147.445 206.749
    -1 -6 9 242.426 274.39
    -1 6 9 -45.0205 282.331
    -1 -6 9 -25.6871 456.305
    1 -6 -9 -25.5945 450.978
    -1 6 9 363.714 336.192
    1 -6 -9 -191.206 279.873
    -1 -6 9 468.852 417.248
    1 6 -9 -64.8501 303.771
    -1 -6 7 10147.7 1399.06
    1 -6 -7 9332.38 1200.95
    -1 -6 7 9578.25 1270.99
    1 6 -7 10852.6 1292.9
    -1 6 7 8027.12 1049.39
    -1 6 7 9680.56 1229.23
    1 6 -7 9264.66 1241.44
    -1 6 7 8702.1 1172.08
    1 -6 -7 8090.75 1074.83
    1 -6 -5 47661.8 2412.66
    1 -6 -5 48888.2 2399.91
    -1 6 5 48745.1 2388.23
    -1 6 5 47587.2 2755.91
    -1 6 5 44933.4 2508.3
    1 6 -5 51633 2967.26
    -1 -6 5 46426.8 2598.67
    -1 -6 5 50194.8 2951.76
    -1 6 3 32901.4 1957.6
    1 6 -3 28523.6 1694.7
    -1 6 3 32899.3 2265.24
    -1 -6 3 32620.4 1174.66
    -1 -6 3 29473.1 2030.24
    -1 -6 3 30648.1 1952.94
    1 -6 -3 30122.3 1735.23
    -1 6 3 32106.8 1654.71
    1 -6 -3 30408.2 1094.2
    1 -6 -3 29505.1 1611.94
    1 6 -3 29521.3 2224.09
    -1 6 1 321.745 272.958
    -1 6 1 295.601 265.206
    -1 -6 1 308.272 219.794
    -1 -6 1 196.121 116.849
    1 -6 -1 1.82871 150.971
    1 6 -1 250.103 182.818
    1 -6 -1 225.238 157.699
    1 -6 -1 356.466 268.942
    1 6 -1 155.526 148.771
    -1 -6 1 263.686 297.799
    1 6 -1 349.283 326.72
    -1 -6 1 268.562 138.556
    1 -6 -1 146.447 177.054
    -1 -6 -1 240.347 149.598
    1 6 1 320.669 118.654
    -1 -6 -1 443.798 224.096
    -1 -6 -1 523.414 322.336
    1 6 1 49.5897 187.787
    1 -6 1 229.516 228.489
    1 -6 1 450.713 160.613
    1 6 1 261.446 227.055
    -1 6 -1 188.488 212.589
    1 6 1 -143.72 277.834
    -1 6 -1 371.026 171.172
    1 -6 1 361.11 222.585
    1 -6 1 423.198 279.003
    -1 6 -1 597.658 436.807
    1 -6 3 44507.8 2429.31
    1 6 3 45971.7 2305.88
    1 -6 3 45095.1 2478.31
    -1 6 -3 45283.5 2160.24
    -1 6 -3 49642.2 2930.75
    1 6 3 44577.4 2657.58
    1 6 3 46961.2 2203.91
    1 -6 3 45903.4 1765.18
    -1 -6 -3 42034.7 2052.13
    -1 -6 -3 44201.9 2089.3
    1 6 5 56963.7 2783.32
    1 6 5 61775 3121.22
    1 -6 5 64251.7 3043.62
    -1 6 -5 64104.1 2980.95
    -1 -6 -5 57375.8 2697.86
    -1 6 -5 61049.8 3276.54
    -1 -6 -5 62102.2 2915.59
    1 6 5 59499.2 2888.61
    1 -6 5 57239.1 3091.58
    -1 6 -7 972.55 476.338
    1 -6 7 1092.05 479.845
    1 6 7 1152.48 454.592
    1 6 7 783.511 408.044
    -1 -6 -7 562.074 340.678
    -1 -6 -7 544.828 383.381
    1 6 7 1250.27 349.008
    1 -6 7 1141.82 509.172
    1 6 7 1332.11 439.105
    -1 6 -7 1386 509.521
    1 6 9 2312.23 684.724
    -1 6 -9 1871.88 631.533
    -1 -6 -9 2836.77 851.835
    1 6 9 1858.46 671.9
    1 -6 9 2012.53 662.722
    1 6 9 2776.24 692.475
    -1 -6 -9 2098.83 632.888
    1 -6 9 3457.71 922.706
    -1 6 -9 2833.68 792.17
    -1 6 -11 9676.6 1543.03
    -1 -6 -11 11580.6 1722.08
    1 6 11 7081.51 1217.23
    1 6 11 8998.17 1468.52
    1 -6 11 11690.3 1837.67
    1 -6 11 6410.65 1277.8
    1 -6 11 10198.8 1557.55
    -1 -6 -11 5346.68 1157.24
    1 6 13 16428 2140.96
    1 6 13 19008.5 2151.62
    1 -6 13 18826 2323.98
    -1 -6 -13 30849 2882.39
    1 -6 13 25128.1 2603.48
    1 -6 13 23532 2664.79
    -1 -6 -13 20569.5 2430.82
    -1 6 -13 26857 2756.64
    1 -6 15 739.336 690.4
    1 -6 15 720.648 507.735
    1 -6 15 2559.7 907.901
    -1 -6 -15 1485.51 735.493
    1 6 15 1146.05 609.011
    1 6 15 372.168 571.974
    -1 -6 -15 1670.89 783.036
    -1 -7 14 226.809 395.302
    -1 7 14 759.278 436.958
    -1 7 14 -983.928 603.7
    1 -7 -14 513.99 500.17
    1 -7 -14 437.437 484.249
    -1 -7 14 2161 847.62
    1 7 -14 1512.09 741.263
    -1 -7 14 758.712 514.711
    -1 -7 12 8400.92 1650.93
    1 -7 -12 6428.39 1318.18
    1 7 -12 7360.43 1455.78
    -1 7 12 4252.6 1135.74
    1 -7 -12 3950.46 1030.09
    -1 7 12 5410.73 1115.42
    -1 -7 12 7332.39 1462.1
    -1 -7 12 6567.39 1388.52
    1 -7 -10 8276.35 1392.92
    -1 -7 10 9566.56 1542.75
    -1 7 10 7389.16 1309.34
    -1 -7 10 9493.22 1538.05
    -1 7 10 9688 1363.41
    -1 7 10 12481.9 1480.88
    1 -7 -10 8609.17 1374.83
    1 7 -10 9492.49 1493.18
    -1 7 8 3438.53 833.775
    1 7 -8 4606.89 958.881
    1 7 -8 3726.3 844.519
    -1 7 8 3755.32 857.925
    -1 -7 8 2552.13 731.279
    1 -7 -8 3663.79 795.625
    -1 7 8 3283.9 713.689
    -1 -7 8 4424.88 1020.96
    1 -7 -8 4197.47 847.047
    -1 -7 8 3290.88 896.036
    -1 7 6 5944.35 892.876
    -1 7 6 4864.21 911.573
    1 7 -6 5037.08 1037.44
    1 -7 -6 5270.4 877.976
    -1 -7 6 4644.08 960.341
    1 -7 -6 4594.79 795.329
    1 7 -6 4084.97 773.718
    -1 -7 6 3925.19 864.03
    -1 7 6 5565.56 946.933
    -1 7 4 17304.9 1759.2
    1 7 -4 17163.9 1428.21
    1 7 -4 15906 1364.63
    1 -7 -4 16344.7 1322.61
    -1 -7 4 18731.9 1802.32
    1 7 -4 18883.7 1920.62
    -1 7 4 17698.5 1574.45
    1 -7 -4 16175.6 1401.14
    -1 -7 4 17414.7 1624.69
    1 -7 -2 16715.4 1174.75
    -1 7 2 16153.1 1301.53
    -1 -7 2 17757.5 1603.9
    1 7 -2 16376.1 1776.74
    1 -7 -2 17805.4 1763.27
    -1 7 2 17748.9 1787.09
    -1 7 2 17763.2 1492.7
    1 -7 -2 17083.2 1329.36
    1 7 -2 16473.7 1348.23
    -1 -7 2 17693.2 932.182
    1 7 -2 16499.4 1162.07
    1 -7 -2 17636.7 1087.53
    -1 -7 0 11055.3 763.643
    1 -7 0 10883.3 812.556
    1 -7 0 12398.2 1175.52
    1 7 0 11278 1120.04
    1 -7 0 12237.9 1358.85
    -1 7 0 12884.8 1550.75
    -1 -7 0 10941.9 1292.19
    1 7 0 11970.4 784.174
    -1 7 0 11762.9 1176.43
    1 7 0 11370.2 1442.6
    -1 -7 0 11001.4 947.019
    1 7 0 10603.2 1141.01
    1 -7 0 11004 1008.67
    -1 -7 -2 11926.4 1385.38
    1 7 2 13523.5 1540.3
    -1 7 -2 12435.7 1009.3
    1 7 2 11519.1 1175.63
    1 -7 2 11414.2 1263.88
    -1 -7 -2 11809.1 1059.68
    1 -7 2 12842.8 1376.46
    -1 -7 -2 11384.7 951.322
    -1 7 -2 12551.6 1554.71
    -1 7 -2 12264.4 1217.08
    1 -7 2 12492.6 939.347
    1 7 2 11707.8 1176.09
    -1 -7 -4 11352.4 1142.53
    -1 7 -4 13026.9 1590.21
    1 -7 4 11691.2 1349.28
    -1 -7 -4 11283.4 1152.63
    1 7 4 12680.8 1314.23
    1 -7 4 11704.2 905.548
    1 -7 4 12479.7 1438.55
    1 7 4 11941.7 1471.01
    -1 7 -4 11824.4 1184.19
    1 7 6 7093.71 1066.25
    1 7 6 7743.69 1083.28
    -1 -7 -6 8089.05 1071.33
    1 -7 6 6358.94 1122.54
    -1 7 -6 8738.2 1351.6
    1 7 6 8775.64 1247.05
    -1 7 -6 7113.75 1054.35
    -1 -7 -6 8735.81 1174.81
    1 -7 6 9050.49 1215.84
    1 -7 8 8074.33 1359.14
    -1 7 -8 10562.9 1458.27
    1 7 8 8824.11 1259.37
    1 7 8 7886.77 1260.29
    1 7 8 9029.21 1245.18
    -1 -7 -8 7094.85 1104.64
    1 -7 8 8215.19 1282.11
    -1 7 -8 7899.32 1207.86
    -1 -7 -8 8467.22 1317.49
    1 7 10 5265.51 1063.93
    1 7 10 5153.79 1123.15
    -1 7 -10 5156.61 1140.91
    1 -7 10 6120.13 1212.17
    -1 -7 -10 6947.41 1325.25
    1 -7 10 9011.17 1557.52
    -1 -7 -10 6667.23 1241.56
    1 7 10 6386.55 1077.65
    1 -7 12 3127.3 1095.13
    -1 7 -12 2178.93 785.758
    1 7 12 1378.81 734.994
    -1 -7 -12 2876.31 904.707
    -1 -7 -12 2969.39 980.635
    1 -7 12 3573.61 994.621
    1 7 12 1787.5 670.382
    1 -7 12 1594.29 678.673
    -1 -7 -14 2324.29 922.381
    1 -7 14 2337.61 884.806
    -1 7 -14 1916.21 875.621
    1 -7 14 983.991 790.499
    1 7 14 1124.55 705.434
    1 7 14 519.97 445.849
    -1 -7 -14 803.753 491.424
    1 -7 14 3254.14 1091.34
    -1 -8 13 602.454 376.203
    -1 -8 13 518.454 510.545
    1 -8 -13 1343.88 667.047
    1 8 -13 1276.1 687.005
    1 -8 -13 569.411 528.316
    -1 -8 13 1010.86 666.688
    -1 8 13 1447.77 698.907
    -1 8 13 344.309 358.767
    1 8 -11 7799.06 1411.34
    -1 8 11 4771.66 1040.09
    1 -8 -11 6305.1 1300.05
    -1 -8 11 7684.82 1650.81
    -1 -8 11 6417.46 1372.69
    1 -8 -11 5147.85 1136.52
    -1 -8 11 7144.31 1462.01
    -1 8 11 6223.84 1331.02
    -1 8 9 14894.7 1697.42
    1 8 -9 17308.3 1988.57
    -1 8 9 17572.1 1905.62
    -1 -8 9 17220.2 2086.15
    1 8 -9 15866.9 1913.17
    -1 8 9 14059.9 1805.03
    1 -8 -9 13528.6 1655.03
    -1 -8 9 16714.7 1994.22
    1 -8 -9 16164.4 1828.57
    1 -8 -7 6224.6 1061.09
    -1 8 7 6811.73 1175.85
    -1 -8 7 7209.36 1271.6
    1 -8 -7 7572.19 1123.67
    -1 8 7 8030.73 1128.12
    -1 8 7 8669.39 1323.61
    1 8 -7 7459.38 1165.3
    1 8 -7 9916.04 1483.89
    -1 -8 7 8706.98 1312.13
    1 8 -5 110.911 234.969
    1 8 -5 -60.9747 332.234
    1 -8 -5 196.185 237.217
    -1 8 5 26.3613 283.711
    -1 8 5 457.162 407.124
    1 8 -5 227.017 326.176
    -1 -8 5 -109.717 323.392
    1 -8 -5 11.1057 186.804
    -1 8 3 5062.18 755.401
    1 8 -3 4635.44 766.808
    -1 8 3 3751.21 794.311
    1 -8 -3 3364.06 646.512
    -1 -8 3 3572.85 783.003
    1 8 -3 4686.57 709.497
    1 -8 -3 5031.23 970.168
    -1 8 3 3520.83 891.656
    1 8 -3 4403.26 968.398
    1 -8 -3 4704.74 708.294
    -1 -8 1 37537.7 2567
    1 -8 -1 37926.2 2100.62
    -1 8 1 43960.6 3103.05
    1 -8 -1 40473.6 2758.32
    -1 8 1 37436.7 2208.48
    1 8 -1 41723.3 2335.93
    1 8 -1 39155.4 2971.9
    1 -8 -1 38865.3 1779.02
    -1 8 1 37928 2364.66
    -1 8 -1 32577.5 2701.86
    1 8 1 29260.8 2017.54
    1 -8 1 31830.1 2367.41
    1 8 1 28430.7 2052.85
    -1 8 -1 32566.4 2129.44
    1 -8 1 32000.9 1662.07
    -1 -8 -1 30604.6 1523.89
    -1 -8 -1 29315.4 1733.52
    -1 -8 -1 32284.3 2450.77
    1 8 1 30231.5 2560.97
    1 -8 1 30614.7 2153.5
    1 8 3 439.843 291.587
    1 8 3 633.142 309.871
    -1 -8 -3 527.84 248.567
    -1 -8 -3 1327.61 423.236
    1 8 3 797.687 463.409
    -1 -8 -3 635.366 374.008
    -1 8 -3 736.6 391.432
    1 -8 3 893.858 442.382
    1 -8 3 799.612 323.923
    -1 8 -3 586.708 377.628
    1 8 5 635.973 479.545
    -1 8 -5 832.966 508.885
    -1 8 -5 23.8057 192.753
    1 -8 5 5.59751 309.205
    1 8 5 236.503 335.311
    -1 -8 -5 331.335 356.987
    1 -8 5 240.961 335.919
    -1 8 -5 331.124 237.012
    -1 -8 -5 592.689 297.723
    1 8 7 15654.7 1794.9
    1 8 7 15077.9 1712.22
    1 8 7 12030 1461.17
    -1 -8 -7 11504.1 1408.18
    -1 8 -7 15945 1927.79
    1 -8 7 13985.3 1767.89
    -1 8 -7 12848.1 1538.44
    1 -8 7 14362.4 1739.55
    -1 -8 -7 16260.4 1705.79
    1 -8 9 26124.6 2485.28
    -1 8 -9 26851 2467.49
    1 8 9 23886.4 2223.48
    -1 -8 -9 19949 2023.01
    -1 -8 -9 24249.1 2389.67
    -1 8 -9 25288.8 2386.89
    1 8 9 24493.9 2357.78
    1 8 9 25212.5 2288.82
    1 -8 9 23559 2469.79
    1 -8 11 2027.91 824.967
    -1 -8 -11 2518.16 855.752
    1 8 11 2031.44 722.182
    -1 -8 -11 2376.48 831.262
    1 -8 11 2649.14 877.428
    1 8 11 2254.65 800.575
    -1 -8 -13 503.698 473.499
    1 8 13 405.839 405.689
    1 -8 13 190.028 416.963
    1 -8 13 -115.161 424.698
    1 -8 13 108.698 490.135
    -1 8 -13 433.258 435.147
    -1 -8 -13 1324.86 677.044
    1 8 13 -288.195 537.34
    -1 -9 12 297.795 598.964
    1 -9 -12 60.3861 307.631
    -1 -9 12 286.142 414.565
    -1 9 12 42.1546 439.473
    -1 -9 12 -71.5646 633.479
    1 9 -12 -556.698 491.623
    -1 9 12 -24.9457 326.01
    1 -9 -12 -81.1653 281.915
    -1 -9 10 27575.5 2818.17
    -1 9 10 20322.2 2357.45
    1 -9 -10 23873 2426.45
    -1 9 10 21441 2179.08
    1 -9 -10 22501.3 2337.2
    1 9 -10 22786.9 2429.8
    -1 -9 10 21043.2 2440.4
    -1 9 8 23015.8 2309.92
    1 -9 -8 22351.5 2158.3
    1 9 -8 24540.1 2566.42
    1 -9 -8 24247.7 2174.55
    -1 -9 8 20450.5 2316.45
    1 9 -8 20800.2 2100.11
    -1 9 8 25336.1 2476.35
    -1 -9 8 23303.9 2424.09
    1 9 -6 404.474 323.745
    1 -9 -6 1089.88 503.421
    -1 -9 6 300.576 386.04
    1 9 -6 505.958 445.904
    -1 -9 6 195.996 290.482
    -1 9 6 319.18 304.331
    1 9 -6 -634.041 380.255
    -1 9 6 257.877 260.054
    1 -9 -6 264.756 229.989
    -1 9 4 637.461 381.961
    -1 -9 4 1857.64 699.05
    1 9 -4 1565.85 477.465
    1 -9 -4 1743.77 539.167
    1 -9 -4 341.597 438.181
    1 9 -4 1201.92 670.394
    1 -9 -4 1493.54 431.542
    -1 -9 4 2347.02 735.834
    -1 9 4 1597.98 502.371
    -1 9 2 27380.4 1963.82
    1 -9 -2 25669.5 1875.31
    -1 -9 2 30160.6 2438.25
    1 9 -2 26515.2 2623.04
    -1 9 2 23495.5 2014.44
    1 -9 -2 26607.6 2388.42
    -1 9 2 30094.3 2737.49
    1 9 -2 26203.4 1980.16
    -1 9 0 58745.3 3927.83
    1 -9 0 54641 3368.79
    -1 9 0 50233.1 2881.22
    -1 -9 0 54884.8 3404.93
    1 9 0 50665 2810.93
    1 9 0 53403.4 3022.7
    1 9 0 53680.7 3796.72
    -1 9 0 52678.4 2991.76
    1 9 2 2727.64 718.539
    1 9 2 3482.49 926.755
    -1 9 -2 2886.83 678.527
    -1 -9 -2 2908.94 802.977
    1 -9 2 2317.5 648.648
    -1 9 -2 2018.83 814.574
    1 9 2 2985.67 683.73
    -1 -9 -2 2521.16 570.617
    1 -9 2 3460.22 805.765
    -1 9 -4 1668.88 616.468
    1 -9 4 2909.02 744.322
    1 -9 4 2245.7 660.268
    -1 -9 -4 2033.88 606.076
    1 9 4 1711.93 576.44
    -1 -9 -4 2423.53 567.557
    -1 9 -4 2247.03 794.186
    1 9 4 1998.04 748.004
    -1 -9 -4 2804.28 802.21
    -1 9 -6 4060.62 877.953
    1 -9 6 3905.1 1003.82
    1 9 6 5716.31 1155.74
    -1 9 -6 5261.32 1180.97
    -1 -9 -6 3173.02 706.502
    1 9 6 4843.7 988.186
    -1 -9 -6 5561.33 933.301
    1 -9 6 4808.06 1039.44
    -1 -9 -8 19494.4 2001.53
    1 9 8 24210.8 2375.33
    -1 -9 -8 26066.5 2295.32
    1 -9 8 28802.9 2773.04
    1 -9 8 29331.3 2715.2
    1 9 8 25158.8 2444.83
    -1 9 -8 29347.5 2800.53
    1 -9 10 7718.03 1533.33
    -1 9 -10 4147.38 1039.13
    1 9 10 7802.03 1471.1
    1 -9 10 7537.97 1501.4
    -1 -9 -10 6864.01 1318.12
    1 9 10 6367.11 1221.45
    -1 -9 -10 5429.96 1135.89
    -1 -9 -12 324.108 382.005
    1 9 12 732.048 503.671
    1 -9 12 1383.49 827.738
    -1 -9 -12 1979.43 814.27
    1 -9 12 980.101 736.76
    -1 9 -12 -93.9613 287.549
    1 -10 -11 604.87 470.033
    1 10 -11 29.685 249.306
    -1 -10 9 8132.39 1591.85
    -1 -10 9 7799.13 1492.17
    1 -10 -9 6972.17 1321.12
    -1 10 9 5092.92 1158.25
    1 -10 -9 9098.06 1365.4
    1 10 -9 6552.74 1252.03
    -1 10 9 6215.51 1298.31
    -1 10 7 10904.4 1606.64
    1 10 -7 10121.1 1735.66
    -1 10 7 11616.2 1803.58
    -1 -10 7 12865 1878.98
    1 -10 -7 11696.2 1600.49
    1 -10 -7 11606.4 1830.79
    -1 -10 7 12286.9 1817.73
    1 10 -5 300.21 365.152
    1 -10 -5 284.207 271.42
    -1 -10 5 522.185 348.932
    -1 10 5 -167.762 315.161
    -1 -10 5 1837.73 711.776
    -1 10 5 -1103.77 638.27
    1 -10 -5 702.568 420.722
    1 10 -3 -268.562 434.91
    1 10 -3 169.827 230.99
    -1 -10 3 -328.281 424.087
    -1 10 3 -77.0514 239.01
    -1 10 3 -198.331 462.114
    1 -10 -3 -138.938 398.265
    1 -10 -3 -118.396 207.555
    -1 10 1 14002 2010.73
    -1 -10 1 13824.5 1757.28
    -1 10 1 14824.9 1676.77
    1 10 -1 13824 1546.74
    1 10 -1 12713.6 1932.47
    1 10 -1 12129.2 1576.03
    1 -10 -1 14966.2 1872.17
    -1 10 -1 21899.6 2039.62
    -1 10 -1 25038.9 2154.93
    1 10 1 22728.6 2005.91
    -1 10 -1 26745 2800.69
    1 10 1 24304.3 2630.18
    -1 -10 -1 24308 2403.48
    1 10 1 23374.9 2023.7
    1 -10 1 24247.4 2379.64
    1 10 3 2173.82 758.398
    -1 -10 -3 647.332 515.74
    1 -10 3 887.931 596.645
    -1 10 -3 1210.63 487.548
    1 10 3 1841.54 609.1
    -1 10 -3 1454 565.712
    -1 -10 -5 -130.051 408.21
    1 10 5 1031.01 543.768
    -1 10 -5 813.715 580.673
    1 -10 5 -527.538 436.184
    1 -10 5 -132.163 412.994
    -1 -10 -5 756.668 362.397
    1 10 5 317.607 337.7
    -1 10 -5 206.284 360.045
    1 10 7 6200.12 1228.22
    -1 -10 -7 5939.78 1114.67
    1 10 7 5829.57 1311.26
    1 -10 7 7092.63 1410.03
    1 -10 7 6313.08 1309.97
    -1 10 -7 4347.28 960.763
    -1 -10 -7 3952.39 1114.02
    -1 10 -7 4905.79 1254.66
    -1 10 -9 12125.9 1746.19
    1 -10 9 15829.1 2172.11
    -1 -10 -9 16444.1 1969.68
    1 10 9 14852 2041.33
    1 10 9 15817.4 2073.46
    1 -10 9 14543.7 2079.56
    -1 -10 -9 12663.6 1713.74
    -1 10 -11 2021.97 788.121
    -1 -10 -11 2002.63 783.969
    -1 -10 -11 1075.54 603.054
    1 -11 -8 6685.86 1279.58
    1 11 -8 6641.73 1470.5
    -1 11 8 6787.76 1434.2
    -1 -11 8 6638.67 1449.61
    1 -11 -6 7376.85 1511.49
    -1 -11 6 8733.49 1572.23
    -1 11 6 7721.61 1397.9
    1 11 -6 6440.08 1448.26
    -1 11 6 9201.96 1736
    -1 11 4 216.631 443.832
    -1 11 4 811.351 457.467
    1 11 -4 441.987 555.521
    1 -11 -4 917.552 619.766
    1 11 -4 513.646 533.34
    -1 -11 4 205.999 313.096
    1 11 -2 110.749 239.114
    -1 11 2 101.846 404.157
    -1 -11 2 185.504 416.167
    1 11 -2 547.837 541.911
    -1 11 2 -823.863 473.953
    1 11 -2 -14.8356 305.894
    1 -11 0 7363.81 1386.37
    1 11 0 4602.65 1247.13
    1 11 0 8063.26 1276.46
    -1 -11 0 7080.03 1376.79
    -1 11 0 6045.79 1437.81
    1 11 0 5651.99 1154.6
    -1 11 0 6352.7 1164.4
    -1 11 -2 10497.7 1545.92
    -1 11 -2 13978.3 2168.25
    1 11 2 12169.3 1963
    -1 11 -2 15838.1 1845.73
    -1 -11 -2 14541 1973.2
    1 11 2 13142.9 1641.66
    1 -11 2 15370.2 2023.56
    1 -11 4 2539.65 842.615
    1 11 4 2730.72 951.424
    -1 -11 -4 2987.71 969.122
    -1 11 -4 3002.73 798.898
    1 11 4 2530.97 802.365
    -1 11 -4 2164.55 866.11
    -1 11 -6 -1022.63 642.877
    1 -11 6 -446.845 624.201
    -1 -11 -6 -410.819 446.278
    1 11 6 7.05992 492.997
    1 11 6 427.456 431.887
    -1 11 -8 2592.45 990.723
    1 -11 8 848.363 564.784
    1 11 8 1167.48 696.356
    1 12 -5 3160.49 923.967
    -1 12 3 88.5985 318.949
    1 12 -3 126.359 308.657
    -1 12 1 -172.516 369.439
    1 12 1 9280.56 1430.53
    -1 12 -1 10449.9 1566.03
    1 12 3 7803.75 1345.77
    2 0 -18 471.797 521.15
    2 0 -18 800.303 503.769
    -2 0 18 329.367 426.896
    2 0 -18 1467.79 678.487
    2 0 -16 6111.52 1241.94
    -2 0 16 6932.39 1159.61
    2 0 -16 7969.74 1266.84
    2 0 -16 4396.38 1079.38
    -2 0 16 5368.46 1268.55
    -2 0 16 5754.63 1110.45
    -2 0 14 8219.59 1174.24
    -2 0 14 7264.04 1361.77
    -2 0 14 6140.29 948.523
    -2 0 14 7748.96 1190.86
    2 0 -14 7539.7 1277.6
    2 0 -14 7427.72 1178.96
    2 0 -14 7162.91 1246.92
    -2 0 14 5110.36 1024.89
    2 0 -12 7667.11 1221.38
    -2 0 12 9866.7 1189.48
    -2 0 12 7640.38 996.31
    2 0 -12 9177.51 1174.99
    2 0 -12 6453.19 1103.1
    -2 0 12 8595.32 1009.22
    -2 0 12 9818.83 1269.47
    -2 0 10 20608 1426.94
    -2 0 10 21314.5 1735.46
    -2 0 10 23442.5 1651.7
    2 0 -10 18527.7 1672.78
    2 0 -10 19202.5 1734.33
    -2 0 10 23063.8 1602.72
    2 0 -10 24204.6 1726.33
    -2 0 8 23381.1 1513.98
    2 0 -8 22016.9 1577.99
    -2 0 8 22360.3 1558.54
    -2 0 8 25725.8 1404.36
    -2 0 8 23163.7 1583.6
    2 0 -8 22632.6 1464.8
    -2 0 6 27202.6 1272.41
    -2 0 6 26212.3 1376.32
    2 0 -6 26061.7 1301
    -2 0 6 26375.1 1396.02
    -2 0 6 25456.2 1431.72
    2 0 -6 25285.2 1382.94
    -2 0 4 99232.3 1822.95
    2 0 -4 88665.4 1948.39
    -2 0 4 90738.4 2539.79
    2 0 -4 90620.3 2385.68
    -2 0 4 90727.2 2367.98
    -2 0 4 90937.9 1896
    -2 0 4 91518.1 2375.82
    2 0 -4 91280.1 2466.23
    2 0 -4 93704.4 2337.94
    -2 0 2 52237.1 1405.06
    2 0 -2 57350.1 1454.93
    2 0 -2 60484.5 1480.95
    -2 0 2 58787.6 1596.19
    2 0 -2 60829.5 1614.63
    2 0 -2 61553.5 1409.66
    2 0 -2 54404.4 1374.07
    2 0 -2 54374.2 1471.03
    -2 0 2 59695 1426.07
    2 0 -2 59395.3 1372.34
    -2 0 2 62378.7 1383.76
    -2 0 2 54870.8 1481.45
    2 0 -2 56021.5 1492.24
    -2 0 2 63673.6 1435.25
    -2 0 2 55672.2 1274.46
    -2 0 2 51907 1500.57
    2 0 -2 51506.1 1244.78
    -2 0 -2 121784 2855.54
    2 0 2 138040 2879.5
    -2 0 -2 130468 2614.37
    2 0 2 133226 2572.8
    -2 0 -2 130446 2703.95
    -2 0 -2 122989 2777.08
    2 0 2 126115 2855.78
    2 0 4 134042 3367.48
    2 0 4 120692 2804.15
    -2 0 -4 124761 2801.35
    2 0 4 131561 3393.78
    -2 0 -4 131805 2359.74
    2 0 4 137111 2647.86
    2 0 4 140277 3516.16
    -2 0 -4 131655 3485.33
    -2 0 -6 2982.58 558.812
    2 0 6 1687.76 229.864
    2 0 6 2528.27 462.467
    2 0 6 2417.98 252.388
    -2 0 -6 2152.63 246.145
    2 0 6 3362.51 601.279
    -2 0 -6 2234.25 284.113
    2 0 6 2397.66 469.556
    -2 0 -6 2266.8 501.208
    2 0 6 2746.04 401.572
    2 0 8 7119.22 573.619
    -2 0 -8 9262.08 1082.46
    -2 0 -8 10306.3 1124.27
    2 0 8 10578.4 854.9
    2 0 8 8855.18 992.072
    2 0 8 9693.13 1154.68
    2 0 8 8949.69 966.674
    -2 0 -10 65608 3143.56
    2 0 10 60738.5 2979.01
    2 0 10 59689 3195.52
    2 0 10 63829.4 2416.9
    2 0 10 65681.2 2980.24
    -2 0 -10 61263.5 3186.04
    2 0 12 8393.42 1201.16
    2 0 12 8612.49 888.435
    2 0 12 8101.57 1304.63
    -2 0 -12 8493.28 1295.66
    -2 0 -12 8199.8 1263.22
    -2 0 -14 1245.6 583.276
    -2 0 -14 1420.88 623.822
    2 0 14 250.254 423.01
    2 0 14 1086.09 505.376
    -2 0 -16 4812.12 1164.74
    2 0 16 2518.01 918.538
    -2 0 -16 5238.74 1119.79
    2 0 16 4549.21 1059.25
    -2 0 -18 18779.1 2185.94
    -2 0 -18 19714.8 2264.17
    2 0 18 14127 1958.33
    2 1 -19 2518.43 879.772
    2 -1 -19 4138.04 1039.23
    -2 -1 19 2877.91 968.458
    -2 -1 17 3679.9 915.419
    2 1 -17 2667.69 818.402
    -2 -1 17 1574.09 720.274
    2 -1 -17 2924.33 880.841
    2 -1 -17 3295.37 1048.19
    -2 1 17 2130.1 812.364
    2 1 -17 3310.49 1048.04
    2 -1 -17 1948.13 746.47
    -2 -1 17 3786.27 1202.85
    2 1 -15 4847.34 908.292
    2 -1 -15 3501.74 933.688
    2 1 -15 4327.76 1074.12
    2 1 -15 2481.5 773.593
    2 -1 -15 6092.51 1131.82
    -2 -1 15 5123.41 999.117
    -2 -1 15 5130.2 1092.48
    -2 1 15 5019.13 996.985
    2 -1 -15 6317.27 1206.24
    -2 -1 15 5130.02 1251.5
    -2 1 15 3452.17 943.94
    -2 -1 15 4162.38 872.609
    -2 1 13 5996.6 1043.53
    -2 -1 13 5880.39 1005.28
    2 -1 -13 5985.34 1152.67
    2 1 -13 8120.79 1126.32
    2 -1 -13 6617.03 1127.49
    2 -1 -13 7530.35 1169.28
    -2 1 13 5694.24 1123.96
    -2 1 13 6635.86 939.257
    2 1 -13 6301.48 1109.65
    2 1 -13 5763.69 1101.47
    -2 1 13 6106.9 868.666
    -2 -1 13 7536.97 1101.63
    -2 -1 13 7168.7 1194.09
    -2 1 13 6536.71 994.336
    -2 1 13 5907.64 972.731
    -2 -1 13 6979.22 902.896
    -2 -1 11 7920.27 1065.94
    -2 1 11 8587.37 1033.46
    2 -1 -11 8878.5 1263.55
    -2 -1 11 7460.55 1134.51
    2 -1 -11 9243.69 1177.46
    2 1 -11 9264.14 1059.09
    2 -1 -11 7298.85 1085.25
    -2 -1 11 9204.39 963.195
    -2 1 11 6832.09 916.751
    -2 1 11 8847.93 1125.33
    -2 1 11 7643.08 891.986
    2 1 -11 6730.33 1125.15
    -2 1 11 7688.08 1148.05
    -2 1 11 8171.55 1190.84
    -2 -1 11 8260.07 1103.39
    -2 1 11 8551.12 978.309
    2 -1 -9 26681.2 1799.32
    -2 1 9 28654.9 1978.05
    -2 -1 9 29977.7 1912.65
    -2 1 9 25496.9 1702.86
    -2 1 9 26418.9 1559.53
    2 1 -9 28478.6 1657.32
    -2 1 9 28160.1 1610.07
    2 1 -9 29972.8 2087.05
    -2 -1 9 27270.8 1960.69
    -2 1 9 30325.1 1744.05
    -2 1 9 26943.1 1888.19
    2 -1 -9 27224.3 1819.33
    2 -1 -9 25275.8 1950.91
    -2 -1 9 29719.8 1581.58
    -2 1 7 60545.1 2157.78
    -2 -1 7 59955.5 2559.83
    2 -1 -7 60135.4 2521.5
    2 1 -7 58804.1 2592.91
    -2 -1 7 62694.4 2581.73
    -2 -1 7 60041.6 1504.03
    2 -1 -7 59947.5 2376.84
    2 -1 -7 61475.8 2305.82
    2 1 -7 62692.5 2128.35
    -2 1 7 55918.2 2208.89
    -2 -1 7 56542.8 2443.9
    -2 1 7 64250.6 2297.27
    -2 -1 7 59004 2032.14
    -2 1 7 57134 2382.71
    2 -1 -5 14715.6 888.176
    2 -1 -5 16516.7 1046.32
    -2 1 5 15936.2 1014.23
    -2 -1 5 16174.7 1055.76
    2 1 -5 16630.3 654.173
    -2 1 5 15637 940.653
    2 -1 -5 15717 651.131
    -2 -1 5 14831 872.271
    -2 -1 5 17229.5 1161.7
    2 -1 -5 16224.5 1012.19
    -2 1 5 17580.3 1047.15
    -2 -1 5 16751 1167.27
    2 1 -5 15545.4 818.947
    -2 -1 5 11335.8 583.388
    2 1 -5 12137.4 713.056
    -2 -1 5 14215.8 726.179
    2 -1 -3 9244.73 447.749
    2 1 -3 9295.64 632.353
    -2 -1 3 10541.1 576.577
    2 -1 -3 10816.2 675.786
    -2 1 3 10453.5 705.872
    2 -1 -3 9140.63 612.557
    2 -1 -3 9178.93 529.908
    -2 1 3 10645.4 651.511
    2 1 -3 9918.51 584.491
    -2 -1 3 10651.6 659.34
    -2 1 3 9839.98 561.491
    -2 1 3 8618.44 596.098
    2 1 -3 11101.7 572.017
    2 1 -3 9205.24 649.575
    -2 -1 3 9797.3 636.964
    -2 1 3 9301.45 453.617
    -2 -1 3 10055.4 659.169
    -2 -1 3 10471.7 509.587
    2 1 -3 9556.85 459.671
    -2 -1 3 11114.4 811.946
    -2 1 1 220058 4076.14
    2 1 -1 223888 4111.08
    -2 1 1 222439 4110.26
    -2 1 1 216872 4140.92
    -2 -1 1 223436 4101.95
    2 1 -1 215218 3848.23
    2 1 -1 242237 4186.09
    2 1 -1 205416 4200.47
    2 -1 -1 229683 4191.8
    -2 -1 1 219327 4104.75
    -2 1 1 213641 3956.71
    -2 1 1 228649 4074.3
    -2 -1 1 207617 3859.34
    -2 -1 1 225849 4245.05
    2 -1 -1 237592 4129.58
    2 -1 -1 205048 4009.79
    2 -1 -1 209364 3777.89
    -2 -1 1 234322 4254.78
    -2 1 1 220673 3828.82
    -2 -1 1 220610 4295.46
    -2 -1 1 222083 4022.43
    2 1 -1 229257 4335.93
    2 -1 -1 198315 3932.75
    -2 -1 1 233853 4352.97
    2 1 -1 203362 3960.33
    -2 -1 -1 178566 3111.36
    2 1 1 162366 3059.22
    2 1 1 174584 3577.86
    2 -1 1 164288 3326.36
    -2 1 -1 172949 3463.1
    2 -1 1 169708 3405.18
    2 -1 1 172716 3584.35
    -2 -1 -1 176759 3366.69
    -2 1 -1 175056 3321.87
    -2 -1 -1 193896 3615.28
    2 -1 1 168084 3158.51
    2 1 1 170578 3443.72
    2 -1 1 164746 3184.41
    -2 -1 -1 182964 3658.69
    -2 1 -1 169640 3207.75
    2 1 1 167283 3358.24
    -2 -1 -1 170456 3398.5
    2 1 1 171672 3363.3
    2 1 1 164141 3512.89
    -2 -1 -1 185205 3589.6
    -2 1 -1 163461 3474.18
    -2 -1 -3 548.481 156.729
    2 1 3 725.868 246.987
    -2 -1 -3 432.181 214.813
    2 -1 3 228.692 173.301
    2 1 3 787.737 276.438
    2 1 3 1008.89 223.602
    2 -1 3 340.661 209.996
    2 1 3 301.743 149.223
    2 1 3 101.668 106.145
    -2 1 -3 476.964 217.66
    -2 -1 -3 402.027 148.346
    2 1 5 4191.79 634.842
    2 1 5 5493.22 373.778
    -2 1 -5 5205.56 703.008
    -2 -1 -5 4992.15 706.069
    -2 -1 -5 4550.94 581.062
    2 1 5 5212.7 444.412
    2 -1 5 5592.85 694.69
    2 1 5 4423.58 643.855
    2 -1 5 4737.11 583.83
    -2 -1 -5 3347.35 365.285
    2 1 5 5029.16 586.817
    2 -1 5 5192.65 316.147
    2 1 5 3736.23 395.952
    -2 -1 -5 5617.33 415.287
    -2 -1 -7 99557.9 3430.47
    -2 -1 -7 109089 3809.64
    2 1 7 105444 3327.78
    2 -1 7 106061 2277.7
    2 1 7 106828 2519.77
    2 -1 7 94707 2260.34
    -2 1 -7 103400 3435.76
    2 -1 7 109114 3640.95
    -2 1 -7 104637 3796.03
    2 -1 7 102339 3192.53
    2 1 7 105395 3712.6
    2 -1 7 100504 3392.89
    2 1 7 108170 3767.44
    2 1 9 38963.4 2408.04
    2 -1 9 47823.7 2185.33
    -2 1 -9 44825.8 2334.1
    -2 1 -9 44368.8 2596.22
    -2 -1 -9 45535.2 2558.57
    2 1 9 42772.3 1589.2
    2 -1 9 43019.1 2429.43
    2 -1 9 34816.9 1289.36
    -2 -1 -9 40073.5 2296.15
    2 -1 9 33268.6 969.759
    2 -1 9 44839.8 2412.61
    2 1 9 41379.1 2174.2
    2 -1 11 374.513 302.534
    2 -1 11 591.039 443.971
    2 1 11 176.427 154.124
    2 1 11 602.286 304.922
    2 -1 11 54.6513 223.412
    -2 -1 -11 319.697 315.408
    2 -1 11 55.605 263.108
    -2 -1 -11 584.943 447.575
    2 1 11 316.54 337.583
    -2 1 -11 370.422 367.016
    -2 1 -11 203.793 318.948
    -2 1 -13 2411.54 717.238
    2 -1 13 2341.92 703.59
    2 -1 13 1307.65 425.946
    2 1 13 2386.85 838.326
    2 -1 13 1924.99 713.724
    2 -1 13 1612.8 577.5
    -2 1 -13 1928.03 680.39
    -2 -1 -13 752.476 412.56
    -2 -1 -13 1790.69 721.418
    2 1 13 1976.07 608.585
    -2 -1 -15 9332.2 1497.61
    -2 1 -15 10274.4 1642.56
    2 -1 15 8320.97 1378.71
    -2 -1 -15 12608.8 1709.2
    2 -1 15 8577.28 1538.13
    2 1 15 7664.87 1452.22
    2 1 15 9011.43 1332.72
    -2 1 -15 11801.9 1577.98
    2 1 17 4127.64 1109.86
    -2 -1 -17 3147.88 1049.63
    2 -1 17 5856.79 1255.71
    2 1 17 4674.44 1267.92
    -2 1 -17 5149.17 1073.01
    2 -1 17 3139.56 1052.93
    -2 -1 -17 6675.45 1333.35
    -2 1 -17 5579.4 1290.33
    -2 -2 18 2191.37 871.382
    2 -2 -18 1967.48 801.344
    -2 2 18 1494.42 714.273
    -2 -2 18 396.305 408.114
    2 2 -18 2075.48 807.542
    -2 -2 18 2530.64 827.645
    2 -2 -18 2897.86 932.853
    -2 -2 16 14858.5 1862.13
    2 -2 -16 15007.5 2023.59
    -2 2 16 11771.3 1765.96
    2 2 -16 10801.9 1532.52
    2 2 -16 14627.7 2015.86
    -2 -2 16 13769 1651.57
    2 -2 -16 17847.4 2040.8
    2 2 -14 8444.71 1142.25
    2 -2 -14 7829.25 1406.37
    2 -2 -14 9259.56 1349.33
    -2 2 14 6441.83 889.875
    -2 2 14 5570.92 906.873
    -2 2 14 5405.84 1105.07
    -2 -2 14 6240.08 1225.3
    2 -2 -14 8839.35 1365.86
    -2 -2 14 7242.66 1133.07
    -2 -2 14 6938.89 1170.07
    2 2 -14 8376.44 1455.55
    -2 -2 12 507.892 380.142
    -2 2 12 -6.31162 225.799
    2 2 -12 -123.241 300.967
    -2 -2 12 -150.89 395.342
    2 -2 -12 156.983 380.205
    -2 2 12 503.205 272.467
    -2 2 12 -224.457 264.415
    2 2 -12 155.844 263.954
    -2 2 12 78.526 266.611
    -2 2 12 -311.437 301.053
    2 -2 -12 373.334 418.651
    -2 2 12 173.031 153.997
    2 -2 -12 22.1799 242.87
    -2 -2 12 268.685 319.793
    -2 2 12 294.705 252.96
    -2 -2 12 31.2964 245.157
    -2 -2 10 6382.39 1043.84
    2 -2 -10 6521.42 911.235
    -2 2 10 6305.53 766.001
    -2 2 10 6240.82 876.093
    -2 -2 10 7527.8 1100.44
    -2 -2 10 4693.37 926.793
    -2 -2 10 7310.92 837.76
    -2 2 10 6889.11 878.319
    -2 2 10 7020.22 1012.37
    2 -2 -10 6207.87 972.461
    2 2 -10 7242.78 841.157
    -2 2 10 6619.78 1020.3
    -2 2 10 7160.67 813.453
    2 2 -10 8221.08 1194.57
    -2 2 10 7565.07 785.117
    2 -2 -10 6004.26 1026.93
    2 2 -8 72883.6 2385.77
    -2 2 8 70361.4 2268.37
    -2 2 8 66290 2461.9
    -2 -2 8 64888.9 3096.18
    -2 -2 8 68018.9 3091.11
    -2 -2 8 64394.6 2931.07
    2 2 -8 72492.1 3207.1
    -2 2 8 64016 1949.39
    -2 2 8 66014.4 2323.26
    -2 2 8 67240.2 2823.33
    2 -2 -8 70976.9 2574.69
    -2 2 8 68707.9 2889.2
    2 -2 -8 68468.3 2928
    2 2 -8 63820.9 1719.13
    -2 2 8 66959 2523.03
    -2 -2 8 70587.9 2478.37
    -2 2 8 67249.5 3006.79
    2 -2 -8 69028.7 3070.74
    -2 -2 6 64877.2 2561.12
    2 -2 -6 69772.7 2633.75
    -2 2 6 70094 2667.76
    2 -2 -6 70004.6 2586.69
    2 2 -6 66973.9 1901.83
    2 -2 -6 65935.8 2062.93
    2 2 -6 67056.8 2033.5
    -2 -2 6 67919.8 2310.5
    -2 -2 6 62279.5 2685.26
    -2 2 6 69732 2309.79
    -2 2 6 63585.9 2103.35
    -2 2 6 66760.8 1877.66
    -2 2 6 66956.5 2505.82
    -2 2 6 76950 2645.1
    2 2 -6 66569.8 2711.3
    -2 -2 6 70286.2 2815.33
    -2 2 6 63141.9 1906.53
    -2 2 6 63079.7 1995.27
    -2 -2 4 2174.18 433.936
    -2 -2 4 2006.28 351.305
    2 2 -4 2023.39 348.698
    2 2 -4 2285.15 214.701
    -2 -2 4 2418.73 248.579
    2 -2 -4 2301.71 377.802
    -2 2 4 2307.88 214.569
    2 -2 -4 2146.95 379.575
    -2 2 4 2397.49 390.04
    -2 2 4 2542.53 439.069
    -2 -2 4 1902.57 460.774
    -2 2 4 2489.45 371.252
    -2 2 4 2497 402.329
    2 2 -4 1916.49 357.444
    2 -2 -4 2091.82 253.318
    2 2 -2 161.966 143.134
    -2 -2 2 410.611 175.021
    -2 2 2 150.72 139.335
    -2 2 2 200.727 151.482
    2 2 -2 80.8986 138.641
    2 -2 -2 140.017 130.589
    2 -2 -2 162.759 81.6492
    -2 2 2 43.435 210.647
    2 2 -2 88.2466 177.314
    2 -2 -2 79.0002 112.501
    -2 2 2 131.172 104.326
    -2 -2 2 148.618 158.217
    2 2 -2 122.327 129.918
    -2 2 2 169.507 79.206
    2 -2 -2 247.284 118.736
    2 2 0 145560 3685.58
    2 -2 0 146497 3202.52
    2 2 0 142976 2874.57
    2 -2 0 147547 3022.74
    -2 2 0 150769 3000.96
    2 -2 0 152976 3166.95
    2 -2 0 153041 3348.24
    -2 2 0 151958 3168.93
    -2 -2 0 152274 3176.65
    -2 -2 0 166682 3027.41
    -2 -2 0 153263 3308.11
    -2 2 0 147638 3072.31
    2 -2 0 164118 3118.57
    2 2 0 150271 3390.49
    2 2 0 165752 3973.99
    2 2 0 155043 3015.98
    -2 -2 0 158807 2989.54
    2 2 0 149096 3283.29
    2 -2 2 250259 4780.14
    -2 -2 -2 247702 4427.69
    2 2 2 232325 5342.09
    2 -2 2 243723 5330.25
    -2 -2 -2 239152 5378.86
    -2 -2 -2 251561 4230.97
    2 -2 2 241517 4885.26
    2 2 2 252373 4799.31
    2 2 2 245522 5221.62
    2 2 2 232047 4914.24
    2 2 2 253481 5142.31
    -2 2 -2 250936 5182.47
    2 2 4 13221.2 830.061
    -2 -2 -4 13486.2 1144.35
    -2 2 -4 12615.2 1062.92
    2 2 4 12794.1 1006.87
    -2 -2 -4 12096.8 784.586
    -2 -2 -4 14630.2 599.484
    2 2 4 12183.9 837.223
    2 -2 4 12913.2 1073.78
    2 2 4 9532.7 856.47
    2 -2 4 13252.2 931.112
    2 2 4 13421.1 1005.89
    2 2 6 4040.53 544.246
    2 2 6 4232.47 683.044
    -2 -2 -6 4091.34 570.763
    2 2 6 3508.75 612.698
    -2 2 -6 3765.07 679.247
    -2 2 -6 3671.52 528.722
    2 2 6 3629.6 460.426
    2 -2 6 3677.72 382.512
    2 -2 6 4416.95 635.339
    2 -2 6 3894.28 660.523
    2 2 6 3517.11 360.736
    -2 -2 -6 3897.09 704.762
    -2 2 -8 27299.7 1692.7
    2 2 8 32041.5 1368.54
    2 2 8 25577 1162.01
    -2 -2 -8 28823.5 2058.11
    -2 2 -8 29834.1 2112.14
    -2 -2 -8 27691.7 1749.77
    2 -2 8 28045.8 1965.74
    2 2 8 26683.6 1975.69
    2 -2 8 27026.1 1833.89
    2 -2 8 29824.4 1170.93
    2 -2 8 28836.4 1875.64
    2 2 8 26755.6 1943.08
    2 2 8 26631.6 1619.43
    2 2 10 73995.6 3103.24
    2 -2 10 77483.5 3573.04
    -2 2 -10 79109.4 3298.33
    -2 -2 -10 69868.1 3241.08
    2 2 10 62637.8 2201.3
    2 2 10 70088.6 3615.52
    2 -2 10 87240.8 3464.05
    2 -2 10 66639.3 2133.37
    -2 -2 -10 79850.6 3793.15
    -2 2 -10 81874 3921.6
    2 -2 10 64670.2 3292.8
    2 2 10 68041.7 3498.97
    -2 2 -12 4926.59 984.253
    -2 2 -12 5204.48 1086.34
    2 -2 12 5684.74 924.092
    2 -2 12 5589.66 1038.7
    -2 -2 -12 5323.79 962.805
    2 2 12 5051.95 868.479
    2 2 12 4808.41 976.51
    -2 -2 -12 6839.41 1235.19
    2 -2 12 5611.5 1019.38
    2 -2 14 675.746 517.367
    -2 -2 -14 1875.3 628.241
    2 2 14 786.23 398.175
    -2 -2 -14 1132.83 628.823
    2 2 14 1277.71 620.544
    -2 2 -14 1868.83 568.921
    -2 2 -14 549.295 502.028
    2 -2 14 1178.53 663.776
    2 -2 14 928.129 448.992
    -2 2 -16 3979.03 1112.99
    2 -2 16 4843.86 1258.66
    2 2 16 3354.65 845.744
    2 -2 16 2168.05 782.812
    2 2 16 3871.89 1119.04
    -2 -2 -16 4091.33 1062.32
    -2 -2 -16 2477.37 936.81
    -2 2 -18 13286.5 2029.82
    -2 -2 -18 12612.9 1889.58
    2 3 -17 6126.64 1423.67
    2 -3 -17 6048.29 1286.64
    -2 -3 17 4654.17 1127.94
    -2 -3 17 6242.37 1235
    2 -3 -17 4774.13 1238.62
    -2 3 17 4148.34 1132.87
    -2 3 15 14348.7 1910.46
    2 3 -15 20257.6 2315.64
    -2 3 15 14195.9 2046
    2 -3 -15 21925.9 2276.66
    2 3 -15 12849.8 1586.91
    2 -3 -15 20589.1 2391.67
    -2 -3 15 17569.5 2046.89
    -2 -3 15 19092.5 2277.48
    -2 -3 15 16263.1 1892.34
    2 3 -13 3062.44 860.016
    2 -3 -13 3980.32 948.826
    -2 -3 13 2418.83 819.021
    -2 3 13 2014.67 782.72
    -2 3 13 1660.36 592.42
    -2 -3 13 2852.89 751.428
    -2 3 13 2624.22 600.364
    2 -3 -13 2797.61 726.643
    2 3 -13 1983.83 634.465
    -2 -3 13 1839.34 713.813
    -2 3 11 826.496 433.251
    2 3 -11 900.979 421.607
    -2 -3 11 824.519 457.458
    2 -3 -11 474.507 340.547
    -2 3 11 518.015 264.796
    2 -3 -11 520.138 410.247
    2 -3 -11 1465.33 564.156
    -2 3 11 861.921 333.56
    -2 3 11 210.867 254.094
    -2 3 11 839.559 317.163
    -2 -3 11 391.571 393.272
    -2 -3 11 1073.25 366.892
    2 3 -11 1208.55 351.967
    -2 -3 11 1621.5 579.462
    -2 -3 11 748.174 478.632
    2 3 -9 11087.5 778.388
    -2 -3 9 12349.3 1079.99
    -2 -3 9 9173.34 1225.7
    2 -3 -9 10312.4 1267.35
    -2 3 9 10562.1 953.059
    -2 -3 9 12172.9 1445.24
    2 3 -9 11287.9 1374.2
    2 3 -9 11964.5 1142.32
    -2 -3 9 10295.2 1232.24
    2 3 -9 11927.8 878.652
    -2 3 9 10102.8 1213.74
    -2 3 9 11618.9 899.747
    -2 3 9 10846.6 868.875
    2 -3 -9 10345.2 1228.73
    -2 3 9 10008.5 1210.86
    2 -3 -9 11402.1 984.883
    -2 3 9 12333.5 1099.38
    2 3 -7 102998 2424.86
    2 -3 -7 102659 3619.77
    -2 3 7 101835 3036.9
    -2 3 7 97759.7 2473.11
    2 3 -7 97487 3134.08
    2 -3 -7 103771 3676.36
    -2 3 7 98211.7 3518.02
    -2 -3 7 100228 3869.01
    -2 -3 7 110470 3953.46
    2 -3 -7 101738 2612.68
    2 3 -7 102973 3796.73
    -2 -3 7 97913.8 3589.66
    -2 3 7 109657 3309.05
    -2 3 7 98642.5 3430.6
    -2 3 7 94986.1 2705.35
    2 3 -7 104845 3067.98
    2 -3 -5 44039.5 1246.52
    2 3 -5 45086.1 1987.67
    -2 3 5 40824 1106.41
    2 -3 -5 33783.9 1194.65
    2 -3 -5 41707.7 1934.47
    2 -3 -5 42509.8 1929.72
    -2 -3 5 44366.5 2182.09
    2 3 -5 43221.4 1746.78
    -2 -3 5 44077.9 2026.49
    -2 3 5 46473.7 1887.85
    -2 3 5 40680 1297.62
    2 3 -5 42470.1 1047.94
    -2 3 5 44041.9 1943.3
    -2 3 5 40452.6 1804.46
    -2 3 5 43027.5 1885.26
    -2 -3 3 1437.75 316.277
    2 3 -3 1425.66 355.392
    -2 3 3 1090.26 150.416
    -2 -3 3 1224.89 321.159
    -2 3 3 1461.79 275.085
    2 3 -3 1005.81 123.571
    -2 3 3 1372.14 335.354
    2 3 -3 1015.94 272.076
    2 -3 -3 1672.31 336.067
    2 -3 -3 1075.08 282.609
    2 -3 -1 9239.53 539.624
    -2 -3 1 8982.45 432.123
    -2 -3 1 9179.84 691.276
    -2 -3 1 8653.3 495.667
    -2 3 1 9073.38 498.143
    2 -3 -1 8206.53 586.394
    -2 -3 1 9912.44 754.239
    2 3 -1 9219.33 879.891
    2 -3 -1 8752.24 666.811
    2 3 -1 9261.79 583.393
    -2 3 1 8379.9 720.689
    2 3 -1 8364.26 589.25
    2 3 1 122868 3194.51
    2 3 1 126015 3043.75
    2 -3 1 116473 2833.41
    2 3 1 129936 3060.42
    -2 -3 -1 124782 2868.93
    -2 3 -1 121943 3068.79
    2 3 1 121475 2394.62
    -2 -3 -1 120285 3226.85
    2 -3 1 123045 3239.7
    -2 -3 -1 126624 2488.46
    2 3 1 127826 3644.21
    -2 -3 -1 127788 2859.86
    2 -3 1 123054 3241.12
    2 3 3 78338.5 2612.92
    -2 -3 -3 75277.2 2853.58
    2 -3 3 77578.5 2517.9
    -2 -3 -3 72999.4 1798.81
    2 3 3 79123.5 2748.7
    2 -3 3 78569.4 2276.78
    2 3 3 77760.1 2511.53
    -2 -3 -3 76333.1 1592.44
    -2 3 -3 76282.8 2693.69
    2 -3 3 73926.2 2737.6
    2 3 3 80196.8 2272.85
    2 -3 5 8160.8 959.588
    -2 -3 -5 8107.76 671.447
    2 3 5 7964.39 894.029
    -2 3 -5 7837.65 947.007
    2 3 5 8648.62 911.061
    2 -3 5 9016.91 878.447
    -2 3 -5 8532.02 548.967
    2 3 5 8203.36 803.473
    -2 -3 -5 9351.79 1079.18
    2 3 5 9417.78 753.209
    -2 3 -7 1809.16 343.526
    -2 -3 -7 2450.98 461.787
    2 3 7 2209.09 418.407
    2 3 7 1967.25 514.694
    2 -3 7 1581.86 478.449
    2 -3 7 1523.86 456.615
    2 3 7 1622.59 489.142
    -2 3 -7 2309.4 585.617
    -2 3 -7 1875.56 407.356
    2 3 7 2268.51 426.518
    -2 -3 -7 2375.95 655.872
    2 3 9 6342.51 617.174
    2 -3 9 8305.38 1164.36
    -2 3 -9 5857.08 785.465
    -2 3 -9 6874.62 846.838
    2 -3 9 7850.02 1140.24
    2 3 9 7353.94 1141.41
    2 3 9 8130.32 1139.38
    2 3 9 7480.96 867.471
    2 3 9 8359.42 793.237
    2 -3 9 8595.7 717.826
    -2 -3 -9 8676.68 1005.8
    -2 3 -9 8778.03 1247.45
    -2 -3 -9 9517.13 1311.98
    2 -3 9 8864.3 1137.63
    -2 -3 -11 24514.1 2217
    -2 3 -11 23041.7 1756.86
    2 3 11 20266.3 1970.73
    2 -3 11 18357.7 1867.32
    2 -3 11 24518.6 1999.28
    2 3 11 19309.5 2000.61
    2 -3 11 20724.1 1948.02
    -2 3 -11 24738.2 2304.14
    2 3 11 21392 1648.54
    -2 -3 -11 23027.3 1853.93
    2 -3 13 12592.5 1633.37
    2 3 13 12174.2 1660.03
    -2 3 -13 15880.4 1979.44
    -2 3 -13 12922.8 1470.45
    -2 -3 -13 16997.7 1971.42
    -2 -3 -13 13036.9 1830.35
    -2 -3 -13 12959.6 1518.11
    2 3 13 12332 1378.08
    2 -3 13 13015.2 1673.64
    2 -3 13 12252.8 1515.84
    2 -3 15 -241.426 341.267
    -2 3 -15 571.012 489.775
    2 -3 15 82.9296 308.624
    2 3 15 672.777 534.628
    -2 -3 -15 865.783 572.925
    2 -3 15 254.225 461.714
    -2 -3 -15 104.656 404.131
    2 -3 17 704.121 523.978
    -2 -3 -17 94.8011 316.257
    -2 3 -17 -1114.27 664.026
    2 3 17 -171.252 395.725
    2 -3 17 -145.101 392.559
    -2 -3 -17 1059.09 620.499
    -2 4 16 7093.07 1412.47
    -2 -4 16 7683.15 1381.42
    2 -4 -16 9563.87 1631.37
    2 -4 -16 6602.67 1457.15
    2 4 -16 10729.9 1863.18
    -2 4 16 5408.39 1300.69
    -2 -4 16 7525.4 1468.4
    2 4 -14 10122.9 1662.28
    -2 4 14 4877.17 1123.38
    2 4 -14 5537.9 969.385
    2 -4 -14 8898.05 1475.04
    -2 4 14 5657.32 1170.85
    -2 -4 14 7480.04 1305.97
    -2 -4 14 7793.39 1419.95
    2 -4 -14 7718.69 1449.14
    -2 -4 14 9095.98 1582.61
    -2 4 12 1338.27 539.898
    -2 -4 12 -475.574 538.516
    2 -4 -12 551.972 387.751
    -2 4 12 693.102 357.194
    2 4 -12 657.616 557.289
    -2 -4 12 565.22 388.759
    -2 -4 12 185.385 368.158
    -2 -4 12 -71.4911 281.753
    2 4 -12 617.973 418.299
    -2 -4 12 -185.693 376.434
    2 -4 -12 533.683 422.442
    -2 4 12 115.874 312.612
    -2 -4 10 451.848 305.346
    -2 4 10 583.546 349.036
    -2 -4 10 1170.66 466.108
    2 4 -10 257.829 188.259
    -2 -4 10 360.402 382.562
    2 4 -10 487.06 300.52
    -2 4 10 415.947 285.74
    2 -4 -10 71.5535 222.946
    -2 4 10 740.031 306.185
    2 -4 -10 278.204 212.485
    2 -4 -10 -69.7381 278.052
    -2 -4 10 799.434 480.788
    -2 4 10 521.273 388.833
    -2 4 8 13880.2 1346.37
    2 4 -8 14843.3 726.232
    2 4 -8 16345.4 1251.6
    -2 -4 8 13636.3 1557.46
    -2 4 8 14546.2 1199.45
    2 -4 -8 13980.1 1414.86
    2 -4 -8 15963.3 844.976
    -2 4 8 16691.8 1309
    -2 -4 8 15264.7 1508.66
    -2 4 8 15472.7 1430.73
    -2 -4 8 14781.6 1586.25
    2 4 -8 12301.4 1072.28
    -2 4 8 14477.8 909.13
    2 -4 -8 15341.7 1451.81
    -2 4 8 13945 809.566
    2 -4 -6 51859.6 1285.41
    2 -4 -6 52783.1 2418.64
    2 -4 -6 53944 2435.89
    -2 -4 6 48173.3 2413.52
    -2 -4 6 50270.3 2668.03
    -2 4 6 39008.6 1301.35
    -2 4 6 49432.1 2387.39
    -2 4 6 51402.6 2295.72
    -2 4 6 57234.2 2367.19
    2 4 -6 56643.5 2503.05
    -2 4 6 52855.4 2357
    2 4 -6 52555.4 2138.25
    -2 4 6 44049 1334.06
    2 -4 -4 34971.9 1687.88
    -2 -4 4 36630.5 1968.91
    2 4 -4 33792.2 1695.81
    2 -4 -4 35596.5 1734.65
    -2 4 4 38353 1862.04
    -2 -4 4 38486.5 1868.46
    -2 4 4 38081.3 1958.79
    2 4 -4 36628.2 2029.46
    -2 4 4 34306.4 1593.56
    -2 4 2 64.5929 85.5376
    -2 4 2 163.783 288.094
    -2 4 2 55.9169 52.5907
    2 4 -2 54.8168 52.357
    2 4 -2 -8.55518 138.277
    2 -4 -2 98.0003 67.69
    -2 4 2 -47.734 102.827
    -2 -4 2 82.4247 51.1311
    2 4 -2 -63.547 99.5467
    -2 4 2 -56.8675 192.254
    -2 4 2 72.8077 58.1842
    2 -4 -2 4.56701 108.579
    2 -4 -2 -47.2732 142.171
    2 4 -2 183.422 236.357
    -2 4 2 78.0471 52.0456
    -2 -4 2 217.693 175.656
    -2 -4 2 -87.1862 128.363
    -2 -4 0 73.9722 127.529
    -2 -4 0 91.6235 114.081
    -2 4 0 84.1228 96.0871
    2 4 0 116.523 192.551
    2 4 0 90.9442 178.764
    -2 -4 0 102.27 124.42
    2 -4 0 -3.332 144.176
    2 -4 0 166.545 172.246
    -2 -4 0 70.3915 73.4439
    -2 -4 0 73.9942 98.6611
    2 4 0 160.639 119.889
    -2 -4 0 -38.7427 127.681
    2 -4 0 138.102 114.207
    -2 4 0 25.4331 147.571
    2 4 0 67.4354 105.801
    2 -4 0 9.65623 117.876
    -2 -4 -2 75620.6 2619.7
    2 -4 2 76019.4 2192.38
    -2 4 -2 77699.2 2606.43
    2 -4 2 76106.1 2651.54
    2 4 2 75419.6 2538.18
    2 -4 2 71125.4 2669.71
    2 4 2 79850.4 2994.16
    -2 -4 -2 77498.5 2103.6
    2 4 2 77875.9 2516.47
    2 4 2 80107.7 2770.07
    -2 -4 -2 76209.1 2365.23
    2 4 2 70451.5 1481.03
    2 4 2 80058.3 2375.27
    -2 -4 -4 94473.9 3170.32
    -2 -4 -4 93134.3 3516.89
    2 4 4 94381.3 3191.01
    -2 4 -4 99246.5 3472.78
    2 4 4 96342.5 3260.9
    -2 -4 -4 85023.2 2089.6
    2 4 4 93482.9 3361.26
    2 -4 4 94989.9 2793.04
    2 4 4 98884 2788.15
    2 -4 4 91169.6 3445.43
    2 -4 4 92998.4 3178.75
    2 4 6 640.422 346.132
    2 4 6 203.002 253.837
    -2 4 -6 153.681 193.514
    2 4 6 330.157 206.579
    -2 -4 -6 168.724 80.5913
    -2 -4 -6 334.068 305.048
    2 -4 6 185.396 269.777
    2 -4 6 200.735 231.746
    -2 -4 -6 430.163 172.133
    -2 -4 -6 168.437 237.772
    -2 4 -6 -100.329 251.609
    2 4 6 373.04 200.072
    2 4 8 2364.29 528.671
    2 4 8 2206.51 601.917
    -2 4 -8 3077.39 752.625
    2 4 8 2540.27 476.045
    -2 4 -8 2088.7 527.862
    -2 4 -8 1890.35 356.722
    -2 -4 -8 2844.52 735.297
    -2 -4 -8 2102.34 465.597
    2 4 8 1392.56 558.318
    -2 -4 -8 2528.12 672.903
    2 -4 8 2449.36 628.375
    -2 4 -8 2216.93 452.777
    2 -4 8 2920.7 719.74
    -2 4 -10 20747.2 2053.26
    -2 4 -10 13755.1 1082.58
    -2 4 -10 17384.5 1365.77
    2 4 10 15884.5 1741.66
    2 -4 10 17275.6 1795.61
    -2 -4 -10 19605.3 1569.78
    2 4 10 16575.1 1726.66
    2 4 10 19503.3 1363.4
    -2 -4 -10 16058.3 1897.12
    -2 -4 -10 21300.9 2109.62
    2 -4 10 16969.5 1780.14
    2 -4 10 19255.3 1891.46
    2 4 10 16821.1 1362.03
    2 4 12 21901.2 2202.46
    2 -4 12 25729 2342.92
    -2 -4 -12 23575.5 2483.35
    2 -4 12 20756 2162.33
    -2 -4 -12 32363 2690.02
    -2 4 -12 30383.2 2689.41
    2 -4 12 27410.5 2486.25
    2 4 12 20150.5 2159.85
    2 4 12 24000.5 1793.97
    2 4 14 289.24 439.859
    2 -4 14 1713.95 733.052
    -2 4 -14 1208.2 672.029
    2 -4 14 1144.08 579.223
    2 -4 14 1443.14 588.981
    -2 -4 -14 252.082 430.427
    -2 -4 -14 1734.05 738.558
    2 -4 16 488.328 467.675
    -2 4 -16 815.195 550.271
    2 4 16 693.358 527.154
    -2 -4 -16 110.934 378.12
    -2 -4 -16 36.6593 309.511
    2 -4 16 152.161 435.934
    2 -4 16 476.922 422.344
    -2 5 17 888.502 588.006
    -2 -5 17 52.0353 355.937
    2 -5 -15 1315.72 730.742
    -2 5 15 68.3572 389.001
    -2 -5 15 915 578.031
    2 -5 -15 245.939 374.939
    -2 -5 15 658.811 571.339
    -2 -5 15 917.413 565.507
    -2 5 15 -96.1869 325.735
    2 5 -15 996.471 615.434
    -2 -5 13 12328.5 1778.65
    -2 5 13 12150.5 1634.78
    -2 5 13 11088.8 1611.16
    2 5 -13 12182.6 1807.84
    -2 -5 13 12122 1722.7
    -2 -5 13 14270.4 1967.83
    -2 -5 13 16174.1 2018.22
    2 -5 -13 15658.4 2013.74
    2 -5 -13 14166.1 1869.93
    -2 -5 11 6577.69 1200.61
    -2 -5 11 9562.92 1455.52
    -2 -5 11 7659.88 1109.99
    2 -5 -11 7502.05 1283.25
    -2 5 11 7008.12 1195.34
    -2 5 11 6665.82 1111.7
    2 -5 -11 8019.6 1302.09
    -2 5 11 6466.29 925.441
    2 5 -11 8399.47 1392.66
    -2 -5 11 6669.6 1249.42
    2 5 -11 6662.2 922.32
    -2 -5 11 8019.84 1305.65
    2 5 -9 193.626 323.07
    -2 5 9 -232.927 237.71
    2 5 -9 -142.552 240.953
    2 5 -9 116.864 235.045
    -2 -5 9 234.995 312.298
    2 -5 -9 -124.767 385.165
    2 -5 -9 348.914 260.634
    -2 5 9 349.089 278.299
    -2 -5 9 -170.894 302.389
    -2 -5 9 -135.156 301.654
    -2 5 9 43.5717 249.078
    -2 -5 7 2867.55 739.308
    -2 5 7 2450.72 623.137
    -2 -5 7 1964.47 623.06
    -2 5 7 2941.43 663.299
    2 -5 -7 2311.59 569.195
    2 5 -7 2334.88 578.654
    -2 5 7 1845.18 456.525
    2 -5 -7 1845.77 483.86
    -2 5 5 26049.3 1819.37
    -2 5 5 25778.5 1723.12
    -2 5 5 23853.5 1486.29
    2 -5 -5 25381.2 1607.43
    -2 -5 5 24234.8 1880.11
    2 5 -5 25176.6 1835.01
    2 -5 -5 25411.2 1641.55
    -2 -5 5 25263.5 1732.73
    2 5 -5 23689.1 1629.25
    2 5 -3 19825 1622.54
    -2 -5 3 17976.1 614.059
    -2 5 3 19145.2 1386.19
    2 -5 -3 19105.4 1296.41
    2 5 -3 18940.3 1180.96
    -2 -5 3 19336.4 1457
    2 5 -3 17989.9 1190.44
    -2 5 3 19183.9 1553.68
    -2 5 3 19242.8 1062.13
    -2 -5 3 18625.1 1369.95
    -2 5 3 19892.1 1229.81
    2 -5 -3 21381.7 854.188
    2 -5 -3 18107.3 1185.1
    -2 5 1 6172.79 759.96
    -2 5 1 5477.78 868.849
    2 5 -1 6340.13 579.948
    -2 -5 1 6443.8 791.94
    -2 -5 1 6257.88 519.572
    -2 -5 1 6497.48 723.922
    -2 5 1 6147.8 478.67
    2 5 -1 6696.15 673.227
    2 -5 -1 6588.04 865.519
    2 -5 -1 6702.74 616.792
    2 5 -1 6884.65 948.196
    2 -5 -1 5522.21 639.6
    -2 -5 1 6296.5 439.268
    2 -5 -1 5715.51 584.666
    -2 -5 -1 5801.76 580.279
    -2 -5 -1 7328.14 880.397
    2 -5 1 5795.05 709.647
    -2 -5 -1 6144.18 544.966
    2 -5 1 6206.63 803.891
    2 5 1 6527.81 704.776
    -2 -5 -1 5535.48 567.337
    2 5 1 6312.53 753.123
    -2 -5 -1 6076.99 434.711
    2 5 1 5508.3 850.421
    -2 5 -1 6233.17 948.845
    -2 5 -1 5243.66 602.051
    2 5 1 5772.63 401.437
    2 -5 1 5489.96 590.81
    2 -5 3 8131.72 937.562
    -2 5 -3 9180.47 1139.04
    -2 5 -3 7739.25 878.966
    2 5 3 8155.9 896.332
    2 5 3 8313.98 885.484
    2 -5 3 8043.91 716.414
    -2 -5 -3 8587.48 845.287
    2 -5 3 7672.1 945.903
    -2 -5 -3 7895.47 614.661
    2 5 3 9277.19 1082.56
    -2 -5 -3 9155.05 949.715
    2 5 5 16833.1 1424.42
    -2 -5 -5 17640.8 1418.84
    2 5 5 18717.1 1480.37
    2 5 5 17918.3 1513.07
    -2 5 -5 19024.8 1652.63
    2 -5 5 16050.5 1145.6
    2 -5 5 16589.3 1420.4
    -2 -5 -5 17792.1 1594.56
    2 5 5 18454 1170.09
    -2 -5 -5 14303.9 786.318
    -2 5 -5 17771.6 1521.27
    2 -5 5 18608.8 1586.81
    2 -5 7 12856 1408.58
    2 5 7 14852.6 1372.54
    -2 5 -7 14540.8 1450.19
    2 5 7 12980.1 1385.96
    -2 -5 -7 12290 1372.4
    -2 5 -7 13893.7 1511.38
    -2 -5 -7 12776.4 1557.67
    2 5 7 12882 1358.26
    2 5 7 13755.9 1073.75
    2 -5 7 13628.2 1490.87
    -2 5 -7 9907.9 772.715
    2 5 9 611.294 244.014
    2 5 9 1283.31 537.431
    2 5 9 578.948 465.269
    2 -5 9 933.682 516.364
    2 -5 9 461.284 375.436
    -2 5 -9 324.053 320.218
    -2 -5 -9 80.9742 353.22
    -2 5 -9 1320.84 619.682
    2 5 9 482.387 328.71
    -2 -5 -9 623.639 408.15
    2 -5 11 132.953 273.078
    2 -5 11 233.911 391.701
    -2 -5 -11 524.875 465.434
    2 5 11 229.918 365.907
    2 -5 11 -175.251 314.558
    2 5 11 -121.847 251.043
    -2 -5 -11 435.396 338.957
    -2 5 -11 -183.475 236.336
    2 5 13 3841.93 1127.75
    -2 -5 -13 6091.41 1308.65
    2 -5 13 4327 1118.61
    2 5 13 4603.92 1070.67
    2 -5 13 5342.54 1154.09
    -2 -5 -13 9311.3 1557.07
    -2 5 -13 6226.1 1340
    2 -5 13 8478.43 1471.33
    -2 -5 -15 3894.04 1155.35
    -2 -5 -15 4528.4 1180.58
    2 -5 15 2956.25 940.824
    2 5 15 2972.2 1087.16
    2 5 15 3385.9 1015.5
    -2 5 -15 3863.11 1114.75
    2 -5 15 3063.29 965.582
    2 -5 15 4356.76 1138.93
    -2 6 16 2424.75 834.243
    -2 -6 16 1878.15 819.676
    -2 6 14 1612.33 563.225
    -2 -6 14 1564.62 751.122
    2 -6 -14 1438.95 697.02
    -2 6 14 773.142 627.186
    2 6 -14 336.794 580.535
    -2 -6 14 1488.55 720.611
    -2 -6 14 1096.93 527.478
    2 -6 -14 2966.63 973.328
    -2 6 12 13718.1 1693.47
    2 -6 -12 14938.6 1925.04
    2 6 -12 15329 2013.22
    -2 -6 12 16454.7 2117
    -2 -6 12 14519.9 2022.53
    -2 -6 12 19708.9 2259.95
    2 -6 -12 16699.8 2017.39
    -2 -6 12 15208.8 1962.39
    -2 6 12 13110.3 1758.21
    -2 -6 10 32457.7 2631.75
    2 -6 -10 34786.9 2711.85
    2 6 -10 37578.5 2832.22
    -2 6 10 30957.5 2469.68
    -2 6 10 38271.3 2417.79
    -2 -6 10 39755.5 3098.07
    -2 6 10 29086.8 2280
    2 -6 -10 30647 2474.55
    -2 -6 10 34366.7 2838.19
    -2 6 8 2044.6 649.17
    2 -6 -8 1689.35 561.401
    -2 6 8 1928.76 504.242
    2 6 -8 2239.18 654.725
    -2 -6 8 2594.72 771.677
    2 6 -8 2361.34 674.24
    2 -6 -8 2518.51 678.052
    -2 -6 8 2145.36 695.543
    -2 6 8 2308.15 626.166
    2 6 -6 19924.4 1851.45
    2 -6 -6 20902 1650.01
    -2 6 6 20609.6 1523.38
    2 -6 -6 18315.7 1541.88
    -2 6 6 21899.5 1829.32
    -2 -6 6 22175.7 1956.94
    -2 6 6 20895.3 1739.14
    -2 -6 6 21732.1 1789.81
    2 6 -6 19807.7 1635.28
    2 6 -4 21294.3 1508.44
    2 -6 -4 23748.6 1626.96
    -2 -6 4 22518.5 1865.3
    -2 -6 4 23252.3 1735.14
    -2 6 4 25536.2 1601.13
    2 6 -4 22955.5 1463.21
    -2 6 4 25343.2 1973.54
    2 -6 -4 23303.1 1517.43
    -2 6 4 25890.9 1828.04
    2 6 -4 23656.5 1975.63
    -2 -6 2 107481 2367.4
    2 6 -2 106006 4338.15
    2 6 -2 99644.7 3092.44
    -2 6 2 110943 4363.25
    -2 -6 2 109734 3883.47
    -2 6 2 105238 3234.51
    -2 6 2 106591 3751.16
    -2 -6 2 108583 3860.33
    2 -6 -2 100145 3107.83
    2 -6 -2 114360 4245.82
    2 6 -2 104596 3294.03
    -2 -6 2 101147 2039.66
    2 -6 -2 107465 2729.23
    2 -6 -2 104651 3436.82
    -2 6 0 1257.37 263.55
    2 6 0 1404 513.334
    -2 -6 0 1139.38 303.299
    -2 6 0 1289.56 395.94
    -2 -6 0 1502.92 285.944
    2 -6 0 793.009 209.645
    -2 -6 0 1474.05 338.919
    2 -6 0 832.521 315.117
    2 -6 0 900.792 288.08
    2 6 0 1041.59 361.956
    -2 -6 0 450.129 255.9
    2 -6 0 1218.43 373.367
    2 6 0 1218.58 236.596
    -2 6 0 860.167 448.588
    2 6 0 1383.99 374.514
    -2 -6 -2 26829 1479.09
    2 -6 2 23472.3 1708.86
    -2 -6 -2 26634.4 1498.13
    2 6 2 25221.8 722.468
    2 6 2 27092.9 1757.24
    2 -6 2 27659.6 1419.81
    -2 6 -2 27869.2 1579.54
    2 6 2 28408.3 2078.11
    2 6 2 27900.2 1719.24
    -2 6 -2 30155.6 2229.76
    2 -6 2 28387.4 1884.3
    -2 6 -4 3463.15 805.135
    2 6 4 2553.95 657.853
    2 -6 4 2090.63 586.906
    2 6 4 2692.58 601.5
    -2 6 -4 2784.65 578.168
    2 -6 4 3096.28 674.556
    -2 -6 -4 3221.28 612.727
    2 6 4 2624.82 572.226
    2 -6 4 2510.74 449.129
    -2 -6 -4 3416.48 673.723
    -2 -6 -6 56098.4 3108.04
    2 -6 6 53472.6 2887.11
    -2 6 -6 52354.8 3076.7
    2 6 6 55352.1 2294.87
    2 6 6 57112.9 3000.55
    2 6 6 52438 2803.02
    2 -6 6 50327.5 3009.26
    -2 -6 -6 51157.5 2704.79
    2 6 6 51630 2809.22
    -2 6 -6 56593.2 3002.63
    -2 6 -8 10114.8 1335.78
    -2 -6 -8 8957.59 1249.91
    2 -6 8 8464.14 1294.13
    2 6 8 10560.3 986.944
    2 6 8 9749.71 1278.33
    -2 -6 -8 7968.57 1329.92
    2 6 8 7607.94 1200.67
    -2 6 -8 10405.9 1420.77
    2 -6 8 10433.3 1368.27
    2 6 8 10063.9 1238.92
    2 -6 10 4051.56 978.235
    -2 6 -10 5261.58 1103.85
    2 6 10 3541.33 874.426
    -2 -6 -10 3041.42 831.216
    2 6 10 2637.09 824.555
    2 6 10 3885.67 768.235
    -2 -6 -10 4148.82 1077.8
    2 -6 10 4291.72 975.551
    2 6 12 507.192 290.979
    -2 -6 -12 141.648 297.02
    -2 -6 -12 1014.84 533.902
    2 -6 12 470.104 410.21
    2 6 12 50.7945 296.613
    2 -6 12 165.791 368.968
    2 -6 12 280.752 456.186
    -2 6 -12 1810.23 747.405
    -2 -6 -14 6473.21 1431.24
    2 -6 14 4637.06 1181.57
    -2 6 -14 5677.74 1309.44
    -2 -6 -14 6131.07 1359.37
    2 -6 14 7708.97 1539.02
    2 -6 14 4767.4 1244.73
    2 6 14 5357.4 1231.26
    2 6 14 3968.82 1210.26
    -2 -7 15 2237.12 911.702
    -2 7 15 2222.48 801.756
    -2 7 13 2833.1 873.835
    -2 -7 13 2482.89 902.975
    2 -7 -13 2466.45 770.855
    2 7 -13 2850.89 975.854
    -2 -7 13 2452.8 953.822
    -2 -7 13 3998.68 1130.11
    2 -7 -13 3601.44 1072.52
    -2 7 13 3155.72 1022.91
    2 -7 -11 18527.2 2047.41
    -2 -7 11 22279 2418.82
    -2 7 11 18711 2101.74
    -2 -7 11 20800.2 2499.28
    -2 7 11 19547.9 1967.99
    2 7 -11 20855.3 2292.12
    -2 -7 11 22821.2 2489.14
    -2 -7 11 15952.5 2058.51
    2 -7 -11 19742.6 2193.84
    2 7 -9 430.96 454.874
    -2 7 9 923.59 463.79
    2 7 -9 582.967 417.199
    2 -7 -9 888.152 368.746
    -2 7 9 838.262 348.509
    -2 -7 9 848.765 409.976
    2 -7 -9 688.933 432.569
    -2 7 9 629.538 377.166
    -2 -7 9 1247.31 692.642
    2 -7 -7 16436 1606.8
    2 7 -7 15771 1600.73
    -2 -7 7 15098.3 1652.85
    -2 7 7 16711.1 1737.83
    -2 -7 7 17803.2 1903.56
    -2 7 7 15251 1443.76
    2 7 -7 16214.5 1781.38
    -2 7 7 17151.7 1726.46
    2 -7 -7 16029.4 1562.08
    2 7 -5 114.196 231.569
    -2 -7 5 -114.632 228.226
    2 7 -5 -201.362 223.592
    -2 -7 5 50.9333 321.886
    2 -7 -5 115.74 300.856
    -2 7 5 69.9514 284.653
    2 7 -5 70.8375 269.82
    -2 7 5 134.8 228.75
    2 -7 -5 67.319 189.005
    2 7 -3 46760.5 2288.71
    2 7 -3 45459.8 2163.1
    2 -7 -3 44720.1 2148.47
    -2 7 3 47385.2 2608.58
    -2 7 3 47027.9 2131.27
    2 7 -3 49495.6 3153.71
    -2 -7 3 47379.7 2647.87
    2 -7 -3 42990.2 2303.51
    -2 -7 3 51508.9 2838.18
    -2 7 3 50219.8 3050.55
    2 -7 -1 23755.6 1336.7
    -2 7 1 24629.3 1776.74
    -2 -7 1 28686.2 1736.48
    2 -7 -1 24026.2 1401.33
    2 -7 -1 22969.6 1905.5
    -2 -7 1 23826 1285.34
    -2 -7 1 23845.4 1838.06
    -2 7 1 23920.1 2131.48
    2 7 -1 22749.4 1759.52
    2 -7 -1 21656.8 1511.07
    2 7 -1 24701.4 2169.98
    2 7 -1 23863.6 1277.19
    -2 -7 1 22583.8 971.322
    2 7 -1 26558.5 1644.4
    2 -7 1 11863.6 989.056
    2 -7 1 10387.9 1154.71
    -2 -7 -1 11585.6 985.869
    2 -7 1 12035.5 1326.97
    2 7 1 12839.2 1197.36
    -2 -7 -1 12315.8 936.483
    -2 7 -1 11458.8 898.622
    -2 7 -1 12642.4 1552.12
    -2 -7 -1 12719.4 1403.98
    2 7 1 10346.9 1177.25
    2 7 1 11828.7 1488.28
    -2 7 -1 12292.4 1239.92
    -2 -7 -3 8849.7 978.056
    -2 7 -3 10859.1 1457.09
    2 7 3 9686.01 1312.68
    2 7 3 8850.18 1044.89
    -2 7 -3 9063.92 1094.27
    2 7 3 10339.5 1117.49
    -2 -7 -3 8356.8 947.617
    -2 7 -3 10413.5 1047.22
    2 -7 3 8319.36 1165.05
    2 -7 3 9416.59 859.845
    2 -7 3 9078.82 1175.28
    2 -7 5 18603.5 1837.42
    -2 -7 -5 19256.4 1695.33
    2 -7 5 19593 1305.2
    -2 7 -5 20437.2 2050.77
    -2 7 -5 22614.3 1772.52
    2 7 5 19029.4 1854.29
    2 -7 5 19172.2 1769.78
    2 7 5 18395.8 1666.18
    -2 -7 -5 19174.1 1569.19
    -2 7 -7 28557.9 2398.21
    -2 -7 -7 21454.4 1873.89
    2 -7 7 23883.9 2245.28
    2 7 7 24022.6 2072.96
    -2 -7 -7 29936.1 2394.15
    2 -7 7 27100.6 2227.57
    -2 7 -7 27390.9 2198.88
    2 7 7 27901.2 2241.27
    2 7 7 29157 2228.98
    2 7 9 358.779 322.655
    -2 7 -9 653.368 405.166
    -2 -7 -9 493.53 404.675
    2 -7 9 348.128 425.761
    -2 7 -9 94.1228 264.993
    -2 -7 -9 -468.687 427.014
    2 7 9 131.052 243.156
    2 7 9 525.001 475.959
    2 -7 9 631.091 488.716
    2 7 11 5556.21 1152.38
    -2 7 -11 5396.7 1194.6
    2 -7 11 3896.45 1010.01
    2 -7 11 3946.12 999.62
    2 7 11 4592.88 1141.93
    -2 -7 -11 5759.1 1300.81
    -2 -7 -11 4595.51 1053.42
    2 -7 13 1470.94 823.019
    2 -7 13 1215.04 647.507
    -2 -7 -13 1097.22 663.806
    2 -7 13 922.952 694.689
    2 7 13 -228.385 372.352
    -2 -7 -13 379.773 530.677
    2 7 13 740.891 602.858
    -2 7 -13 1277.09 711.974
    2 -7 15 5518.92 1406.29
    -2 8 14 301.959 267.445
    -2 -8 14 -37.6944 503.449
    -2 8 12 4418.2 1022.72
    -2 -8 12 4601.31 1221.73
    2 -8 -12 4472.66 1094.1
    2 8 -12 5170.97 1290.94
    -2 -8 12 5490.61 1328.74
    -2 -8 12 7004.81 1533.39
    -2 8 12 5098.4 1247.73
    2 -8 -12 4485.82 1105.65
    -2 -8 10 4481.92 1125.32
    -2 8 10 4200.62 958.074
    -2 8 10 4195.11 930.509
    2 -8 -10 4893.13 1054.52
    2 -8 -10 4570.81 1050.15
    -2 8 10 4384.93 1054.46
    2 8 -10 3704.21 950.893
    -2 -8 10 6427.04 1308.32
    -2 -8 10 4858.37 1204.96
    2 -8 -8 2579.79 688.415
    2 8 -8 3419.9 839.867
    2 -8 -8 2537.01 718.396
    -2 8 8 3437.92 758.578
    -2 -8 8 1862.45 726.958
    -2 -8 8 3467.55 918.582
    -2 8 8 3662.5 921.529
    2 8 -8 2991.09 839.652
    -2 8 8 4038.33 949.315
    2 8 -6 5982.77 983.636
    -2 -8 6 5097.53 993.752
    -2 8 6 4661.01 982.408
    2 8 -6 4278.37 1050.48
    2 8 -6 3965.63 722.031
    2 -8 -6 5522.44 975.223
    2 -8 -6 4658.58 816.241
    -2 8 6 4296.77 904.227
    -2 -8 6 5477.58 1115.71
    -2 8 4 5914.67 1138.12
    2 -8 -4 6816.26 1215.21
    2 -8 -4 6208.23 927.001
    2 8 -4 7399.87 942.369
    -2 8 4 5779.48 972.927
    2 8 -4 6262.39 1202.78
    2 8 -4 6907.94 904.203
    2 -8 -4 6738.23 898.327
    -2 -8 4 8211.97 1220.21
    -2 -8 4 8444.47 1201.39
    2 -8 -2 17820.4 1297.09
    2 -8 -2 16738.8 1425.87
    2 8 -2 17457.9 1241.58
    2 8 -2 17116.3 1990.75
    2 8 -2 17715.9 1454.37
    -2 8 2 18154.6 1424.58
    -2 8 2 17869.2 1961.07
    -2 8 2 16450 1606.04
    -2 -8 2 19818.3 1812.04
    2 -8 -2 20145.6 1945.08
    -2 -8 0 15.6346 362.94
    2 -8 0 170.26 193.87
    -2 8 0 514.041 339.156
    2 8 0 -197.399 369.548
    2 -8 0 334.535 389.713
    -2 -8 0 412.271 263.925
    2 8 0 237.206 285.573
    2 8 0 198.315 203.98
    2 -8 0 153.771 181.224
    -2 8 0 645.675 538.186
    -2 8 -2 9279.71 1458.18
    -2 -8 -2 10297.5 1072.97
    2 8 2 10173.9 1179.04
    2 8 2 10778.7 1235.51
    -2 -8 -2 9211.23 928.455
    2 -8 2 10551.9 1295.36
    -2 8 -2 11099 1280.42
    2 -8 2 9835.08 941.898
    2 -8 2 11613.5 1415.87
    -2 -8 -2 10869.7 1402.55
    2 8 2 10242.4 1480.3
    -2 -8 -4 -13.0781 257.273
    -2 8 -4 -99.139 363.51
    2 -8 4 408.319 328.802
    2 -8 4 -93.3577 387.159
    2 8 4 465.942 265.615
    2 8 4 291.669 339.816
    -2 -8 -4 38.0829 309.521
    -2 8 -4 515.903 307.492
    -2 8 -4 -5.12166 204.542
    -2 8 -6 15711.4 1912
    -2 8 -6 13573.2 1499.01
    2 -8 6 15412.4 1721.05
    2 -8 6 12819.1 1681.94
    2 8 6 14831.2 1769.27
    -2 -8 -6 13510.3 1455.97
    2 8 6 13385.1 1567.6
    -2 -8 -6 15280.9 1595.23
    2 -8 8 2269.39 709.869
    2 8 8 2114.93 702.239
    -2 -8 -8 1803.41 665.317
    2 8 8 1879.61 654.33
    -2 8 -8 1398.82 535.295
    2 -8 8 1815.43 646.298
    -2 -8 -8 1829.54 703.066
    -2 8 -8 1434.28 635.351
    2 8 8 1544.59 624.547
    -2 -8 -10 4069.06 1059.55
    2 8 10 5155.07 1101.61
    -2 -8 -10 3178.61 888.989
    2 8 10 5227.45 1060.18
    2 8 10 3263.27 955.299
    2 -8 10 4429.2 1106.41
    2 -8 10 4298.13 1103.34
    -2 8 -10 4515.34 1103.15
    2 -8 12 154.274 443.547
    2 8 12 760.24 550.126
    2 -8 12 1023.78 611.546
    2 8 12 -79.127 291.294
    -2 -8 -12 396.688 525.634
    2 -8 12 1020.13 686.893
    -2 8 -12 875.322 408.324
    -2 -8 -12 972.871 566.394
    2 -8 14 4433.2 1221.56
    2 9 -11 -501.108 457.542
    -2 -9 11 -237.222 405.238
    -2 -9 11 -135.071 364.683
    -2 9 11 316.259 312.96
    -2 -9 11 688.294 464.713
    -2 9 11 956.167 631.728
    2 -9 -11 617.558 531.556
    2 -9 -11 256.365 391.129
    2 9 -9 -701.275 484.758
    -2 -9 9 380.184 443.025
    -2 9 9 -837.973 534.891
    2 -9 -9 315.833 256.371
    2 9 -9 -305.819 337.083
    -2 -9 9 -354.286 423.333
    -2 9 9 104.185 362.957
    -2 9 9 -354.503 382.554
    2 -9 -9 337.748 357.406
    2 9 -7 2084.2 846.018
    -2 9 7 1308.21 636.797
    2 -9 -7 780.434 411.868
    2 -9 -7 648.672 350.222
    2 9 -7 314.259 416.847
    -2 9 7 1764.43 702.042
    -2 -9 7 2187.37 751.582
    -2 -9 7 998.673 555.686
    2 9 -5 -85.4593 207.577
    2 -9 -5 215.423 344.367
    2 -9 -5 -96.4665 261.252
    -2 9 5 585.206 599.986
    2 9 -5 107.402 202.028
    -2 -9 5 40.1865 391.474
    -2 9 5 -897.048 462.578
    2 9 -5 -316.237 442.173
    2 -9 -5 -236.046 268.425
    2 -9 -3 2358.74 634.733
    -2 9 3 1727.47 737.731
    2 -9 -3 2732.98 801.262
    2 9 -3 2891.72 982.386
    -2 -9 3 2606.66 741.422
    2 9 -3 2016.99 527.964
    -2 9 3 2042.45 614.184
    -2 -9 1 -82.26 316.102
    -2 9 1 392.271 511.018
    -2 9 1 -315.456 262.538
    2 9 -1 269.695 483.514
    2 -9 -1 454.395 450.189
    2 -9 -1 127.143 195.912
    2 9 -1 88.7902 240.422
    2 9 -1 289.116 326.635
    -2 9 1 154.321 217.74
    -2 -9 -1 1809.29 668.898
    2 9 1 2123.15 750.134
    -2 9 -1 2077.59 828.891
    2 -9 1 2689.39 775.704
    -2 9 -1 2440.26 663.656
    2 9 1 1394.31 407.784
    2 9 1 2146.56 604.093
    2 -9 3 57.8039 363.689
    2 9 3 -327.709 296.941
    -2 9 -3 518.088 528.933
    2 -9 3 -685.699 419.588
    -2 -9 -3 67.0423 217.888
    -2 9 -3 97.4541 250.382
    2 9 3 1138.96 581.611
    -2 -9 -3 -177.942 434.728
    -2 -9 -5 2032.44 744.506
    2 9 5 2310.76 681.083
    2 9 5 2768.67 810.548
    2 -9 5 1874.81 705.906
    -2 -9 -5 2294.77 613.092
    -2 9 -5 2121.91 767.695
    2 -9 5 3261.88 872.297
    -2 -9 -5 2625.17 653.071
    -2 9 -5 1993.58 610.324
    2 -9 7 345.404 435.611
    2 -9 7 514.598 448.4
    -2 9 -7 732.017 470.84
    2 9 7 226.186 454.611
    2 9 7 79.7221 304.883
    -2 -9 -7 605.088 377.451
    -2 -9 -7 89.3847 292.462
    -2 -9 -9 1009.77 578.256
    -2 -9 -9 1903 794.671
    2 9 9 585.452 435.339
    -2 9 -9 1152.61 614.007
    -2 9 -9 1390.76 574.746
    2 9 9 486.918 462.402
    2 -9 9 274.42 383.079
    2 -9 9 1655.12 813.504
    2 -9 11 -233.293 330.58
    -2 -9 -11 -410.113 452.284
    2 9 11 -74.3517 295.954
    -2 -9 -11 -404.86 381.357
    2 -9 11 -1328.78 704.949
    -2 -10 10 616.095 649.284
    2 10 -10 1538.88 655.853
    2 -10 -10 242.057 335.462
    2 -10 -10 1638.51 693.408
    -2 -10 10 325.088 542.308
    -2 -10 10 193.443 372.751
    -2 10 10 558.747 674.28
    -2 -10 8 511.212 456.987
    -2 -10 8 -163.479 336.962
    2 10 -8 -885.999 593.103
    -2 10 8 -826.026 575.458
    -2 10 8 215.082 388.751
    2 -10 -8 252.529 357.517
    2 -10 -8 169.475 432.356
    -2 -10 6 592.349 487.269
    2 -10 -6 -142.997 499.509
    2 -10 -6 493.791 543.64
    -2 10 6 424.933 487.831
    -2 10 6 583.468 467.461
    2 10 -6 1145.26 613.706
    -2 -10 6 276.597 443.454
    -2 -10 4 903.34 516.93
    2 -10 -4 612.668 309.107
    -2 10 4 285.331 317.21
    2 -10 -4 481.743 479.714
    2 10 -4 67.6504 479.155
    -2 -10 4 513.935 486.284
    -2 10 4 348.823 363.251
    2 -10 -2 1926.22 717.815
    -2 -10 2 1416.28 538.86
    -2 10 2 947.312 629.09
    -2 10 2 1820.57 647.97
    2 10 -2 1725.15 782.348
    2 10 -2 1705.13 618.91
    2 10 -2 1731.51 545.718
    2 -10 -2 2223.05 592.079
    -2 10 0 2477.37 682.654
    -2 10 0 2742.68 861.783
    -2 10 0 3100.6 798.72
    2 10 0 3692.73 802.335
    2 10 0 1982.87 794.166
    2 10 0 1820 617.828
    2 -10 0 3432.47 933.351
    -2 -10 0 2948.65 830.725
    2 -10 2 498.231 276.248
    -2 10 -2 186.26 281.496
    -2 10 -2 781.193 575.564
    2 10 2 133.386 256.765
    2 10 2 329.979 370.727
    -2 -10 -2 597.369 456.377
    2 10 2 491.165 427.949
    2 -10 4 1746.61 693.74
    -2 10 -4 2011.46 628.582
    2 10 4 2585.2 936.246
    2 10 4 3167.89 829.558
    -2 10 -4 1786.38 756.999
    2 -10 4 2782.62 860.744
    -2 -10 -4 1932.51 816.356
    2 -10 6 315.087 497.648
    2 10 6 686.739 480.286
    2 -10 6 1809.97 719.846
    -2 10 -6 -100.127 433.288
    -2 -10 -6 490.573 491.537
    -2 10 -6 363.244 368.379
    2 10 6 128.065 293.281
    2 10 8 3422.28 949.753
    -2 -10 -8 3256.41 835.868
    2 -10 8 2779.15 948.72
    -2 10 -8 2663.93 747.663
    2 10 8 5227.96 1216.87
    -2 10 -8 4425.76 1175.38
    2 -10 8 3809.03 1087.66
    -2 10 -10 185.298 343.173
    2 -10 10 162.213 372.888
    -2 -10 -10 436.49 399.783
    -2 -10 -10 563.996 451.689
    2 10 10 -351.638 530.437
    -2 11 9 459.405 416.492
    -2 -11 9 654.833 540.444
    2 -11 -9 1234.47 629.344
    -2 11 7 1330.38 615.576
    -2 -11 7 2061.24 816.021
    2 11 -7 2243.1 924.405
    -2 11 7 1213.68 740.071
    2 -11 -7 1790.75 660.419
    -2 -11 7 2618.26 911.005
    2 -11 -7 1469.76 774.658
    2 -11 -5 775.107 529.224
    -2 11 5 -206.133 457.439
    2 11 -5 89.126 422.572
    -2 -11 5 -164.637 387.15
    -2 11 5 61.4957 312.527
    -2 -11 3 5089.85 1169.38
    -2 11 3 5748.5 1401.62
    2 11 -3 5840.65 1211.55
    2 11 -3 6392.87 1522.58
    -2 11 3 5597.96 1166.96
    2 -11 -3 4895.04 1143.49
    2 11 -1 5788.54 1172.27
    2 -11 -1 6621.24 1357.39
    2 11 -1 3709.21 1153.37
    -2 11 1 5276.27 1323.18
    -2 -11 1 6492.76 1297.3
    -2 11 1 6501.61 1196.98
    2 -11 1 226.908 347.182
    -2 11 -1 611.255 412.929
    2 11 1 1386.1 748.408
    2 11 1 563.715 377.815
    -2 -11 -1 8.14398 406.594
    -2 11 -1 255.702 439.885
    -2 11 -3 1409.29 618.157
    2 11 3 3120.45 1053.34
    2 11 3 964.033 461.183
    -2 11 -3 2044.61 913.891
    -2 -11 -3 1285.38 602.804
    2 -11 3 2704.81 875.491
    -2 -11 -5 1296.02 649.145
    -2 11 -5 142.648 551.504
    2 11 5 656.352 459.291
    2 11 5 -127.831 288.17
    -2 11 -5 473.455 324.651
    2 -11 5 974.195 551.199
    -2 11 -7 8259.63 1671.92
    2 11 7 5175.4 1175.77
    2 11 7 7128.56 1459.69
    2 -11 9 1415.09 704.906
    2 11 9 1417.78 708.327
    2 12 -4 1557.99 688.106
    -2 12 2 7196.16 1350.44
    2 12 -2 6089.24 1253.47
    -2 12 0 904.051 508.981
    -2 12 -2 1335.17 606.77
    2 12 4 831.455 503.63
    3 0 -19 -546.465 447.797
    3 0 -19 -1405.71 667.891
    3 0 -17 -150.253 328.456
    3 0 -17 459.969 624.626
    -3 0 17 362.445 371.057
    3 0 -17 421.934 369.886
    -3 0 17 -272.823 373.228
    -3 0 15 135.529 190.001
    3 0 -15 192.008 325.325
    3 0 -15 -271.316 321.77
    -3 0 15 342.515 350.033
    -3 0 15 420.975 408.144
    3 0 -15 775.024 520.195
    -3 0 15 -55.0634 400.912
    -3 0 15 478.202 415.341
    -3 0 13 -113.707 210.838
    3 0 -13 148.601 329.515
    -3 0 13 -108.514 268.81
    -3 0 13 191.699 274.884
    3 0 -13 -435.923 370.075
    -3 0 13 539.639 406.858
    3 0 -13 -88.0936 275.279
    -3 0 11 -327.783 295.88
    3 0 -11 -150.387 322.413
    3 0 -11 426.345 293.044
    3 0 -11 106.615 241.609
    -3 0 11 -173.356 224.541
    -3 0 11 -127.1 200.727
    -3 0 11 -119.077 239.415
    -3 0 9 -0.45923 196.443
    -3 0 9 2.36095 286.851
    3 0 -9 62.117 231.792
    -3 0 9 14.5484 213.666
    3 0 -9 -267.294 235.569
    3 0 -9 212.25 248.118
    -3 0 9 96.8975 261.483
    3 0 -7 -32.974 220.773
    3 0 -7 4.60137 166.662
    -3 0 7 38.1298 249.237
    3 0 -7 76.6368 185.526
    3 0 -7 31.1484 57.3154
    -3 0 7 75.4202 153.608
    -3 0 7 28.7137 36.4112
    -3 0 7 186.341 202.273
    -3 0 7 342.778 262.038
    3 0 -5 -30.272 114.995
    -3 0 5 -20.6438 96.808
    3 0 -5 47.9034 119.312
    -3 0 5 38.883 138.035
    3 0 -5 53.9596 83.6305
    -3 0 5 113.24 97.3118
    3 0 -5 85.4961 139.717
    -3 0 5 173.524 171.392
    -3 0 5 111.455 76.4489
    3 0 -3 85.2007 90.4039
    3 0 -3 183.772 129.533
    -3 0 3 139.651 87.348
    3 0 -3 78.2468 72.4533
    -3 0 3 261.221 214.508
    3 0 -3 158.412 133.442
    3 0 -3 100.242 133.507
    -3 0 3 162.958 108.242
    -3 0 3 -41.4272 88.6248
    -3 0 3 37.5318 113.548
    3 0 -1 41.6927 111.52
    3 0 -1 47.1129 101.324
    3 0 -1 -3.06241 68.9659
    -3 0 1 83.5065 85.9192
    3 0 -1 -5.03617 67.2693
    -3 0 1 215.385 89.268
    3 0 -1 48.5953 80.2839
    -3 0 1 35.4416 70.5139
    -3 0 1 117.583 107.255
    3 0 -1 85.4083 76.4471
    3 0 -1 -47.082 90.2029
    -3 0 1 23.8674 90.9413
    -3 0 1 129.962 113.727
    -3 0 1 104.948 81.1214
    3 0 -1 71.3168 76.3739
    -3 0 1 -20.9325 72.6629
    -3 0 -1 111.8 57.5592
    -3 0 -1 108.184 103.996
    3 0 1 87.2694 59.3077
    3 0 1 68.4147 92.7728
    -3 0 -1 233.324 117.613
    -3 0 -1 37.364 65.6951
    -3 0 -1 229.495 90.9644
    3 0 1 94.4027 94.4383
    3 0 1 -5.06325 69.4116
    3 0 1 255.525 145.218
    3 0 3 -37.229 87.2589
    3 0 3 51.0177 115.338
    -3 0 -3 -21.2777 111.339
    3 0 3 -4.8241 120.098
    3 0 5 104.257 102.606
    3 0 5 70.0544 120.181
    3 0 5 25.3734 158.013
    -3 0 -5 130.562 196.89
    3 0 5 -76.2108 145.093
    -3 0 -7 195.639 232.132
    3 0 7 -93.4543 202.21
    -3 0 -7 -85.6647 272.785
    3 0 7 236.426 181.081
    3 0 7 232.808 234.053
    3 0 7 313.678 131.3
    3 0 9 224.176 159.085
    3 0 9 -129.991 299.962
    -3 0 -9 210.315 235.921
    3 0 9 148.47 355.466
    3 0 9 8.80655 35.3034
    -3 0 -9 131.689 241.468
    -3 0 -11 167.91 333.997
    3 0 11 195.477 204.95
    3 0 11 80.097 293.079
    -3 0 -11 209.753 231.345
    3 0 11 -39.6417 214.62
    3 0 13 -123.118 393.082
    -3 0 -13 -286.673 338.259
    3 0 13 -98.1208 258.809
    -3 0 -13 549.606 451.805
    -3 0 -15 456.194 427.435
    3 0 15 -61.4585 309.114
    -3 0 -15 145.797 329.318
    3 0 15 98.9326 231.274
    -3 0 -17 722.175 481.491
    3 0 17 -276.513 436.766
    3 0 17 332.013 245.584
    -3 0 -17 444.575 419.875
    -3 -1 18 622.827 545.815
    -3 -1 18 -411.679 410.12
    3 1 -18 1294.49 655.042
    -3 1 18 -50.0978 347.593
    3 -1 -18 -1057.64 608.05
    3 -1 -18 67.4715 290.376
    -3 -1 16 4145.61 865.675
    3 1 -16 6328.07 1199.76
    3 -1 -16 3343.39 923.944
    -3 -1 16 5627.56 1213.55
    3 1 -16 5314.12 1230.14
    -3 -1 16 5779.89 1113.38
    3 1 -16 6647.76 1108.48
    -3 1 16 5036.21 1168.14
    -3 -1 16 6927.99 1416.5
    3 -1 -16 6723.63 1349
    -3 1 16 6578.38 1182.66
    3 -1 -16 6142.24 1148.21
    -3 -1 14 41.1062 262.949
    3 -1 -14 382.472 380.623
    -3 1 14 273.156 294.033
    3 1 -14 436.428 462.294
    -3 1 14 458.836 391.021
    3 1 -14 107.86 247.576
    -3 1 14 637.805 546.297
    -3 -1 14 -13.5311 326.719
    -3 -1 14 221.549 347.264
    -3 1 14 386.183 261.626
    3 -1 -14 522.376 420.642
    -3 1 14 382.734 320.42
    -3 1 14 805.21 379.766
    3 -1 -14 101.595 304.617
    3 1 -14 -154.766 286.018
    3 -1 -12 20475.9 1997.86
    -3 1 12 21713.1 2021.41
    3 1 -12 22738.9 2074.76
    3 1 -12 24350.7 1780.46
    3 -1 -12 23408.7 1920.48
    -3 1 12 25353.9 1784.01
    -3 -1 12 20074.5 1564.66
    -3 1 12 20210.3 1600.42
    3 -1 -12 20290.1 1899.92
    -3 -1 12 20025.5 1778.54
    -3 1 12 18456.6 1888.87
    -3 1 12 20532.4 1806.82
    3 1 -12 17449.1 1731.1
    -3 1 12 20893 1688.87
    -3 -1 12 21235.1 1836.74
    -3 -1 12 23665.2 2115.55
    3 1 -10 4852.48 703.85
    -3 -1 10 3598.39 705.285
    -3 -1 10 4125.47 808.807
    -3 1 10 3859.01 645.133
    3 1 -10 4093.49 843.244
    -3 1 10 4711.78 748.353
    3 1 -10 2355.05 614.882
    -3 1 10 4441.77 698.643
    -3 -1 10 4451.16 663.064
    -3 1 10 2926.41 735.073
    3 -1 -10 3791.51 725.238
    3 -1 -10 4900.43 811.171
    3 -1 -10 3960.1 794.834
    -3 1 10 3889.59 698.198
    -3 1 8 22594.7 1424.01
    -3 -1 8 20324 1574.97
    3 -1 -8 21647.8 1451.64
    -3 -1 8 19880.8 1512.66
    3 1 -8 17653 1455.09
    -3 1 8 21832.5 1514.22
    -3 1 8 22404.4 1464.98
    3 -1 -8 19875.8 1479.33
    -3 1 8 19604.4 1321.22
    3 -1 -8 19271.2 1369.28
    3 1 -8 21834.3 1279.45
    3 -1 -8 16168.9 664.212
    3 1 -8 18946.3 1349.61
    -3 -1 8 20457.8 1285.86
    -3 -1 8 20927.5 841.156
    -3 -1 6 11082.2 961.753
    -3 -1 6 11924.5 1038.46
    -3 1 6 11821.5 917.906
    3 -1 -6 10607 868.774
    3 1 -6 10715.9 737.251
    3 -1 -6 11309.8 851.294
    -3 1 6 10840.3 891.473
    3 1 -6 11074.2 978.847
    -3 -1 6 10628.2 835.317
    3 1 -6 10904.2 811.125
    -3 1 6 12089.9 944.469
    3 -1 -6 10186.3 567.465
    3 -1 -6 11190.2 928.535
    -3 -1 6 11270.4 1020.75
    3 1 -6 9134.52 676.342
    -3 -1 6 8054.73 519.299
    -3 -1 4 50399.7 1778.6
    3 1 -4 48670 1429
    3 -1 -4 52605.4 1780.97
    3 1 -4 50705.3 1843.12
    3 -1 -4 50910.3 1617.81
    -3 -1 4 49399.8 1753.03
    -3 -1 4 48487.4 2032.69
    3 -1 -4 47999.9 1680.14
    -3 1 4 53676.4 1911.19
    3 1 -4 48982.8 1678.36
    3 1 -4 48030.7 1417.86
    -3 1 4 53784.7 1831.37
    -3 -1 4 51761.6 1862.63
    3 -1 -4 52249.8 1550.02
    -3 1 4 45914.3 1422.39
    -3 -1 4 48681.4 1506.38
    3 1 -4 51957.6 1440.29
    3 1 -4 55430.5 1573.26
    -3 1 4 51144.5 1697.7
    3 1 -2 136124 2971.51
    3 -1 -2 123036 2616.51
    3 1 -2 125573 2247.92
    3 -1 -2 120903 2766.26
    -3 1 2 129369 3010.51
    3 -1 -2 122234 2790.78
    3 1 -2 119983 3044.2
    3 1 -2 127167 2919.98
    -3 -1 2 124622 2919.02
    -3 -1 2 123041 2605.12
    -3 1 2 125478 2882.43
    -3 -1 2 133057 2277.79
    -3 -1 2 139947 2585.53
    3 1 -2 123118 2552.51
    3 1 -2 121866 2857.95
    -3 1 2 108605 2650.9
    -3 1 2 120845 2335.61
    -3 -1 2 125133 3092.62
    3 -1 0 3518.87 287.235
    3 -1 0 4563.12 345.011
    3 1 0 4857.41 378.775
    3 1 0 5168.03 443.461
    -3 1 0 5206.86 362.331
    -3 1 0 5273.78 404.391
    3 1 0 4534.2 433.173
    -3 -1 0 5359.58 347.639
    -3 -1 0 4821.46 374.067
    3 1 0 4462.97 453.454
    3 1 0 4955.7 473.628
    -3 -1 0 4836.78 376.723
    3 1 0 4583.33 311.984
    -3 -1 0 5515.77 343.325
    3 1 0 5692.11 404.961
    3 -1 0 4421.27 388.507
    -3 1 0 4023.79 371.182
    3 -1 0 4387.6 382.118
    3 1 2 133851 3018.42
    3 1 2 129776 3000.81
    3 1 2 119255 2889.9
    3 1 2 124727 2925.32
    3 -1 2 115946 2854.07
    3 -1 2 109776 2223.12
    -3 1 -2 122860 3045
    3 -1 2 116758 2600.1
    3 -1 2 130362 2719.15
    -3 -1 -2 115906 2756.27
    3 1 2 117495 3091.7
    3 -1 2 125895 3031.75
    3 -1 4 1581.09 386.926
    3 1 4 1593.57 419.342
    3 1 4 1389.03 332.683
    -3 -1 -4 1085.1 264.564
    -3 1 -4 1216.93 327.761
    3 -1 4 1540.89 368.174
    3 1 4 1513.49 364.818
    -3 -1 -4 1177.06 202.466
    3 1 4 1201.2 260.179
    3 1 4 1625.2 279.758
    3 -1 4 1409.8 307.958
    -3 -1 -6 90361.1 3013.93
    3 1 6 103256 3086.99
    -3 -1 -6 102385 3488.62
    3 -1 6 105762 3357.01
    -3 1 -6 96756.3 3393.03
    3 1 6 102319 1908.68
    3 -1 6 92921.7 2933.52
    3 -1 6 101857 3314.7
    3 1 6 83458.1 2235.48
    3 1 6 108808 3414.93
    3 -1 6 105603 2293.21
    -3 -1 -8 6135.37 947.702
    -3 1 -8 4435.93 738.896
    3 -1 8 4971.14 678.271
    3 -1 8 3880.03 715.844
    3 -1 8 4580.41 804.77
    3 -1 8 5929.33 916.471
    -3 1 -8 5118.34 852.823
    3 1 8 5272.16 835.97
    3 1 8 5549.36 781.152
    3 -1 8 4751.45 423.369
    3 1 8 3487.04 377.322
    3 -1 8 2855.91 265.238
    3 1 8 5173.73 460.393
    -3 -1 -8 3982.17 711.651
    3 1 10 25161.8 2067.37
    -3 -1 -10 27685.8 2066.15
    3 -1 10 29950.6 1744.03
    3 1 10 25259 1866.18
    3 1 10 24759.4 1221.56
    3 -1 10 25346.8 2072.36
    3 -1 10 28897.4 2153.8
    -3 1 -10 25058.4 2128.53
    -3 1 -10 31312 2122.33
    3 -1 10 26703.4 2010.39
    -3 -1 -10 31646.3 2262.78
    -3 -1 -12 1655.17 646.082
    3 1 12 2020.75 619.418
    3 -1 12 2610.89 781.816
    3 -1 12 1334.35 538.835
    3 1 12 1744.39 674.57
    -3 1 -12 2372.78 736.917
    3 -1 12 1885.41 483.057
    -3 1 -12 1886.47 659.267
    -3 -1 -12 1760.03 620.026
    3 -1 14 13156.7 1710.3
    -3 -1 -14 14532.4 1822.97
    -3 -1 -14 12370.5 1662.66
    3 1 14 12667 1586.78
    3 -1 14 13597 1870.61
    -3 1 -14 15054.2 1774.36
    3 1 14 10143.8 1658.11
    -3 1 -14 14099.3 1885.58
    3 -1 16 3976.83 1058.44
    3 -1 16 3739 1000.36
    -3 1 -16 3987.84 964.539
    3 1 16 2650.79 777.337
    -3 1 -16 3779.85 1050.51
    -3 -1 -16 4029.63 1050.1
    -3 -1 -16 3630.39 1008.13
    3 1 16 1958.53 779.678
    -3 -1 -18 1960.71 795.069
    3 -1 18 4039.87 1098.5
    3 1 18 1619.54 673.905
    -3 -2 19 3461.48 980.27
    -3 -2 17 -615.453 435.916
    -3 2 17 349.518 427.296
    -3 -2 17 775.129 506.89
    3 -2 -17 1456.93 630.95
    3 -2 -17 -804.101 571.612
    3 2 -17 283.22 437.597
    -3 -2 17 1023.82 623.416
    3 2 -15 4979.44 989.306
    3 -2 -15 5973.79 1249.19
    -3 2 15 4074.32 1027.62
    3 -2 -15 7422.35 1279.05
    -3 -2 15 7777.39 1299.77
    3 2 -15 6184.17 1249.6
    -3 -2 15 5658.71 1218.23
    -3 -2 15 6271.56 1123.68
    3 -2 -15 6732.91 1206.05
    -3 2 15 7129.86 1155.61
    3 2 -13 1653.12 476.493
    -3 2 13 1983.07 689.664
    -3 2 13 1893.52 553.081
    3 2 -13 1614.02 693.941
    3 -2 -13 1319.07 527.466
    -3 -2 13 1403.91 436.256
    3 -2 -13 2058.42 701.249
    -3 -2 13 1443.92 569.614
    -3 2 13 1528.33 525.937
    3 2 -13 1305.56 552.916
    -3 2 13 2254.22 537.205
    3 -2 -13 1805.28 619.518
    -3 -2 13 1452.9 580.28
    -3 -2 13 830.354 437.447
    -3 2 13 1871.23 489.48
    -3 2 13 1049 628.904
    3 -2 -11 49752.3 3075.48
    -3 2 11 49032.8 2590.06
    -3 2 11 51414.5 2355.32
    3 -2 -11 55178.5 2972.1
    -3 -2 11 53916.7 2510.7
    -3 2 11 50856.3 2657.74
    -3 -2 11 48553.3 2867.55
    -3 -2 11 51857.8 3141.56
    -3 2 11 50309.7 2942.98
    -3 2 11 44355 2304.21
    3 -2 -11 52461.2 2761.45
    -3 2 11 49150.6 2913.24
    -3 2 11 55824.6 2382.71
    3 2 -11 50377.9 3027.57
    3 2 -11 57146.4 2484.03
    3 2 -9 5247.48 871.252
    3 2 -9 5762.07 647.594
    -3 2 9 5398.8 731.972
    -3 2 9 4934.78 789.105
    -3 2 9 4846.01 620.114
    -3 -2 9 4539.72 869.62
    -3 -2 9 5128.41 692.786
    3 -2 -9 4364.08 667.405
    -3 2 9 5974.52 739.926
    -3 2 9 3710.1 412.642
    3 -2 -9 4401.72 363.915
    3 -2 -9 4728.86 776.394
    -3 -2 9 4794.04 869.025
    -3 2 9 5560.31 634.379
    -3 2 9 5157.23 862.481
    -3 2 9 4389.97 725.684
    -3 -2 9 4675.76 837.09
    3 -2 -9 5232.81 862.753
    -3 -2 7 66517.7 2882.5
    -3 2 7 64267.3 2624.99
    3 2 -7 55750.1 2581.28
    3 2 -7 66497.3 1919.41
    -3 2 7 52588.2 1875.87
    3 -2 -7 61708.8 2524.2
    -3 2 7 63923 2397.5
    -3 -2 7 59276.4 2591.35
    -3 2 7 59185.4 2593.61
    -3 2 7 58459.4 2457.58
    -3 -2 7 59769.6 2329.01
    3 -2 -7 61144.6 2149.82
    3 -2 -7 65208.3 2652.54
    -3 -2 7 61503.8 2823.71
    -3 2 7 60897.5 2243.59
    3 2 -7 62964.1 1952.85
    3 2 -5 2155.19 415.06
    3 -2 -5 2111.45 409.466
    3 2 -5 2176.06 272.211
    3 2 -5 1530.52 352.078
    3 2 -5 2288.31 386.839
    3 -2 -5 2067.84 393.998
    3 -2 -5 2295.91 317.09
    3 2 -5 1875.85 408.837
    -3 2 5 2006.6 394.41
    -3 2 5 1956.54 372.824
    -3 2 5 1865.41 399.322
    -3 2 5 2474.1 468.089
    -3 -2 5 1619.11 364.679
    -3 -2 5 2323.11 544.215
    -3 -2 5 1752.27 364.378
    -3 -2 3 295273 4770.46
    3 -2 -3 260441 4947.14
    -3 2 3 273208 5604.47
    -3 -2 3 297021 6334.19
    -3 2 3 294541 5966.98
    -3 -2 3 272177 5477.79
    -3 2 3 272292 5250.18
    3 -2 -3 256816 5432.01
    3 2 -3 287768 5663.07
    3 -2 -3 271822 5589.45
    3 2 -3 272557 5940.09
    3 2 -3 272152 5854.22
    -3 2 3 288720 5738.06
    -3 -2 3 278872 5781.67
    3 2 -3 265168 5595.5
    3 -2 -1 97374.4 2534.51
    3 2 -1 94395.9 2347.02
    -3 2 1 91668.7 1918.5
    -3 -2 1 107955 2012.65
    3 -2 -1 100428 1987.2
    -3 -2 1 96889.4 1849.76
    -3 -2 1 100147 2597.98
    3 2 -1 97970.6 2714.92
    3 2 -1 99330.8 1988.8
    3 -2 -1 111291 1976.7
    -3 -2 1 97838.1 2415.03
    -3 2 1 104541 2715.27
    3 2 -1 93779.2 2895.25
    3 -2 -1 94758.5 2387.08
    3 2 -1 108084 3074.94
    3 2 1 127302 3174.11
    3 -2 1 113407 2783.88
    3 2 1 116465 2746.4
    -3 -2 -1 128580 2553.41
    3 2 1 116961 2508.54
    3 2 1 119521 3058.5
    -3 2 -1 118445 2921.24
    3 2 1 127270 3457.36
    3 2 1 124765 2970.11
    3 -2 1 115331 2769.45
    3 2 1 118488 3248.31
    3 -2 3 40402 1818.69
    3 2 3 38929.4 1506.79
    3 2 3 39273.5 1682.21
    -3 -2 -3 39594 1844.6
    -3 -2 -3 35866.7 1339.74
    3 2 3 34220.4 1594.23
    3 2 3 38490.8 1745.71
    3 -2 3 38732.6 1540.85
    -3 2 -3 40178.3 1772.86
    3 2 3 37608.8 1595.31
    3 -2 3 37051.3 1466.89
    3 -2 5 77404.2 2603.73
    -3 -2 -5 72440.2 2414.1
    3 2 5 77490.5 2382.48
    3 2 5 79303.6 2878.17
    -3 -2 -5 79855.1 3105.27
    3 2 5 79955 2539.72
    3 2 5 70507.6 2778.08
    3 -2 5 80869.5 2998.81
    -3 2 -5 78133.4 3003.21
    3 2 5 67111.2 2377
    3 -2 7 75678.8 2967.32
    3 -2 7 75395.8 1772.71
    3 2 7 71385.8 3157.54
    -3 2 -7 69661.2 2777.66
    3 2 7 75200.2 2781.17
    3 2 7 78928.2 3226.42
    -3 -2 -7 77352.8 3373.08
    -3 -2 -7 67293 2736.41
    3 2 7 77089.7 2437.87
    -3 2 -7 77556.6 3395.55
    3 -2 7 76279.1 3226.98
    3 2 9 1428.34 259.959
    3 -2 9 1327.12 505.642
    3 -2 9 1737.99 326.332
    -3 2 -9 1133.97 488.186
    3 -2 9 2117.69 524.858
    3 -2 9 1347.09 525.722
    -3 -2 -9 2029.58 631.252
    3 -2 9 2126.7 643.416
    3 -2 9 1038.5 202.793
    3 2 9 1488.18 461.498
    3 2 9 1192.76 451.85
    3 2 9 1004.26 470.826
    -3 2 -9 1725 491.66
    -3 -2 -9 1209.02 424.263
    3 2 11 18915.8 1634.78
    -3 -2 -11 18910.9 1729.03
    3 -2 11 18096 1767.91
    3 2 11 17559.7 1845.05
    3 -2 11 15393.2 1704.15
    -3 -2 -11 21392.5 2003.83
    3 -2 11 19715 1865.68
    3 -2 11 19550.7 1638.88
    -3 2 -11 20518.5 1746.87
    -3 2 -11 19313.5 1986.06
    3 2 13 875.048 474.979
    -3 2 -13 1275.96 539.927
    -3 -2 -13 2269.07 754.239
    3 -2 13 829.676 422.051
    -3 -2 -13 2912.51 711.935
    3 -2 13 899.39 508.696
    3 -2 13 1417.66 608.418
    3 2 13 1104.33 577.171
    3 -2 13 1620.03 536.412
    -3 2 -13 1796.76 674.581
    -3 2 -15 21878.2 2079.7
    3 -2 15 18020.9 2112.74
    -3 -2 -15 22711 2431.99
    3 -2 15 16031.6 2130.94
    3 2 15 19236.2 2300.06
    -3 2 -15 20610.3 2403.63
    3 2 15 17305.4 1859.25
    -3 -2 -15 18139.2 2054.47
    3 -2 17 1409.88 684.772
    -3 -2 -17 2164.19 799.312
    3 2 17 3243.97 1062.8
    -3 2 -17 1292.57 638.13
    3 -2 17 1745.67 827.496
    -3 -2 -17 1305.98 746.036
    3 -3 -18 1321.92 709.484
    -3 -3 18 1299.5 675.393
    3 -3 -18 2145.77 826.92
    3 3 -18 1148.73 868.6
    -3 -3 16 2333.9 777.508
    3 3 -16 2603.64 901.782
    3 -3 -16 1840.79 814.14
    3 -3 -16 2803.6 904.154
    3 3 -16 1213.87 623.696
    -3 -3 16 1160.74 637.936
    -3 3 16 2868.78 980.536
    -3 -3 16 2084.37 747.745
    -3 3 16 1145.59 668.236
    3 3 -14 -288.048 389.111
    3 -3 -14 -280.378 319.575
    3 -3 -14 -0.97348 435.067
    -3 -3 14 158.128 320.56
    -3 3 14 268.088 267.89
    -3 3 14 146.814 208.287
    -3 3 14 212.59 286.605
    -3 -3 14 -340.182 435.783
    3 3 -14 837.852 561.844
    -3 -3 14 349.097 388.478
    -3 -3 12 13834.9 1735.71
    3 3 -12 21774.7 2160.09
    -3 3 12 19217.2 1565.86
    -3 3 12 14945.1 1778.04
    3 -3 -12 22081.4 2050.15
    3 3 -12 24207.2 1527.92
    -3 3 12 19245.6 1562.28
    3 -3 -12 20204.9 1648.92
    -3 3 12 16813.1 1768.68
    -3 -3 12 19327.5 1552.01
    3 -3 -12 19298.3 2038.47
    -3 -3 12 19103.3 1903.04
    3 3 -12 15539.8 1582.73
    -3 -3 12 19350.8 2074.13
    -3 3 12 17817.2 1747.63
    -3 -3 10 14441.4 1568.22
    3 3 -10 15247.8 1391.95
    -3 3 10 16729.9 1111.45
    -3 3 10 16794.3 1363.75
    -3 3 10 18084.5 1038.99
    3 -3 -10 18814.7 1706.61
    -3 3 10 15975 1556.74
    -3 3 10 16889.8 1539.32
    -3 -3 10 17383.4 1788.33
    -3 3 10 15782.2 1558.21
    -3 3 10 17312.6 1329.72
    -3 3 10 15888.6 1043.6
    -3 -3 10 12779.2 1506.07
    3 -3 -10 17371.8 1289.42
    -3 -3 10 18238.8 1422.2
    3 3 -10 18275.1 1765.27
    3 -3 -10 17140.9 1706.84
    3 3 -10 17075.3 1118.48
    -3 -3 8 937.53 468.781
    3 3 -8 868.918 387.69
    -3 3 8 478.627 314.719
    3 3 -8 1233.05 305.018
    3 3 -8 1168.54 428.456
    3 -3 -8 894.875 264.55
    -3 3 8 1056.99 232.661
    -3 -3 8 519.192 359.266
    3 3 -8 778.729 211.417
    3 -3 -8 905.304 361.207
    -3 3 8 963.392 395.447
    -3 3 8 1332.43 475.958
    -3 3 8 821.693 187.698
    -3 -3 8 1126.57 364.653
    -3 3 8 1099.72 344.096
    3 -3 -8 1040.5 391.496
    -3 3 8 576.834 254.762
    -3 3 8 534.757 217.457
    -3 -3 8 680.244 357.142
    -3 -3 6 2320.63 514.627
    -3 3 6 1115.64 170.005
    3 3 -6 2045.31 493.969
    3 -3 -6 1816.78 276.457
    -3 3 6 1878.5 206.87
    3 3 -6 1948.3 236.502
    3 3 -6 1962.21 415.571
    3 3 -6 1953.21 408.051
    -3 3 6 1267.97 410.945
    3 -3 -6 1894.13 459.326
    -3 -3 6 1763.2 495.403
    3 -3 -6 942.897 163.145
    -3 -3 6 1803.92 526.214
    -3 3 6 2726.06 481.802
    -3 3 6 1674.71 402.714
    3 -3 -6 1992.05 451.717
    -3 3 6 2062.17 461.245
    -3 3 6 1974.48 451.364
    3 -3 -4 29977.2 1520.71
    -3 -3 4 30672.8 1535.53
    -3 3 4 33114.7 1589.68
    3 3 -4 28867.8 1507.41
    3 -3 -4 29295.7 977.386
    -3 -3 4 25084.7 769.554
    -3 3 4 30117.7 1359.19
    3 3 -4 27023.6 687.534
    3 3 -4 32194.6 1728.11
    3 -3 -4 29145.3 1440.59
    -3 3 4 30778.3 1550.59
    -3 3 4 35102.9 1795.84
    -3 -3 4 29606.7 1661.57
    3 3 -4 33125.6 1530.28
    -3 3 2 85515.2 2600.32
    -3 -3 2 78997.4 2426.56
    -3 3 2 79112.3 2010.18
    3 3 -2 75049.3 2273.7
    3 3 -2 77593.4 1920.68
    -3 3 2 78140.4 1811.42
    -3 -3 2 75818.9 2480.57
    3 3 -2 75618.4 2829.25
    3 -3 -2 73959.2 2260.59
    3 -3 -2 76305.1 2414.38
    3 -3 0 5137.95 577.972
    3 3 0 5154.23 418.472
    3 3 0 7836.21 861.882
    3 3 0 6136.64 637.824
    3 -3 0 7106.98 457.436
    3 3 0 6633.16 511.732
    3 -3 0 4979.07 525.197
    -3 3 0 5915.05 509.039
    3 3 0 5505.23 710.223
    -3 -3 0 5960.39 555.021
    3 -3 0 5865.42 504.94
    -3 -3 0 6091.82 433.302
    -3 -3 0 4956.92 559.139
    3 -3 2 5600.63 673.454
    3 3 2 4799.7 607.811
    3 3 2 4845.51 353.803
    3 3 2 5185.23 654.268
    3 -3 2 5264.79 530.844
    -3 -3 -2 5843.02 720.255
    3 -3 2 4433.4 284.842
    3 3 2 5487.54 562.368
    -3 -3 -2 5000.7 401.075
    3 3 2 6299.28 590.971
    -3 -3 -2 5236.6 371.933
    3 3 2 5651.32 744.822
    -3 3 -2 5290.72 612.372
    3 -3 2 4494.02 521.715
    3 -3 4 6117.93 671.243
    3 3 4 6140.94 727.197
    3 -3 4 5901.9 797.157
    3 3 4 6171 620.872
    -3 -3 -4 5722.56 529.333
    -3 -3 -4 6255.52 842.044
    -3 -3 -4 6657.04 466.65
    3 3 4 5485.67 697.846
    3 3 4 4126.77 687.65
    -3 3 -4 6750.41 832.044
    3 3 4 6224.4 723.463
    3 -3 4 6746.83 716.325
    -3 3 -6 38762.7 1303.05
    3 3 6 42688.5 1880.69
    -3 -3 -6 46093.1 2553.46
    3 -3 6 41106 2085.98
    -3 3 -6 41756.3 2391.72
    -3 -3 -6 39196.4 1772.16
    3 3 6 37966.3 2173.4
    3 -3 6 42339.7 2365.88
    -3 -3 -6 34546 1276.2
    3 3 6 42086.3 2259.99
    3 3 6 37312.1 1841.58
    3 3 8 9449.92 882.523
    3 -3 8 8135.69 1028.13
    3 3 8 9492.37 959.526
    -3 3 -8 8592.88 951.733
    -3 -3 -8 9590.1 1274.29
    -3 3 -8 9098.05 1254.47
    3 -3 8 7642.44 1067.29
    3 -3 8 9221.63 665.832
    -3 -3 -8 7081.65 866.32
    3 3 8 9451.46 1155.25
    3 3 8 7539.87 1135.07
    -3 3 -10 710.454 378.664
    3 -3 10 -6.76861 280.611
    3 -3 10 1016.48 454.598
    3 3 10 1164.76 601.987
    3 3 10 1138.65 330.457
    -3 -3 -10 592.268 509.756
    3 -3 10 949.654 477.877
    3 3 10 613.549 385.084
    3 3 10 1032.02 392.396
    -3 3 -10 1120.85 534.818
    -3 -3 -10 974.871 395.141
    -3 3 -12 332.302 313.768
    3 -3 12 350.381 297.158
    -3 -3 -12 43.3767 412.297
    3 -3 12 -4.52413 219.059
    3 3 12 579.586 354.19
    3 -3 12 329.119 381.408
    3 3 12 1.61433 330.213
    -3 -3 -12 327.597 279.709
    -3 3 -12 297.391 339.461
    -3 -3 -14 5300 1014.69
    -3 -3 -14 6456.98 1270.27
    3 3 14 5071.39 938.025
    -3 -3 -14 5382.81 1180.3
    3 3 14 4259.28 1182.12
    3 -3 14 6517.34 1240.26
    3 -3 14 6356.93 1196.64
    -3 3 -14 6711.67 1339.04
    3 -3 14 5145.63 1144.25
    -3 -3 -16 2838.34 1021.76
    -3 -3 -16 2804.01 1004.9
    3 3 16 1974.5 789.257
    3 -3 16 2987.43 985.101
    -3 3 -16 3186.34 1007.39
    3 -3 16 3030.08 907.494
    3 4 -17 2523.59 961.759
    -3 4 17 1863.25 808.648
    -3 -4 17 3738.32 1005.94
    3 -4 -17 5257.03 1231.68
    -3 4 17 4011.97 1074.7
    -3 -4 17 3586.03 1074.6
    3 -4 -17 3776.89 1132.48
    3 4 -15 328.498 280.214
    3 4 -15 206.316 403.947
    -3 -4 15 447.101 472.99
    -3 -4 15 -163.913 425.62
    -3 4 15 400.986 399.78
    -3 4 15 331.077 480.71
    -3 -4 15 -229.007 394.5
    3 -4 -15 -59.0558 320.038
    3 -4 -15 209.347 506.065
    -3 4 13 -48.8562 181.04
    -3 -4 13 -92.9087 344.715
    3 -4 -13 -135.676 492.384
    -3 -4 13 183.996 254.019
    -3 -4 13 -424.668 430.349
    -3 -4 13 -828.395 514.295
    -3 4 13 -292.664 413.357
    3 4 -13 -218.225 352.402
    -3 4 13 -50.3479 194.826
    -3 -4 13 242.495 338.495
    3 4 -13 53.0663 308.23
    3 -4 -13 -101.226 436.363
    -3 -4 11 9380.66 1377.21
    3 4 -11 10850.2 1482.9
    -3 4 11 9528.34 1287.19
    3 -4 -11 10144.8 1388.87
    -3 4 11 9022.2 1311.56
    -3 -4 11 9307.33 1348.12
    -3 -4 11 10584.7 1534.53
    -3 4 11 9772.72 1143.03
    3 4 -11 10104.9 1162.95
    -3 -4 11 12641.9 1294.71
    3 -4 -11 9023.98 1341.69
    3 -4 -9 28415.3 2093.57
    3 -4 -9 26481.1 1265.25
    3 -4 -9 25492 1979.94
    3 4 -9 27948.5 1126.48
    -3 4 9 28515.4 1829.56
    -3 4 9 23628.2 1338.17
    -3 -4 9 27067.2 1834.78
    -3 4 9 22873.3 1829.32
    -3 -4 9 24202 2075.84
    -3 4 9 22745.1 1815.84
    3 4 -9 23362.3 1949.69
    3 4 -9 18811.6 1451.64
    3 4 -9 27135.3 1557.63
    -3 4 9 26457.3 1634.75
    -3 -4 9 24877.7 1983.82
    -3 -4 9 25306.5 2144.8
    -3 -4 7 1628.48 533.184
    -3 4 7 1224.56 395.604
    3 4 -7 1373.31 442.102
    -3 4 7 1204 246.166
    3 -4 -7 1710.92 258.762
    -3 4 7 1168.83 443.074
    -3 -4 7 1729.53 551.912
    3 -4 -7 1218.79 439.924
    3 4 -7 710.323 320.788
    -3 4 7 1759.33 408.374
    3 4 -7 1244.64 358.983
    3 4 -7 1364.4 177.322
    -3 4 7 893.999 152.969
    -3 -4 7 1373.41 456.97
    3 -4 -7 1304.43 437.579
    -3 4 7 1410.87 423.787
    3 4 -5 110.494 208.708
    -3 -4 5 699.25 318.402
    3 -4 -5 306.301 81.0408
    3 -4 -5 77.9298 206.675
    3 4 -5 92.9862 55.4882
    -3 4 5 86.2693 167.072
    -3 4 5 212.253 190.811
    -3 -4 5 15.0738 190.286
    -3 4 5 117.05 218.319
    3 4 -5 -90.0216 204.624
    3 -4 -5 228.594 228.566
    3 4 -5 -103.844 231.815
    -3 4 5 396.438 226.508
    -3 4 3 29919.9 964.535
    -3 4 3 28939.5 1306.64
    3 -4 -3 29069.5 1543.41
    -3 -4 3 27927.9 1597.75
    -3 4 3 28680.3 1066.77
    3 -4 -3 28038.1 1415.29
    3 4 -3 26484.7 1414.32
    -3 4 3 28932.2 1607.17
    3 4 -3 28071.7 1800.89
    3 4 -3 28926.6 1220.37
    -3 -4 3 28309.4 1564.93
    3 4 -1 59926.7 1871.26
    3 -4 -1 59761.7 2164.67
    3 4 -1 57195.4 1860.34
    -3 -4 1 57988.3 2232.84
    3 4 -1 59290.9 2646.32
    -3 -4 1 55946.7 1752.18
    -3 -4 1 55626.3 1456.86
    -3 4 1 58054.6 2302.77
    -3 -4 1 56502.4 2126.12
    3 -4 -1 59166.6 1946.9
    -3 4 1 60752.2 1757.07
    3 -4 -1 63350.1 2486.88
    3 -4 1 5179.38 558.438
    3 4 1 6228.79 633.335
    -3 -4 -1 5438.07 650.284
    3 4 1 6297.86 440.766
    3 -4 1 6106.09 695.694
    3 -4 1 5626.08 674.664
    -3 -4 -1 6601.9 570.689
    3 4 1 5160.98 669.739
    3 4 1 6040.48 812.417
    -3 -4 -1 5742.51 578.918
    -3 4 -1 6009.65 619.308
    3 -4 3 333.121 231.18
    3 -4 3 35.068 169.13
    -3 -4 -3 78.2592 80.5656
    3 4 3 166.892 137.671
    3 -4 3 167.523 144.563
    3 4 3 -19.4688 218.17
    -3 -4 -3 354.636 219.79
    3 4 3 11.2056 151.74
    3 -4 3 193.057 107.977
    -3 4 -3 -4.62939 141.084
    3 4 3 -24.4581 159.328
    -3 -4 -3 238.307 201.8
    -3 -4 -3 20.7414 53.921
    -3 -4 -5 13213.2 1225.13
    3 -4 5 12317.7 1288.42
    -3 -4 -5 12004.5 584.06
    3 4 5 13478.8 1208.88
    -3 -4 -5 15775.6 1499.23
    3 4 5 14100.4 1252.19
    3 4 5 11832.4 1145.5
    3 -4 5 14164.3 1112.05
    -3 -4 -5 13357.4 829.327
    -3 4 -5 14547.5 1366.92
    3 -4 5 14953 1231.91
    3 4 5 15713.9 1090.31
    3 4 7 25212.1 1514.15
    3 4 7 25074.7 1620.17
    -3 -4 -7 24453.9 2033.71
    -3 4 -7 24384.4 1977.26
    3 4 7 24175.2 1832.75
    3 4 7 20019.1 1714.76
    3 -4 7 25524.7 1810.63
    -3 -4 -7 25240.9 1438.8
    -3 4 -7 20953.8 1011.02
    3 -4 7 24095.8 1950.32
    3 -4 9 3698.06 815.404
    3 4 9 2698.67 556.483
    -3 -4 -9 1975.22 717.516
    3 4 9 2135.34 513.13
    -3 4 -9 2439.38 542.214
    3 -4 9 2618.66 741.301
    3 4 9 2939.7 734.632
    -3 4 -9 2682.52 724.163
    -3 4 -9 1835.1 601.492
    -3 -4 -9 3666.81 891.872
    3 4 9 2234.33 670.484
    -3 -4 -9 2101.13 506.586
    3 -4 11 -217.227 274.687
    3 -4 11 -113.559 303.965
    3 4 11 650.847 438.245
    3 -4 11 184.341 307.177
    -3 -4 -11 -6.39564 392.385
    3 4 11 -302.696 257.439
    -3 -4 -11 -142.378 340.821
    3 4 11 -307.363 238.728
    -3 4 -11 128.255 320.092
    -3 -4 -11 194.182 149.668
    3 -4 13 2228.17 771.647
    -3 -4 -13 2471.94 896.026
    -3 4 -13 3098.33 871.792
    3 -4 13 1997.83 805.311
    -3 -4 -13 4180.86 972.252
    3 -4 13 3132.01 937.567
    3 4 13 1595.1 717.346
    3 4 13 2486.38 842.559
    3 -4 13 3188.29 870.803
    3 4 13 1995.53 540.375
    3 -4 15 5656.65 1229.93
    -3 -4 -15 4529.84 1228.69
    3 -4 15 4013.04 1101.89
    -3 -4 -15 4946.07 1285.02
    3 -4 15 5391.81 1244.12
    -3 4 -15 4197.23 1144.17
    3 4 15 4747.05 1171.2
    3 -4 17 -116.383 359.539
    -3 -5 16 2627.62 890.893
    3 -5 -16 947.501 620.061
    -3 5 16 1382.9 724.125
    -3 -5 16 870.418 607.164
    -3 -5 16 2188.83 853.608
    -3 5 16 926.098 702.69
    3 -5 -16 1999.08 799.141
    3 5 -16 859.226 782.492
    -3 -5 14 1002.32 598.455
    3 -5 -14 2442.49 842.691
    -3 -5 14 920.612 603.417
    3 -5 -14 532.84 478.227
    -3 -5 14 981.25 594.739
    3 5 -14 669.72 521.173
    -3 5 14 642.039 487.909
    -3 -5 14 -85.7483 420.149
    -3 5 14 565.578 445.953
    -3 -5 12 2048.12 744.521
    3 5 -12 781.62 419.397
    -3 -5 12 2696.55 629.964
    -3 5 12 1101.17 524.384
    3 -5 -12 1739.83 618.37
    3 -5 -12 1360.78 474.912
    -3 5 12 1339.32 499.202
    -3 -5 12 1090.53 631.829
    3 5 -12 1391.39 514.323
    -3 -5 12 3175.14 857.363
    -3 5 12 1227.99 611.95
    -3 -5 10 5651.15 1087.92
    -3 -5 10 6474.14 1002.16
    -3 -5 10 5906.37 1112.97
    3 5 -10 5612.22 1072.74
    -3 5 10 5302.86 956.004
    3 5 -10 4568.75 779.227
    -3 5 10 6161.31 918.693
    3 5 -10 5813.18 804.707
    3 -5 -10 6419.56 1096.11
    -3 5 10 6849.57 933.155
    -3 -5 10 7707.39 1250.52
    -3 5 10 7134.09 1111.49
    3 -5 -10 6125.63 1023.24
    3 -5 -8 16096.1 1523.21
    3 5 -8 16712.7 1455.25
    -3 5 8 18030.3 1596.17
    -3 5 8 14362.4 1466.02
    3 -5 -8 17648.4 1599.06
    -3 5 8 14681.3 1369.98
    3 5 -8 15762.3 1591.82
    -3 -5 8 17691.9 1696.92
    -3 -5 8 17754.7 1798.07
    3 5 -8 14419 1271.84
    -3 -5 8 14764.2 1647.15
    -3 -5 6 13785 1325.93
    -3 -5 6 12557.1 1375.03
    3 5 -6 14553 1419.6
    3 -5 -6 12664.8 1194.09
    -3 5 6 12895.8 1094.43
    3 5 -6 12521.3 1239.14
    -3 5 6 14014 1309.58
    3 -5 -6 13719.2 1262.29
    -3 5 6 14292.9 1347.26
    3 5 -4 4132.53 616.885
    3 -5 -4 4437.51 618.077
    3 5 -4 4450.02 802.662
    -3 5 4 4722.72 596.505
    -3 5 4 2287.94 248.755
    -3 5 4 5244.44 756.554
    3 5 -4 2423.52 208.366
    3 5 -4 3608.31 521.402
    -3 5 4 3239.89 276.481
    -3 5 4 4269.43 779.667
    -3 -5 4 4700.98 758.705
    3 -5 -4 4211.14 640.011
    -3 -5 4 5905.04 818.252
    3 -5 -2 9761.72 903.229
    3 5 -2 8349.1 746.835
    3 5 -2 8360.88 1056.08
    -3 -5 2 8563.81 426.942
    3 -5 -2 9851.61 830.46
    3 5 -2 8255.25 726.279
    -3 5 2 10276.8 1170.06
    -3 -5 2 9662.37 949.579
    -3 5 2 9545.95 970.865
    -3 5 2 8484.4 550.019
    -3 -5 2 9765.33 936.742
    3 5 0 25697.7 1639.72
    3 -5 0 29663 1549.56
    -3 -5 0 29486.4 1739.23
    -3 -5 0 28029.1 1291.05
    -3 -5 0 26804.2 1149.14
    3 -5 0 28123.2 1304.1
    -3 5 0 29179.5 1362.29
    3 5 0 28991.3 1449.27
    -3 5 0 26400.5 1651.92
    3 5 0 27315.6 1915.53
    -3 -5 0 28287.7 1388.63
    3 5 0 28832.6 1170.49
    -3 -5 0 27264.7 1444.37
    3 -5 0 28860.8 1772.81
    3 -5 0 27144.7 1436.93
    -3 -5 -2 21022.3 1246.33
    3 -5 2 20337.8 1468.87
    3 5 2 21741.9 759.385
    3 -5 2 19812.1 1200.12
    -3 -5 -2 21081.7 1166.64
    -3 -5 -2 21722.2 1435.01
    3 5 2 18869.2 1299.26
    -3 -5 -2 16603.5 690.366
    3 5 2 21272.3 1448.28
    3 -5 2 21712.8 1487.59
    3 5 2 21991.6 1690.43
    -3 5 -2 20352.6 1358.39
    -3 -5 -2 17455.9 695.459
    3 5 4 8454.73 962.716
    -3 -5 -4 7569.99 998.241
    -3 5 -4 7687.24 970.419
    3 5 4 8777.59 1096.51
    3 -5 4 8302.19 951.387
    3 -5 4 7663.67 1021.21
    -3 -5 -4 8104.9 674.905
    -3 -5 -4 8673.2 952.462
    -3 -5 -4 5956.35 400.894
    3 -5 4 8333.05 802.966
    3 5 4 8556.03 833.434
    3 5 4 8260.43 969.024
    -3 5 -6 5522.18 908.005
    3 5 6 6375.47 940.45
    3 5 6 6122.39 721.995
    3 5 6 5813.22 883.342
    -3 -5 -6 5494.79 519.088
    3 -5 6 6257.19 1006.54
    -3 -5 -6 5116.98 839.392
    3 5 6 5247.13 879.094
    -3 5 -6 6918.36 1034.35
    3 -5 6 5439.73 854.136
    -3 -5 -6 6201.59 1019.27
    3 5 8 4420.85 894.466
    -3 -5 -8 4980.64 971.612
    3 5 8 5260.43 741.025
    3 5 8 5730.37 978.317
    -3 5 -8 6255.84 1088.74
    -3 5 -8 4767.65 924.622
    3 -5 8 5445.4 958.558
    3 5 8 6095.99 901.136
    3 -5 8 5165.11 987.286
    -3 -5 -8 6769.19 1216.76
    3 5 10 5191.51 824.509
    3 5 10 6398.22 1141.42
    3 -5 10 5422.69 1064.9
    3 -5 10 5040.32 1036.58
    3 5 10 3921.45 1025.8
    -3 -5 -10 6702.48 1287.74
    -3 5 -10 4214.65 991.999
    3 5 10 5794.18 818.794
    -3 -5 -10 4807.63 1071.47
    -3 -5 -12 6384.38 1281.76
    3 -5 12 4864.43 1106.65
    3 -5 12 6959.81 1299.78
    3 5 12 4535.53 1074.3
    3 -5 12 5131.95 1176.7
    -3 -5 -12 7661.68 1388.55
    3 5 12 3644.97 1099.62
    -3 5 -12 7135.11 1354
    -3 -5 -14 2924.78 955.164
    3 -5 14 1463.14 727.49
    3 -5 14 1428.08 702.488
    3 -5 14 2100.25 838.85
    3 5 14 2919.31 862.268
    3 -5 14 1401.02 645.114
    3 5 14 1113.46 731.935
    -3 5 -14 1526.56 758.347
    -3 -5 -14 1641.57 759.731
    3 -5 16 1966.86 815.661
    -3 -6 15 513.343 648.686
    -3 6 15 -48.4013 364.81
    3 6 -15 -257.326 412.655
    3 -6 -15 -953.469 596.888
    -3 6 15 917.364 520.299
    3 -6 -15 -522.42 464.338
    -3 -6 15 1137.65 648.933
    -3 -6 15 206.776 431.341
    -3 -6 15 541.259 478.337
    -3 -6 13 751.293 587.116
    -3 6 13 458.809 286.911
    -3 6 13 987.44 593.838
    3 -6 -13 751.357 420.739
    -3 -6 13 699.288 386.001
    -3 -6 13 914.625 606.324
    3 -6 -13 1070.63 510.874
    -3 -6 13 1077.01 659.048
    3 6 -13 711.169 721.869
    -3 -6 11 15114 1659.57
    3 -6 -11 11135.4 1518.09
    3 6 -11 12085.5 1661.02
    -3 -6 11 14184.7 1872.54
    -3 6 11 10526 1492.81
    3 -6 -11 14201.4 1758.95
    -3 6 11 10722.4 1395.14
    -3 -6 11 14907.2 1864.08
    3 6 -11 10623.6 1213.53
    -3 -6 11 12735.1 1809.55
    3 6 -9 31956.4 2480.72
    -3 6 9 35074.5 2397.38
    3 -6 -9 33785.9 2465.19
    -3 6 9 33490.3 2451.11
    -3 6 9 31490.3 2208.18
    -3 -6 9 30208.4 2694.12
    3 6 -9 34584.2 2294.31
    3 -6 -9 34519.9 2440.05
    -3 -6 9 34525.4 2745.99
    -3 -6 9 32032.9 2516.09
    -3 6 7 3035.92 714.853
    3 6 -7 3528.81 718.708
    3 6 -7 3588.94 793.854
    -3 6 7 2377.45 544.281
    -3 -6 7 2622.82 719.657
    -3 -6 7 2296.15 677.496
    3 -6 -7 3167.92 694.638
    -3 6 7 3280.77 723.937
    3 -6 -7 2416.66 597.834
    -3 -6 5 778.874 401.261
    -3 6 5 643.564 355.241
    3 6 -5 280.311 240.363
    -3 6 5 357.056 209.862
    3 -6 -5 345.212 314.846
    3 -6 -5 427.587 299.433
    -3 -6 5 1121.35 427.059
    3 6 -5 325.805 359.969
    3 6 -5 459.498 273.849
    -3 6 5 430.684 387.402
    3 -6 -3 20464.7 1491.21
    3 6 -3 21231 1378.33
    -3 6 3 22694.7 1249.49
    3 6 -3 21432.2 1338.41
    3 6 -3 19502.5 1807.16
    -3 6 3 22091.4 1654.73
    3 -6 -3 23117.4 1464.18
    -3 6 3 22788.2 1900.64
    -3 -6 3 23048 1748.04
    -3 -6 3 22532.9 1650.62
    -3 -6 1 29795.8 1248.79
    -3 -6 1 29147.4 1732.06
    -3 -6 1 28465.9 1125.34
    3 -6 -1 28462.3 1978.81
    3 6 -1 30357.9 1590.52
    3 6 -1 27086.9 2126.11
    3 6 -1 27531.6 1869.49
    -3 6 1 28676.7 1246.47
    -3 6 1 30764.3 1906.07
    3 6 -1 27480.1 1358.27
    -3 6 1 31083.9 2248.04
    -3 -6 1 29153.7 1880.63
    3 -6 -1 28413.2 1450.64
    3 -6 -1 27812.4 1645.12
    -3 -6 -1 11372 876.057
    3 -6 1 11300.2 1076.14
    -3 6 -1 10862.4 937.011
    -3 -6 -1 11699.1 952.383
    3 6 1 11883.1 1362.51
    -3 -6 -1 11762.7 881.242
    3 6 1 12836.9 1089.42
    -3 6 -1 13208.8 1526.83
    3 -6 1 11673.3 961.603
    3 6 1 12868.1 685.947
    -3 -6 -1 12029.9 1248.81
    -3 6 -1 12121.1 1167.44
    3 6 1 10772.5 1111.35
    3 -6 1 13259.9 1297.16
    -3 -6 -1 9139.94 626.783
    3 -6 3 10450.4 1200.35
    -3 -6 -3 12657.4 1200.83
    3 -6 3 14379.6 1332.49
    -3 6 -3 11323.6 1458.44
    -3 -6 -3 11520.6 878.803
    -3 6 -3 12396.8 1160.15
    3 -6 3 11870.4 999.255
    3 6 3 12199 1382.61
    -3 -6 -3 12047.8 1071.88
    3 6 3 12474.1 1194.33
    -3 -6 -5 10225.3 1135.3
    3 6 5 10394 1261.89
    3 6 5 9996.73 1167.8
    3 6 5 10604.3 1009.38
    -3 -6 -5 10737.6 1266.94
    3 6 5 9931.78 1164.19
    3 -6 5 8436.55 1170.4
    3 -6 5 10244.4 1189.08
    3 -6 5 9954.26 958.966
    -3 6 -5 10764.3 1340.37
    -3 6 -5 10534.8 1213.88
    -3 -6 -5 8556.1 697.156
    3 -6 7 5567.44 1000.99
    3 6 7 5165.95 916.598
    -3 -6 -7 3975.78 799.971
    3 6 7 4665.91 682.737
    -3 -6 -7 3779.4 859.662
    3 6 7 4536.96 880.667
    -3 6 -7 4216.24 873.151
    3 6 7 5716.72 958.237
    3 -6 7 3943.46 807.344
    -3 6 -7 4043.97 840.937
    3 -6 9 4657.08 1001.58
    -3 -6 -9 8077.74 1412.87
    3 6 9 8208.37 1132.05
    3 6 9 6470.86 1118.11
    -3 6 -9 6259.52 1042.93
    3 6 9 4464.14 1003.2
    -3 -6 -9 5986.06 1065.65
    3 -6 9 5776.07 1062.65
    -3 6 -9 6386.16 1183
    3 -6 11 7371.58 1335.3
    3 -6 11 9064.8 1459.86
    -3 -6 -11 7117.37 1367.07
    3 6 11 6873.23 1249.37
    -3 6 -11 9544.02 1525.81
    -3 -6 -11 9200.65 1527.88
    3 6 11 5593.51 1280.47
    -3 6 -13 1857.77 730.572
    3 -6 13 795.894 595.984
    -3 -6 -13 1749.33 757.083
    3 -6 13 1840.56 825.383
    3 6 13 1378.21 673.411
    3 6 13 2321.16 844.665
    -3 -6 -13 1235.46 657.691
    3 -6 13 1543.64 674.812
    -3 -6 -15 308.208 395.198
    3 -6 15 -320.627 543.127
    -3 -6 -15 634.679 557.53
    3 6 15 950.862 591.22
    3 -6 15 1815.48 805.427
    3 6 15 155.54 390.249
    3 -6 15 -111.112 387.625
    -3 6 -15 141.84 359.947
    -3 7 14 3825.28 1142.16
    3 -7 -14 6766.21 1423.51
    -3 -7 14 5035.89 1313.25
    3 -7 -14 4296.94 1165.69
    -3 7 14 2866.88 869.104
    3 7 -14 3967.05 1194.02
    -3 -7 14 6136.23 1414.8
    -3 -7 14 5469.92 1362.67
    -3 -7 12 1304.84 714.575
    3 7 -12 948.795 682.289
    -3 -7 12 819.818 454.02
    -3 -7 12 1781.9 822.425
    3 -7 -12 752.363 445.988
    -3 7 12 602.574 375.761
    -3 -7 12 1098.12 551.475
    -3 -7 12 2501.24 954.827
    -3 7 12 1254.54 591.943
    3 -7 -12 1733.98 661.958
    3 7 -10 508.388 482.207
    3 -7 -10 2351.68 698.388
    -3 7 10 2549.06 689.522
    3 -7 -10 1498.54 553.962
    -3 -7 10 1799.01 822.982
    -3 7 10 2201.37 637.147
    -3 7 10 1586.8 694.927
    -3 -7 10 1991.87 768.418
    -3 -7 10 1255.49 630.339
    3 -7 -8 16992.7 1686.54
    -3 7 8 20001.3 1919.99
    -3 7 8 19286.2 1880.71
    3 7 -8 18502.5 1841.23
    3 -7 -8 18743.7 1790
    -3 7 8 16471.4 1563.45
    3 7 -8 19677.5 1932.55
    -3 -7 8 18450 1998.92
    -3 -7 8 19034.9 1951.26
    3 -7 -6 17738.5 1617.37
    -3 7 6 18662.1 1508.09
    3 7 -6 18301.3 1639.04
    -3 -7 6 18335.5 1886.9
    -3 7 6 17800.8 1793.12
    -3 7 6 18919.1 1777.96
    3 -7 -6 18810.2 1580.45
    3 7 -6 16632.2 1310.16
    3 7 -6 16997 1816.1
    -3 -7 6 19386.1 1806.19
    -3 -7 4 950.758 422.933
    3 7 -4 995.053 355.811
    -3 7 4 1365.06 560.003
    3 -7 -4 1063.9 399.27
    -3 -7 4 1757.4 547.609
    3 7 -4 1096.06 347.198
    -3 7 4 927.805 262.729
    -3 7 4 1217.77 476.451
    3 7 -4 1187.69 553.391
    3 -7 -4 963.096 384.518
    3 -7 -2 6835.54 1050.55
    -3 7 2 7455.95 1179.82
    3 -7 -2 6514.28 847.454
    3 7 -2 7087.44 817.468
    3 7 -2 5274.27 969.069
    3 7 -2 7108.32 755.105
    -3 7 2 6090.04 912.497
    3 -7 -2 6008.98 729.171
    -3 7 2 7250.02 804.658
    -3 -7 2 6635.88 962.253
    -3 -7 2 7022.19 988.537
    -3 -7 0 40174.6 1734.48
    3 7 0 41062.6 2098.01
    3 -7 0 38413.3 2014.69
    3 -7 0 39059.8 2082.2
    3 -7 0 40339.8 2519.63
    -3 -7 0 40411.4 1622.97
    -3 7 0 39335.8 2354.65
    3 7 0 36143.4 2644.65
    3 -7 0 40612.6 1792.19
    -3 7 0 42872.2 2893.68
    -3 -7 0 41735.6 2507.66
    3 7 0 38210.2 2324.79
    3 7 0 40136.1 1530.21
    -3 7 0 40836.5 1685.29
    -3 -7 0 43770.5 2041.3
    3 -7 2 14779 1156.07
    -3 -7 -2 15517.1 1188.67
    3 7 2 15142.8 1432.18
    3 -7 2 14403.3 1434.98
    -3 -7 -2 16526.1 1251.47
    -3 -7 -2 15335.6 1585.7
    3 7 2 16204 1717.7
    3 7 2 15387.7 1367.96
    -3 7 -2 17241.5 1299.18
    -3 7 -2 14878.1 1408.88
    -3 7 -2 16702.3 1817.07
    3 -7 2 16107 1544.79
    3 -7 4 849.227 331.138
    -3 -7 -4 987.013 390.444
    3 -7 4 755.206 308.528
    -3 -7 -4 343.595 201.666
    3 -7 4 708.501 444.673
    3 7 4 605.333 389.575
    -3 7 -4 651.419 425.842
    3 7 4 847.996 431.907
    -3 7 -4 1001.68 418.33
    -3 -7 -6 6304.49 984.504
    3 7 6 7264.6 1151.32
    -3 7 -6 6583.9 1193.56
    -3 7 -6 8918.9 1196.11
    3 -7 6 6890.38 1175.49
    -3 -7 -6 7275.62 1126.69
    3 7 6 8008.07 1144.85
    3 -7 6 9052.1 1247.77
    3 7 6 7870.9 1159.73
    -3 -7 -8 15220.6 1671.72
    3 7 8 16309.1 1792.59
    3 7 8 18558.6 1875.34
    -3 7 -8 16608.1 1824.87
    3 7 8 19005.7 1883.33
    -3 -7 -8 16613 1957.22
    3 -7 8 16327.5 1901.08
    -3 7 -8 18353.9 1939.1
    3 -7 8 15074.7 1755.28
    3 -7 10 3465.53 928.062
    3 -7 10 3483.37 943.08
    3 7 10 5340.11 981.45
    -3 7 -10 3998.11 978.483
    3 7 10 3469.94 936.743
    3 7 10 3864.77 923.541
    -3 -7 -10 5032.43 1169.75
    -3 -7 -10 3030.94 826.889
    3 -7 12 1207.71 848.412
    3 -7 12 555.564 471.803
    -3 -7 -12 198.457 351.707
    3 7 12 700.568 432.886
    3 7 12 330.795 405.943
    -3 -7 -12 1025.56 613.162
    -3 7 -12 554.843 444.417
    3 -7 14 1322.9 718.022
    -3 -7 -14 2459.5 1028.39
    -3 -7 -14 2241.49 861.245
    3 -7 14 3480.65 1193.44
    3 -7 14 2262.42 864.797
    3 7 14 1238.44 701.883
    3 7 14 2540.16 899.721
    3 -7 14 1900.34 857.103
    -3 7 -14 1500.84 758.347
    -3 8 15 315.309 548.001
    3 8 -13 7788.37 1666.72
    -3 8 13 6118.05 1203.78
    -3 -8 13 4990.92 1360.47
    -3 -8 13 6512.21 1468.89
    3 -8 -13 5697.2 1315.23
    -3 -8 13 5787.1 1432.49
    -3 8 13 5749.18 1394.9
    3 -8 -13 6167.37 1372.14
    3 8 -11 10911.2 1698.59
    -3 -8 11 10126.3 1696.41
    -3 8 11 8822.57 1356.12
    3 -8 -11 9499.07 1541.08
    -3 -8 11 11269.9 1974.73
    -3 -8 11 11249.5 1845.37
    3 -8 -11 8559.37 1395.18
    -3 -8 11 7603.11 1501.32
    -3 8 11 8799.54 1531.49
    -3 8 9 399.308 350.575
    3 8 -9 1246.1 497.979
    -3 -8 9 1461.48 710.849
    -3 8 9 873.581 409.486
    3 8 -9 1140.96 484.913
    -3 -8 9 651.623 482.964
    -3 8 9 957.617 480.348
    3 -8 -9 1185.12 424.23
    3 -8 -9 972.276 511.755
    -3 -8 9 1234.34 501.646
    3 -8 -7 66.9914 276.94
    -3 8 7 479.131 309.697
    -3 -8 7 354.193 348.237
    3 8 -7 -525.776 369.286
    -3 8 7 -81.126 286.101
    -3 8 7 -299.831 369.922
    3 8 -7 -195.361 392.359
    3 -8 -7 222.842 308.719
    -3 -8 7 -28.8878 233.46
    -3 8 5 18176.9 1955.15
    3 -8 -5 18367.9 1696.37
    3 8 -5 18153.4 1558.54
    3 8 -5 17486.6 1405.08
    -3 -8 5 18358.1 1794.68
    3 8 -5 20097.9 2128.58
    -3 8 5 18252.7 1796.29
    -3 -8 5 17604.1 1912.39
    3 -8 -5 17063.7 1516.7
    -3 -8 3 44183.8 2731.43
    3 8 -3 42238.2 2117.37
    3 -8 -3 38869.2 2101.97
    -3 8 3 38270 2921.41
    3 8 -3 39306 2986.45
    3 -8 -3 37671.5 2309.37
    -3 8 3 41269.3 2608.36
    3 8 -3 42797 2223.76
    -3 -8 3 41232.4 2665.49
    3 -8 -3 42343.5 2901.18
    -3 8 1 3797.66 921.914
    -3 8 1 4071.55 791.052
    3 -8 -1 3728.53 560.891
    3 8 -1 4619.25 857.623
    3 8 -1 5218.17 783.01
    -3 -8 1 4780.83 878.645
    3 8 -1 5028.08 1091.76
    3 -8 -1 4813.75 931.788
    3 -8 -1 3751.97 657.832
    -3 8 -1 -10.9658 208.025
    -3 8 -1 194.704 271.14
    3 -8 1 -93.9201 208.813
    3 -8 1 171.936 385.582
    -3 -8 -1 59.9573 199.268
    3 8 1 -265.311 311.111
    3 8 1 134.493 225.168
    3 8 1 190.412 220.28
    3 -8 1 -157.397 298.098
    -3 -8 -1 134.521 305.802
    -3 -8 -3 11794.5 1171.42
    3 -8 3 13590.6 1578.16
    -3 8 -3 10797.5 1307.6
    -3 -8 -3 13425.8 1239.09
    3 8 3 12692.2 1365.39
    -3 8 -3 10063.5 1529.45
    3 8 3 12288.9 1606.56
    3 -8 3 12451.2 1104.94
    -3 8 -3 13030.1 1227.05
    -3 -8 -3 12895.1 1614.03
    3 -8 3 13788.2 1551.64
    -3 -8 -5 26633.3 1983.03
    3 -8 5 33066.9 2498.12
    3 8 5 26314.4 2354.32
    -3 -8 -5 29352.2 2163.54
    3 8 5 26717.6 2147.36
    -3 8 -5 28039.6 2568.99
    3 -8 5 28270.4 2435.42
    -3 8 -5 29100.7 2134.25
    -3 -8 -7 7561.49 1247.06
    3 -8 7 4211.65 1007.12
    -3 8 -7 5999.76 1208.65
    -3 -8 -7 4858.26 920.143
    3 -8 7 6600.86 1188.58
    3 8 7 6363.51 1172.27
    3 8 7 5698.61 1072.92
    -3 8 -7 5785.29 1070.85
    3 -8 9 -172.97 386.995
    -3 8 -9 -286.167 379.047
    3 8 9 -337.995 388.055
    3 8 9 60.3198 245.615
    -3 -8 -9 466.961 340.277
    3 8 9 -438.637 375.3
    -3 -8 -9 256.784 362.777
    3 -8 9 303.945 384.487
    -3 8 -9 36.1498 237.732
    3 -8 11 1515.62 742.536
    3 -8 11 1342.74 700.648
    -3 -8 -11 1482.55 677.513
    3 8 11 2987.3 897.484
    -3 -8 -11 1992.35 843.592
    3 8 11 1887.84 851.69
    -3 8 -11 2566.43 833.573
    -3 -8 -13 4369.35 1165.8
    -3 -8 -13 7399.87 1532.29
    3 -8 13 5012.12 1320.59
    3 8 13 5458.27 1281.05
    3 -8 13 5765.52 1517.78
    -3 8 -13 3748.11 1082.26
    -3 -9 12 3904.06 1150.69
    3 -9 -12 5065.4 1207.24
    3 -9 -12 7075.21 1425.18
    -3 -9 12 6028.77 1438.94
    -3 -9 12 9071.29 1835.17
    -3 9 12 3421.65 1042.2
    3 9 -12 5268.2 1317.56
    -3 -9 10 -763.304 537.375
    3 -9 -10 -36.2641 414.632
    -3 9 10 39.2289 501.73
    3 -9 -10 193.507 297.846
    -3 9 10 -349.377 386.712
    3 9 -10 392.323 336.396
    -3 -9 10 135.514 454.618
    -3 -9 10 -231.835 370.263
    3 9 -8 1172.38 465.117
    -3 9 8 1541.46 693.839
    -3 -9 8 906.91 387.69
    3 -9 -8 -257.401 351.407
    3 9 -8 378.067 435.819
    -3 9 8 2271.4 805.284
    3 -9 -8 810.749 472.881
    -3 -9 6 18806.1 2020.08
    3 9 -6 22486.3 1890.93
    3 -9 -6 17681.2 1666.27
    3 -9 -6 18440.1 1876.4
    -3 -9 6 22071.9 2307.68
    -3 9 6 20196.2 2032.28
    -3 9 6 20636.1 2256.11
    3 9 -6 21058.6 2345.6
    3 -9 -4 14041.8 1511.16
    -3 9 4 13839.5 1625.26
    3 9 -4 14734.6 2002.24
    3 -9 -4 16291 1441.57
    -3 -9 4 13810.9 1635.87
    3 -9 -4 13355 1764.96
    -3 9 4 13900.1 1867.78
    -3 9 2 925.527 541.68
    3 -9 -2 1449.94 448.278
    3 9 -2 1934.17 508.332
    -3 9 2 1922.14 633.123
    3 9 -2 2063.04 746.734
    3 9 -2 1531.49 565.268
    -3 -9 2 2561.08 707.103
    3 -9 -2 2240.41 709.102
    3 9 0 4419.79 1078.73
    -3 -9 0 2498.6 741.23
    -3 9 0 2858.24 846.978
    3 -9 0 3473.93 647.87
    -3 9 0 2954.35 728.568
    3 9 0 2489.02 662.583
    3 -9 0 2924.18 793.632
    3 9 0 4632.45 805.62
    3 9 2 10693.9 1591.7
    3 9 2 9851.63 1302.98
    -3 9 -2 9907.01 1579.5
    3 9 2 11217.9 1313.79
    3 -9 2 10627.2 1458.58
    3 -9 2 10299.3 1341.99
    -3 9 -2 9583.06 1336.68
    -3 -9 -2 11855.2 1567.6
    3 -9 4 7571.78 1283.91
    -3 9 -4 10532 1645.76
    -3 9 -4 8544.07 1258.44
    3 -9 4 9059.88 1393.77
    -3 -9 -4 8153.26 1091.01
    -3 -9 -4 9295.65 1476.29
    3 9 4 9416.14 1500.89
    3 9 4 9364.18 1301.94
    3 -9 6 5911.51 1180.26
    3 -9 6 4243.06 1043.98
    3 9 6 5118.14 1109.3
    -3 -9 -6 5181.44 963.027
    -3 -9 -6 4332.92 841.247
    3 9 6 5536.31 1061.86
    -3 9 -6 4977.27 1149.83
    -3 -9 -8 2061.19 608.022
    3 -9 8 3892.47 1029.2
    3 9 8 4069.97 1018.43
    -3 9 -8 3811.65 1048.9
    3 -9 8 3625.33 980.558
    3 9 8 4049.09 1064.16
    -3 -9 -8 3479.45 902.426
    -3 9 -8 3761.52 907.992
    3 -9 10 1769.21 881.181
    3 -9 10 3418.34 1040.12
    3 9 10 964.496 547.719
    -3 -9 -10 1339.24 535.322
    3 9 10 1942.79 719.466
    -3 -9 -10 2101.81 783.801
    -3 9 -10 1321.15 609.471
    -3 -9 -12 2341.83 896.205
    -3 -9 -12 774.427 598.666
    -3 9 -12 1006.38 585.452
    3 10 -11 252.942 405.76
    3 -10 -11 2519.69 828.147
    -3 -10 9 1257.87 707.281
    -3 10 9 2124.29 830.462
    -3 -10 9 2624.98 907.199
    -3 -10 9 3573.77 1203.72
    3 -10 -9 3336.61 985.222
    -3 10 9 4551.97 1128.19
    3 -10 -9 2617.14 741.445
    -3 10 7 4806.04 1158.68
    -3 -10 7 5300.49 1202.03
    3 -10 -7 3638.58 1053.92
    -3 -10 7 4257.65 1106.56
    3 10 -7 5522.44 1331.62
    3 -10 -7 5991.65 1017.61
    3 -10 -7 4425.64 974.136
    -3 10 7 3263.88 948.865
    3 -10 -5 7541.35 1479.82
    -3 10 5 6951.08 1403.41
    -3 -10 5 8091.69 1368.14
    -3 10 5 6718.71 1233.37
    3 -10 -5 8242.52 1314.21
    3 10 -5 8331.21 1582.68
    -3 -10 3 6554.15 1223.68
    3 10 -3 5698.59 1303.66
    3 -10 -3 4616.82 856.96
    3 10 -3 5329.27 1080.86
    -3 10 3 6486.95 1415.95
    -3 10 3 4841.93 1020.57
    3 -10 -3 6933.49 1337.26
    -3 10 1 1074.44 621.608
    3 10 -1 521.688 467.419
    -3 10 1 873.807 441.781
    -3 -10 1 736.08 439.546
    3 10 -1 1310.43 513.912
    3 10 -1 798.683 503.125
    3 -10 -1 677.497 441.005
    -3 -10 -1 4130.23 1017.01
    -3 10 -1 5988.13 1343
    3 10 1 4059.73 778
    3 10 1 3962.68 1057.08
    3 10 1 4821.94 954.112
    3 -10 1 4939 1056.18
    -3 10 -1 4803.09 981.97
    3 10 3 11891.6 1837.3
    -3 -10 -3 12748.9 1844.53
    3 10 3 14596.8 1661.66
    -3 10 -3 13937.6 2027.34
    -3 10 -3 12983.3 1596.12
    3 -10 3 15633.3 1928.44
    3 -10 5 4681.45 1108.81
    -3 10 -5 4171.36 1145.89
    -3 10 -5 3969.73 937.623
    3 10 5 3636.78 1038.49
    3 -10 5 5085.81 1145.6
    -3 -10 -5 4879.45 1156.19
    3 10 5 3342.31 855.429
    3 -10 7 -1201.28 644.354
    3 10 7 576.495 457.353
    -3 10 -7 -369.483 437.105
    3 -10 7 51.7733 456.526
    3 10 7 252.281 381.161
    -3 10 -7 221.519 292.621
    -3 -10 -7 -948.844 580.713
    3 10 9 1481.29 656.8
    3 -10 9 3162.15 1080.15
    3 -10 9 2561.31 936.668
    3 10 9 948.973 575.664
    -3 -10 -9 1471.97 559.058
    -3 -10 -9 1144.58 602.473
    3 -11 -8 14931.3 1955.05
    -3 -11 8 14141.8 2086.01
    -3 11 8 15068.2 2170.68
    3 11 -8 16165.9 2291.83
    3 -11 -6 19642.8 2437.28
    -3 -11 6 18287.9 2272.73
    -3 11 6 19708 2549.39
    -3 11 6 17000.7 2094.84
    3 11 -6 18788 2493
    3 -11 -6 20504.3 2132.7
    -3 -11 6 19287.4 2299.89
    -3 11 4 2032.02 983.189
    -3 11 4 149.315 315.581
    3 11 -4 627.084 472.694
    -3 -11 4 1038.24 616.74
    3 11 -4 1245.58 661.582
    3 -11 -4 876.308 572.607
    -3 11 2 2316.54 1052.54
    3 -11 -2 3305.08 941.481
    3 11 -2 2355.83 1005.36
    3 11 -2 2966.55 895.626
    -3 -11 2 1077.22 512.126
    -3 11 2 1729.08 622.91
    3 11 0 16081.6 1906.4
    3 11 0 21011.8 2634.68
    -3 -11 0 19786.9 2270.79
    -3 11 0 17613.4 2438.39
    -3 11 0 16480.6 1921.38
    3 -11 0 20502.7 2342.56
    -3 -11 -2 30840.2 2919.47
    3 11 2 23665.3 2168.1
    3 11 2 25475.9 2865.2
    -3 11 -2 22446.3 2252.78
    -3 11 -2 29484.7 3143.08
    3 -11 2 26709.3 2667.47
    3 -11 4 -586.784 486.271
    -3 11 -4 -804.228 588.123
    -3 -11 -4 225.726 499.053
    3 11 4 -155.553 466.765
    3 11 4 157.304 310.554
    -3 11 -4 681.65 566.987
    3 -11 6 738.967 627.551
    3 11 6 849.232 503.619
    -3 11 -6 935.357 479.336
    3 11 6 847.281 587.033
    -3 -11 -6 1134.29 656.762
    -3 11 -6 324.052 336.154
    -3 11 -8 3820.1 1155.87
    3 11 8 4388.72 1198.53
    3 -11 8 4104.57 1171.87
    -3 12 3 -19.4166 363.762
    3 12 -3 401.703 428.088
    3 12 -1 69.466 362.736
    -3 12 1 -311.454 462.321
    -3 12 -1 8343.22 1432.43
    -3 12 -3 11028.1 1629.3
    4 0 -18 2040.02 792.7
    4 0 -18 798.86 497.417
    -4 0 18 1296.93 713.075
    4 0 -18 38.569 276.138
    4 0 -16 74.0871 318.831
    4 0 -16 804.505 497.022
    -4 0 16 895.207 429.09
    -4 0 16 1228.3 594.366
    -4 0 16 838.531 456.897
    -4 0 16 573.263 607.132
    4 0 -16 429.041 369.211
    -4 0 16 -108.951 303.217
    -4 0 14 51261.5 2973.31
    4 0 -14 52634.4 3421.57
    -4 0 14 42594.1 2593.18
    4 0 -14 52253.7 3010.07
    -4 0 14 43170.4 3038.47
    -4 0 14 40418 2618.9
    4 0 -14 36816.6 2767.3
    4 0 -12 39467.2 2765.31
    -4 0 12 39877.5 2458.03
    -4 0 12 42523.2 2764.82
    4 0 -12 36370.8 2523.23
    -4 0 12 42264.1 2377.04
    -4 0 10 1882.75 544.746
    4 0 -10 1290.19 473.07
    4 0 -10 1356.42 403.569
    -4 0 10 1540.1 485.011
    -4 0 10 1278.89 492.213
    4 0 -10 1865.94 595.094
    -4 0 10 2009.5 558.127
    -4 0 8 1033.95 372.269
    4 0 -8 1032.55 342.395
    -4 0 8 411.538 120.758
    4 0 -8 1325.45 350.906
    -4 0 8 1741.31 462.499
    -4 0 8 1156.08 404.383
    4 0 -8 900.188 196.403
    -4 0 8 1821.35 459.215
    4 0 -8 1104.88 414.874
    4 0 -6 165156 3930.72
    4 0 -6 163894 4175.64
    4 0 -6 152529 3540.88
    -4 0 6 156952 4089.15
    -4 0 6 162568 3925.14
    -4 0 6 158302 4350.1
    4 0 -6 162614 3881.83
    -4 0 4 286480 5125.64
    4 0 -4 272651 5226.72
    4 0 -4 273280 5376.92
    -4 0 4 279416 5820.53
    4 0 -4 267849 5309.88
    -4 0 4 260252 5595.27
    -4 0 4 269002 5451.02
    4 0 -4 272379 5567.78
    4 0 -2 1505.29 194.814
    -4 0 2 1196.16 171.145
    4 0 -2 1028.35 212.296
    4 0 -2 1270.82 275.724
    -4 0 2 1515.39 294.661
    4 0 -2 1352.29 239.207
    -4 0 2 1142.6 276.316
    4 0 -2 1159.64 235.982
    4 0 -2 1389.92 216.305
    4 0 -2 1428.68 224.565
    4 0 0 8778.31 595.329
    4 0 0 8881.04 592.366
    4 0 0 8246.95 561.7
    -4 0 0 8172.22 482.983
    4 0 0 9075.1 510.632
    4 0 0 8642.47 553.368
    -4 0 0 8296.83 498.665
    -4 0 0 8622.75 531.534
    4 0 0 8933.18 657.974
    4 0 2 132150 3084.3
    4 0 2 137598 3266.06
    4 0 2 125656 2487.93
    4 0 2 129979 3002.08
    -4 0 -2 127249 3192.84
    -4 0 -2 139303 2740.77
    -4 0 -2 123591 2388.42
    4 0 2 123659 3083.06
    4 0 4 174882 3775.03
    4 0 4 171567 4336.67
    -4 0 -4 168885 4370.44
    4 0 4 166710 4219.04
    4 0 6 29384.8 1254.57
    4 0 6 28663.7 1715.28
    4 0 6 25252.9 1151.22
    -4 0 -6 29789.4 1801.53
    4 0 6 29992 1786.46
    4 0 8 836.118 414.163
    4 0 8 688.443 329.537
    4 0 8 739.699 205.864
    4 0 8 292.16 196.439
    -4 0 -8 673.187 343.791
    -4 0 -8 781.823 369.121
    4 0 10 2976.84 786.254
    4 0 10 3369.51 751.584
    4 0 10 4119.15 527.743
    -4 0 -10 4302.4 871.16
    -4 0 -10 4058.53 828.656
    4 0 12 18746.3 1854.39
    4 0 12 16551.5 1873.34
    -4 0 -12 21006 2041.86
    -4 0 -12 20842.7 2083.93
    -4 0 -14 18653.7 2044.44
    4 0 14 15630.4 1969.58
    4 0 14 13979.9 1760.94
    -4 0 -14 17154.3 2026.13
    -4 0 -16 474.77 428.86
    4 0 16 1326.06 691.237
    4 0 16 707.745 512.56
    -4 0 -16 1320.83 638.763
    4 0 18 -197.317 337.445
    -4 0 -18 -495.446 443.915
    -4 0 -18 -752.518 525.542
    4 1 -19 -556.252 484.593
    4 -1 -19 -591.262 489.622
    4 -1 -19 -847.021 526.462
    4 -1 -17 153.624 523.365
    4 1 -17 716.825 571.87
    4 -1 -17 -598.498 490.831
    -4 -1 17 386.514 550.145
    -4 -1 17 362.214 286.7
    -4 -1 17 954.046 520.599
    -4 1 17 1388.16 596.282
    -4 -1 17 176.466 236.312
    4 -1 -17 55.7899 302.336
    -4 1 17 229.211 533.435
    4 1 -17 854.839 412.943
    -4 1 15 16497.7 2026.77
    -4 -1 15 22439.6 2129.92
    4 -1 -15 22678.9 2105.64
    4 1 -15 25225.6 2045.48
    4 1 -15 22534.3 2338.81
    -4 -1 15 16879 1777.52
    -4 1 15 17611.2 1704.4
    -4 -1 15 20981.6 2271.45
    -4 1 15 19063.2 1803.27
    4 -1 -15 25890.1 2407.38
    4 1 -15 14924.3 1736.43
    -4 1 15 17881.9 1942.24
    4 -1 -15 19237.8 2105.67
    4 -1 -13 23952.4 2211.69
    -4 1 13 32679.5 2127.87
    -4 -1 13 30727.7 2302.57
    4 -1 -13 30647.6 2442.71
    -4 1 13 25256.7 2281.21
    -4 1 13 25203.5 1923.95
    -4 -1 13 26616 2131.75
    4 1 -13 22845.6 1987.49
    4 -1 -13 28449.7 2197.57
    4 1 -13 32452.1 2137.46
    -4 -1 13 25322.3 1890.03
    -4 -1 13 29071.8 2460.53
    -4 1 13 29977.4 2309.49
    -4 1 13 29616.5 2095.5
    -4 1 13 24453.2 2223.7
    4 1 -13 29230 2481.9
    -4 1 11 1801.95 533.238
    -4 -1 11 1543.5 574.542
    -4 -1 11 1664.98 469.711
    4 1 -11 1449.47 556.17
    4 1 -11 1063.34 383.613
    4 1 -11 1613.52 451.409
    4 -1 -11 1339.29 525.107
    -4 1 11 1300.34 450.771
    4 -1 -11 985.977 394.91
    -4 1 11 1237 522.601
    -4 -1 11 2465.17 645.053
    -4 1 11 1650.21 450.624
    4 -1 -11 1286.1 500.075
    4 -1 -9 158.189 201.903
    -4 -1 9 124.226 261.491
    4 1 -9 181.774 232.495
    4 -1 -9 88.6391 69.838
    4 1 -9 281.445 185.018
    4 -1 -9 477.391 275.151
    -4 1 9 740.069 346.794
    4 -1 -9 331.41 243.403
    -4 1 9 477.387 283.295
    -4 1 9 179.204 92.3436
    -4 -1 9 271.51 232.108
    -4 -1 9 242.597 235.561
    -4 1 9 501.44 236.888
    -4 1 9 258.869 111.855
    4 1 -9 213.911 211.111
    -4 1 9 201.367 248.08
    4 1 -7 44983.2 2188.27
    -4 -1 7 47490.6 2037.36
    4 -1 -7 48240.2 2059.22
    -4 1 7 48821 2087
    -4 1 7 46428.7 2098.22
    4 1 -7 42002.7 1698.54
    -4 1 7 46824.2 2167.99
    4 -1 -7 43386 1467.7
    4 -1 -7 49918.3 2128.03
    4 -1 -7 48489 2031.74
    4 1 -7 47933.1 1868.27
    -4 -1 7 49827.2 2368.4
    4 1 -7 46824.9 1789.15
    4 -1 -5 134778 3412.28
    -4 1 5 139101 3677.33
    4 1 -5 133575 3600.65
    4 1 -5 128400 2929.67
    -4 -1 5 127174 3517.37
    -4 1 5 128493 3076.24
    -4 -1 5 130082 3497.15
    -4 -1 5 128065 3503.72
    4 -1 -5 128758 3036.74
    4 1 -5 130189 3032.76
    4 -1 -5 131859 3285.58
    -4 1 5 138626 3626.8
    4 1 -5 121173 3252.49
    -4 -1 5 138023 3908.9
    -4 1 5 124740 3249.87
    4 -1 -5 132455 3382.42
    4 -1 -3 64794.6 1955.34
    4 1 -3 62191.7 1514.98
    4 -1 -3 63711.4 1832.54
    4 -1 -3 64738.3 1960.78
    -4 1 3 66711.1 2126.06
    4 1 -3 67502.1 1785.79
    -4 -1 3 66987.1 2138.75
    -4 -1 3 66149.6 2236.22
    -4 1 3 66754 2172.76
    -4 -1 3 60119.4 2030.53
    4 -1 -3 68746.8 2003.55
    4 -1 -3 62948.1 1407.11
    -4 1 3 59524.6 1793.11
    4 1 -3 68788.7 2087.82
    4 1 -3 67446.5 2029.95
    -4 -1 3 73099 1607.25
    4 1 -3 72047.2 2224.11
    4 1 -3 69311.2 2166.52
    -4 1 3 62335.8 1591.56
    -4 -1 3 65619.5 1861.46
    4 1 -1 816.748 134.279
    -4 -1 1 829.282 135.283
    4 1 -1 1235 294.98
    -4 -1 1 1121.24 134.774
    4 -1 -1 699.015 151.962
    4 1 -1 1151.15 252.256
    -4 1 1 897.794 235.987
    4 -1 -1 1169.16 215.734
    4 1 -1 630.197 193.388
    4 1 -1 1119.75 289.946
    4 1 -1 1154.48 171.881
    4 1 -1 782.094 234.921
    4 1 -1 998.211 233.28
    -4 1 1 936.305 170.127
    4 -1 -1 920.128 217.224
    -4 1 1 1166.84 261.81
    4 -1 -1 1024.6 294.335
    -4 -1 1 1073.01 239.956
    4 1 1 8929.53 698.204
    4 1 1 9062.96 607.168
    4 1 1 10277 703.592
    4 -1 1 10211.9 683.071
    4 1 1 8178.91 633.949
    -4 1 -1 8275.25 510.395
    4 -1 1 8805.13 447.417
    4 -1 1 10851.8 772.763
    4 -1 1 8938.44 645.75
    -4 1 -1 11270.3 454.799
    -4 1 -1 8784.44 661.36
    -4 -1 -1 10539.1 468.681
    -4 1 -1 8451.4 476.992
    4 1 1 9651.43 473.72
    4 1 1 9872.97 755.67
    4 -1 1 9980.15 541.011
    4 -1 1 8511.21 463.162
    4 -1 3 152209 3512.15
    4 -1 3 146483 3772.89
    4 1 3 141760 3617.58
    -4 -1 -3 142095 3551.16
    4 1 3 153885 3631.09
    4 1 3 138769 3630.1
    4 -1 3 149286 3462.5
    4 -1 3 133781 3552.27
    4 -1 3 136127 3232.56
    -4 1 -3 139136 3758.28
    4 1 3 151033 3546.92
    4 -1 5 82388.3 2804.63
    -4 1 -5 75154.1 2901.32
    4 1 5 76331.6 2695.32
    4 -1 5 78877.4 2893.88
    4 -1 5 82417.3 2301.59
    4 1 5 78209.3 2396.08
    4 1 5 78800.9 2848.85
    4 -1 5 73252.4 2499.68
    -4 -1 -5 72998.4 2676.27
    4 -1 7 900.196 347.253
    4 -1 7 1610.14 509.257
    4 1 7 986.483 407.185
    4 1 7 985.995 259.124
    4 -1 7 1258.58 267.634
    -4 -1 -7 897.224 392.956
    -4 1 -7 1187.52 423.819
    4 1 7 1073.27 365.27
    4 1 7 1103.25 170.705
    -4 -1 -7 605.272 151.372
    -4 -1 -7 702.962 323.407
    4 -1 9 2702.61 366.609
    4 1 9 2472.13 647.275
    4 -1 9 2935.06 672.146
    4 1 9 2013.04 552.078
    -4 1 -9 2679.68 621.556
    4 1 9 1983.89 287.869
    4 1 9 2078.24 322.732
    -4 -1 -9 2603.41 668.286
    4 -1 9 3182.57 554.624
    4 -1 9 2104.9 619.906
    -4 -1 -9 3614.97 779.983
    -4 1 -9 2523.28 685.013
    -4 1 -11 28414.2 2382.16
    -4 -1 -11 23250.2 2042.81
    4 1 11 27758.1 2098.9
    -4 -1 -11 26960.9 2317.23
    -4 1 -11 26843.7 2155.03
    4 -1 11 25069.9 2149.04
    4 -1 11 28454.4 1731.92
    4 1 11 25159.3 2201.44
    4 -1 11 22527.3 2096.26
    4 1 13 11116.4 1607.48
    4 1 13 13414.2 1577.55
    4 -1 13 13588.3 1710.03
    4 -1 13 13281.6 1758.5
    -4 1 -13 14414.8 1858.36
    -4 1 -13 15569.6 1781.34
    -4 -1 -13 16114.6 1920.88
    -4 -1 -13 14677 1744.33
    4 -1 15 817.436 599.566
    4 1 15 1258.51 506.664
    -4 1 -15 684.628 423.979
    4 -1 15 770.85 504.49
    4 1 15 -242.739 447.739
    -4 -1 -15 1103.48 528.884
    -4 1 -15 1240.91 602.967
    -4 -1 -15 1445.26 656.192
    4 -1 17 751.279 628.576
    4 1 17 409.615 461.49
    4 -1 17 727.833 602.913
    4 1 17 18.6303 276.491
    -4 1 -17 -208.533 373.292
    -4 -1 -17 1389.52 698.678
    -4 -1 -17 -67.8323 269.49
    -4 1 -17 2097.45 859.765
    4 2 -18 613.936 503.624
    -4 -2 18 48.0621 308.425
    4 -2 -18 111.016 317.572
    4 2 -18 1779.46 849.921
    4 -2 -18 1052.3 567.511
    -4 -2 18 718.986 615.229
    -4 2 18 764.4 552.37
    -4 -2 18 -31.7984 384.896
    -4 -2 16 7560.51 1348.42
    -4 2 16 6636.26 1301.74
    4 2 -16 8055.13 1547.6
    4 -2 -16 5860.77 1301.2
    4 -2 -16 7812.51 1335.9
    -4 -2 16 6074.84 1151.06
    -4 -2 16 6763.4 1395.94
    4 -2 -14 19791.2 1969.47
    4 2 -14 16384.7 2005.68
    4 -2 -14 17087.5 1832.77
    -4 2 14 13295.7 1754.95
    -4 -2 14 16447.2 1569.14
    4 2 -14 22165.6 1748.51
    -4 -2 14 15963.2 1763.86
    -4 2 14 14860.2 1492.29
    -4 2 14 13066.2 1711.81
    4 2 -14 13251.5 1528.08
    4 -2 -14 15530.8 1903.71
    -4 -2 14 18304.3 1961.24
    -4 2 14 16668.5 1715.06
    -4 2 14 16795.6 1716.74
    -4 -2 14 18471.8 2130.11
    -4 2 12 2830.33 639.504
    -4 -2 12 3674.23 899.727
    -4 2 12 2985.08 624.708
    -4 -2 12 4133.93 767.791
    4 2 -12 3184.32 810.197
    4 -2 -12 3612.83 863.276
    4 -2 -12 3842.32 818.763
    -4 2 12 3417.02 607.18
    4 2 -12 3644.8 664.124
    -4 -2 12 4414.65 871.774
    -4 2 12 3124.6 709.023
    -4 2 12 3709.28 813.136
    4 2 -12 2400 650.41
    -4 2 12 3383.89 801.312
    -4 2 12 4275.04 672.126
    4 -2 -12 2786.17 712.28
    4 -2 -10 -24.3165 236.856
    -4 -2 10 8.87828 262.302
    -4 2 10 496.591 266.441
    -4 2 10 126.254 283.265
    -4 2 10 69.7064 110.735
    4 2 -10 605.151 467.216
    4 2 -10 244.914 201.673
    4 -2 -10 -29.6253 250.166
    -4 -2 10 111.718 239.763
    4 2 -10 742.899 294.207
    -4 -2 10 851.786 438.082
    -4 2 10 191.707 288.85
    -4 2 10 296.308 213.419
    -4 2 10 533.903 388.475
    -4 2 10 91.8474 243.338
    -4 -2 10 112.671 239.083
    4 -2 -10 -48.2043 193.709
    4 2 -8 30469.8 1979.55
    4 -2 -8 31698.3 1888.52
    4 -2 -8 27773.3 1220.2
    4 -2 -8 32460.8 1857.27
    4 2 -8 30410.8 1406.93
    4 -2 -8 30492.2 1590.35
    -4 2 8 30941.7 1822.43
    -4 2 8 30817.2 1744.51
    -4 2 8 34411.3 1966.23
    -4 -2 8 33950.3 2126.81
    -4 2 8 31063.8 1938.58
    -4 -2 8 31848.6 1757.94
    4 2 -8 28051.5 1480.01
    -4 -2 8 31696.9 2040.11
    -4 -2 8 31341.6 2087.68
    -4 2 8 30247.1 1668.75
    4 2 -6 108867 3574.23
    4 -2 -6 116515 3480.29
    4 -2 -6 111701 2975.73
    -4 2 6 120577 3516.6
    -4 -2 6 117882 4010.87
    4 -2 -6 111036 3374.91
    -4 -2 6 115947 3543.89
    4 2 -6 101701 3289.73
    4 2 -6 114907 2756.89
    -4 2 6 114824 3383.79
    -4 2 6 125992 3762.4
    -4 2 6 112338 3470.05
    4 2 -6 111555 2705.2
    4 2 -6 114747 3572.28
    -4 -2 6 115658 3492.7
    4 2 -6 119777 3095
    4 2 -4 22369 694.097
    4 2 -4 25555.4 1353.14
    4 -2 -4 26434.2 1082.87
    -4 2 4 26460.8 1299.17
    -4 2 4 23690.8 884.195
    -4 -2 4 26948.6 1617.15
    4 2 -4 25164.8 1410.68
    4 -2 -4 25275.2 1270.1
    -4 2 4 29159.4 1521.04
    -4 -2 4 25365.2 1406.23
    -4 2 4 24726.8 1190.42
    -4 2 4 27961.7 1400.93
    4 -2 -4 26847.9 1337.7
    4 2 -4 23431.8 853.338
    4 2 -4 27845 1402.38
    4 2 -4 26400.1 1370.06
    -4 -2 4 27624.9 1324.65
    4 -2 -2 3344.32 259.758
    4 -2 -2 3560.76 457.953
    4 2 -2 3936.68 543.303
    4 -2 -2 3703.59 363.152
    -4 2 2 4226.13 266.272
    4 2 -2 3917.77 556.608
    4 -2 -2 4411.17 483.475
    -4 -2 2 4377.09 583.132
    4 2 -2 3799.6 441.324
    -4 2 2 4365.45 529.581
    -4 2 2 3732.19 490.982
    -4 2 2 3768.84 285.091
    -4 -2 2 3604.46 405.199
    4 2 -2 3694.39 226.32
    -4 -2 2 3879.94 507.041
    -4 2 2 3721.19 477.501
    4 2 -2 4350.47 523.046
    4 -2 0 40787.7 1537.67
    4 2 0 41614.2 1413.56
    -4 2 0 42293.9 1524.26
    4 2 0 44131.1 1686.39
    -4 -2 0 46874.4 1657.61
    -4 2 0 40275.7 1580.55
    4 -2 0 46196.5 1446.49
    -4 -2 0 46024.1 1264.97
    4 2 0 43827.5 1369.03
    4 2 0 47289.4 1770.85
    -4 -2 0 51948.6 1369.77
    4 2 0 39457.7 1836.51
    -4 -2 0 41062.6 1400.97
    4 2 0 44820.3 1938.54
    4 -2 0 42726 1449.16
    4 2 2 188126 4476.77
    4 -2 2 169964 3680.67
    4 2 2 174348 3977.27
    4 -2 2 167778 3911.48
    4 -2 2 176032 4102.6
    -4 -2 -2 144985 3214.61
    4 2 2 178235 4185.2
    4 2 2 163053 4023.19
    -4 2 -2 170518 4120.45
    4 2 2 167108 4193.65
    -4 -2 -2 162129 3645.35
    4 2 4 47301.8 2077.77
    -4 -2 -4 46314.2 1824.14
    4 -2 4 48093.7 2144.17
    4 2 4 42968.8 2063.3
    4 2 4 47963.9 1912.78
    4 -2 4 41337.4 1283.48
    4 2 4 42601.1 1907.72
    4 -2 4 44909.2 1918.71
    4 -2 4 46504.3 1834.81
    -4 2 -4 46219.8 2152.23
    4 2 4 46977.2 1891.35
    -4 -2 -6 1888.67 417.117
    4 -2 6 1310.97 372.565
    -4 2 -6 1778.14 481.768
    4 2 6 1714.46 375.912
    4 2 6 3097.79 639.316
    4 -2 6 1741.79 476.304
    4 2 6 2092.81 460.828
    4 -2 6 1763.42 484.236
    4 -2 6 1401.6 160.412
    4 2 6 2194.3 554.127
    -4 -2 -6 2231.79 547.432
    4 2 6 1869.79 405.528
    4 -2 8 4080.83 790.925
    4 2 8 3430.33 727.078
    4 -2 8 3802.33 703.378
    4 2 8 2749.52 439.419
    4 2 8 3555.94 643.862
    -4 2 -8 4010.04 691.208
    4 -2 8 5015.69 898.617
    4 2 8 2301.92 246.999
    4 -2 8 4758.38 602.087
    -4 -2 -8 4094.63 711.523
    -4 2 -8 4064.79 883.974
    -4 -2 -8 3607.74 777.138
    4 2 10 19480 1643.58
    -4 2 -10 21532.1 1799.49
    -4 -2 -10 22412 2017.65
    4 -2 10 20070.9 1871.02
    4 -2 10 23452.8 1721.72
    -4 -2 -10 20236.9 1740.55
    4 2 10 21869.9 1965.76
    -4 2 -10 22444.5 2083.03
    4 -2 10 21114.3 1905.66
    4 2 12 19912.3 1802.12
    -4 -2 -12 21644.3 2140.44
    4 -2 12 19514.4 1984.49
    4 2 12 18720.1 2004.33
    -4 2 -12 22577.8 2020.9
    4 -2 12 19412.8 2021.1
    -4 2 -12 23764.9 2337.25
    -4 -2 -12 16976 1763.65
    4 -2 12 22837.9 1775.21
    -4 2 -14 1879.33 738.203
    -4 -2 -14 2766.39 856.534
    4 2 14 2238.82 822.404
    -4 2 -14 1836.76 676.56
    4 2 14 2220.37 693.574
    4 -2 14 1952.22 746.655
    4 -2 14 2744.11 853.021
    -4 -2 -14 2486.78 736.623
    4 -2 16 519.514 460.674
    4 2 16 -337.31 347.29
    4 -2 16 -82.6459 333.133
    4 2 16 227.034 305.592
    -4 -2 -16 221.577 380.521
    -4 2 -16 1300.57 717.234
    -4 -2 -16 -360.146 354.472
    -4 -3 17 4920.54 1209.99
    4 -3 -17 4047.55 1146.28
    4 3 -17 5640.91 1366.82
    -4 3 17 5163.89 1211.25
    4 3 -17 2853.36 827.967
    -4 -3 17 6625.6 1483.26
    -4 -3 17 7624.56 1405.7
    4 -3 -17 6245.35 1298.56
    -4 -3 15 249.663 301.693
    4 3 -15 1343.35 722.704
    4 -3 -15 193.784 313.251
    4 -3 -15 644.71 435.63
    -4 -3 15 1081.19 621.723
    4 3 -15 681.237 450.739
    -4 -3 15 182.954 349.563
    -4 3 15 234.09 479.192
    -4 3 15 2010.82 754.233
    -4 -3 13 887.514 526.924
    -4 3 13 470.691 341.988
    4 3 -13 110.841 404.202
    4 3 -13 238.859 339.3
    -4 3 13 105.511 252.356
    4 -3 -13 673.174 453.608
    4 -3 -13 28.5445 268.385
    4 -3 -13 826.686 455.528
    -4 -3 13 380.151 341.565
    -4 -3 13 -98.4799 321.231
    -4 3 13 926.49 412.748
    -4 3 13 172.946 274.653
    -4 3 13 440.866 330.579
    -4 -3 11 8116.66 1239.77
    -4 3 11 10322.3 1313.54
    4 3 -11 11061 1438.2
    4 -3 -11 12476.5 1422.74
    4 3 -11 12104.7 974.895
    -4 3 11 12708.9 1392.06
    -4 3 11 10213.4 1104.82
    -4 3 11 9498.38 1097.91
    -4 -3 11 10507.9 1378.95
    -4 3 11 9290.51 1248.02
    4 -3 -11 11061.8 1117.23
    4 -3 -11 11464.3 1430.94
    4 3 -11 9966.28 1217.4
    -4 -3 11 12042.5 1238.52
    -4 -3 11 12779.8 1627.38
    4 3 -11 8270.87 980.449
    4 -3 -9 33992.2 2184.06
    4 3 -9 29409.5 2120.45
    4 -3 -9 30946.9 1597.51
    -4 3 9 32371.5 2084.52
    -4 -3 9 30694.7 2245.2
    -4 -3 9 29721.6 2159.57
    4 3 -9 23813.8 1429.22
    -4 3 9 31474.7 1350.33
    4 -3 -9 30105.3 2011.61
    4 3 -9 36570.1 1501.93
    -4 3 9 32558.4 1938.14
    -4 3 9 30425.9 1583.9
    -4 3 9 30063.6 1678.35
    -4 3 9 29245.6 1996.25
    -4 3 9 32509.6 2115.47
    4 3 -9 29007.6 1884.88
    -4 -3 9 33647.4 1963.31
    -4 3 9 35415.7 1419.65
    4 3 -9 32400.9 1446.38
    -4 -3 9 32249.5 2333.87
    -4 -3 7 22862.7 1534.51
    4 3 -7 19825.8 1547.35
    4 -3 -7 22026.1 1531.97
    -4 3 7 20211.4 820.066
    4 -3 -7 21481.4 1482.45
    4 3 -7 23204.7 1000.89
    -4 -3 7 22150 1734.05
    -4 -3 7 20590.4 1717.23
    -4 3 7 20515.9 1485.97
    -4 -3 7 21242.1 1564.53
    -4 3 7 20406.7 1468.18
    4 -3 -7 21835.7 1119.82
    4 3 -7 22689.6 1339.53
    4 3 -7 20757.3 1423.16
    -4 3 7 24018.8 1563.78
    -4 3 7 22894.5 1677.1
    4 3 -7 18036.4 949.952
    4 -3 -5 6995.42 754.697
    4 3 -5 5698.24 718.375
    4 -3 -5 6559.88 522.735
    4 3 -5 7223.65 750.835
    -4 3 5 7280.48 714.701
    -4 3 5 6925.29 768.762
    -4 -3 5 6633.88 442.074
    4 -3 -5 7473.22 800.22
    4 3 -5 4354.88 277.136
    4 3 -5 5523.3 815.636
    -4 3 5 6159.3 809.709
    4 3 -5 7027.81 797.728
    -4 -3 5 6199.76 877.446
    -4 3 5 7130.96 780.245
    -4 -3 5 7565.91 787.032
    -4 -3 3 15669.3 1253.36
    4 3 -3 14890 1003.44
    4 -3 -3 16197.8 1082.59
    4 3 -3 16944.9 1298.5
    -4 3 3 14807.5 1047.1
    4 -3 -3 13488.2 702.668
    -4 -3 3 17088.1 653.886
    4 3 -3 10924.9 570.907
    -4 3 3 14611.8 760.535
    -4 3 3 15277.8 1081.62
    -4 3 3 17337.3 1215.67
    4 3 -3 15785 1247.12
    -4 -3 3 14158.4 1062.37
    4 -3 -3 15312.9 999.151
    -4 -3 3 15309.6 1005.66
    4 3 -1 43382.3 1536.62
    4 -3 -1 44421.3 1775.31
    4 3 -1 42886.2 1884.97
    4 -3 -1 43994.8 1310.73
    4 -3 -1 44093.8 1644.11
    4 -3 -1 47334 1212.34
    -4 -3 1 47007.1 1107.02
    -4 -3 1 46900.7 1830.5
    -4 -3 1 42454.9 1118.76
    4 3 -1 46021.9 1336.67
    -4 3 1 41468 1485.49
    4 3 -1 45853.2 2223.54
    4 3 -1 43601.9 2115.71
    -4 -3 1 43286.2 1678.79
    4 3 1 64288.8 2199.15
    4 -3 1 59204.4 2051.02
    4 3 1 61181 1972.5
    4 3 1 62843.9 2317.15
    -4 3 -1 61136.7 2135.82
    4 3 1 71494 2823.94
    4 3 1 60218.8 1734.05
    4 3 1 59759.3 2501.04
    4 -3 1 62451.2 2107.6
    -4 3 -3 37856.6 1902.18
    -4 -3 -3 40999.1 2113.66
    4 3 3 41369.2 2188.51
    4 3 3 40907.3 1971.6
    4 3 3 36915.5 1778.62
    4 -3 3 40048.2 2024.46
    4 -3 3 37423.6 1693.69
    4 -3 3 40863.5 1735.08
    -4 -3 -3 37649.6 1470.6
    4 3 3 41862.2 1950.34
    4 3 3 42923.8 1772.32
    4 3 5 2323.07 520.374
    4 3 5 2028.87 432.153
    -4 -3 -5 2674.82 622.893
    4 3 5 3009.85 504.342
    4 -3 5 2813.6 643.3
    -4 3 -5 2495.36 549.448
    -4 -3 -5 2457.05 229.439
    4 3 5 2096.88 490.936
    -4 3 -5 1559.37 170.862
    -4 -3 -5 1878.2 357.727
    4 3 5 2597.41 557.795
    4 -3 5 2475.24 499.213
    -4 -3 -7 2034.62 442.378
    4 -3 7 2105.64 550.475
    4 -3 7 2124.96 638.505
    4 3 7 1524.33 502.895
    -4 -3 -7 2049.94 628.452
    -4 3 -7 2858.4 691.9
    4 3 7 1905.99 452.759
    4 3 7 2504.1 490.63
    -4 -3 -7 1015.58 175.895
    4 3 7 1579.69 573.211
    -4 3 -9 29367.8 1961.21
    4 -3 9 30359 2272.76
    -4 -3 -9 33216.9 2477.63
    4 3 9 29481.8 2234.06
    4 -3 9 29973.2 2179.53
    -4 -3 -9 29978.7 1945.46
    4 3 9 28273.7 1904.74
    4 3 9 26317.5 2191.63
    -4 3 -9 30639.2 2419.77
    4 -3 9 31197.2 2319.18
    4 3 9 35819.9 1814.51
    4 -3 11 22024.5 2027.9
    -4 -3 -11 23699.6 1897.95
    4 -3 11 24914.5 2189.57
    4 3 11 21293.5 1806.68
    -4 3 -11 25200.9 1984.19
    -4 -3 -11 26507.1 2347.04
    4 -3 11 21936.6 2094.03
    -4 3 -11 27116 2442.48
    4 3 11 20999.7 2105.71
    4 -3 11 28585.1 2250.82
    4 3 13 -255.308 262.238
    4 3 13 82.2302 331.232
    -4 -3 -13 599.504 513.501
    4 -3 13 -150.896 325.131
    4 -3 13 761.743 473.922
    -4 3 -13 -121.393 237.049
    -4 3 -13 -78.0528 365.295
    -4 -3 -13 1.36442 225.604
    4 3 15 161.71 361.959
    4 3 15 -98.908 235.403
    4 -3 15 -156.57 361.375
    4 -3 15 -86.8465 319.819
    -4 -3 -15 39.594 350.584
    -4 3 -15 711.516 543.49
    -4 -3 -15 1124.12 650.662
    4 -3 17 2717.62 1000.78
    -4 -4 18 4877.32 1194.82
    4 4 -16 4479.69 1259.66
    4 -4 -16 2015.36 836.314
    -4 -4 16 3939.31 1102.91
    -4 4 16 3577.69 967.645
    -4 4 16 2391.5 894.544
    -4 -4 16 2146.73 810.276
    4 -4 -16 3295.03 950.159
    -4 -4 16 3723.5 1094.57
    -4 -4 14 -661.349 498.687
    -4 -4 14 -480.02 449.16
    4 4 -14 -659.407 505.094
    -4 4 14 -168.519 329.518
    -4 4 14 3.34778 276.19
    4 -4 -14 -123.214 333.361
    -4 -4 14 118.796 410.349
    -4 4 14 10.6023 285.017
    4 4 -14 519.562 411.755
    4 -4 -14 120.453 300.633
    -4 -4 12 560.63 404.75
    -4 -4 12 422.258 459.283
    -4 -4 12 647.067 450.894
    4 4 -12 293.392 416.605
    -4 4 12 9.5687 189.535
    4 -4 -12 319.364 274.077
    4 -4 -12 222.126 325.531
    -4 4 12 40.0073 248.166
    -4 -4 12 1298.5 539.061
    4 4 -12 406.402 339.802
    -4 4 12 256.731 304.846
    -4 -4 10 14772.6 1642.53
    4 -4 -10 18460.6 1756.57
    4 4 -10 17105.9 1762.81
    4 -4 -10 18770.9 1159.65
    4 -4 -10 16670.7 1658.22
    -4 4 10 16631.2 1292.54
    -4 -4 10 18239.5 1587.15
    -4 4 10 14191.3 1483.28
    -4 4 10 17182.3 1624.84
    4 4 -10 13071.9 1301.13
    -4 4 10 18755.4 1600.63
    -4 4 10 16421.5 1218.81
    4 4 -10 17444.5 1163.46
    -4 -4 10 16211.3 1740.61
    -4 -4 10 19360.6 1948.17
    -4 4 8 42453.9 2268.19
    4 -4 -8 36208.9 2217.18
    4 4 -8 35960.2 2312.14
    -4 -4 8 44029.7 2374.69
    4 -4 -8 37833.7 2238.37
    4 4 -8 39792.7 1272.18
    -4 -4 8 38533.7 2539.06
    -4 4 8 34536.2 1568.05
    -4 4 8 35866.1 1968.35
    -4 4 8 36659.9 2214.93
    4 -4 -8 38827.7 1519.57
    4 4 -8 32982.2 1931.42
    4 4 -8 39590.2 2009.02
    -4 4 8 33293 2033.64
    -4 -4 8 37538 2500.72
    -4 -4 8 37226.2 2339.05
    -4 4 6 9401.68 989.359
    4 -4 -6 6596.32 834.901
    4 -4 -6 7088.58 508.075
    4 4 -6 5929.7 785.747
    -4 -4 6 5372.04 367.411
    4 4 -6 4996.06 296.691
    4 -4 -6 7744.46 883.637
    -4 4 6 6314.78 869.405
    -4 4 6 7975.58 965.065
    -4 -4 6 8002.98 1086.94
    -4 4 6 8771.76 861.027
    -4 -4 6 6956.87 970.475
    4 4 -6 8647.8 900.863
    4 4 -6 6404.13 904.263
    -4 -4 6 8230.99 988.632
    -4 -4 4 149.671 168.335
    4 4 -4 434.413 224.547
    -4 4 4 387.813 183.544
    4 -4 -4 178.212 230.476
    4 4 -4 495.085 275.728
    -4 -4 4 233.531 66.7216
    -4 4 4 44.283 196.579
    4 4 -4 435.474 153.569
    4 -4 -4 190.127 183.703
    4 -4 -2 14518.4 1073.46
    4 4 -2 15191.6 798.581
    4 -4 -2 15111.9 623.76
    4 4 -2 15475.2 1364.12
    -4 -4 2 15149.1 1131.18
    -4 -4 2 15565.9 1092.55
    -4 4 2 13159.2 758.097
    4 4 -2 16322.6 1027.8
    4 -4 -2 13887.2 978.883
    -4 4 2 13482.5 1131.44
    -4 -4 0 108641 2596.94
    4 4 0 122280 4218.99
    4 4 0 106852 2665.28
    4 -4 0 106007 3208.26
    -4 -4 0 106681 3234.47
    4 4 0 108501 3475.23
    4 4 0 113424 2914.28
    -4 4 0 105728 2947.61
    4 4 0 110059 3890.37
    -4 -4 0 112883 3236.67
    -4 -4 0 107124 3304.76
    4 -4 0 113843 3438.3
    4 -4 2 35525.5 1880.08
    4 4 2 34832.4 1191.2
    4 4 2 39018.6 1763.05
    -4 -4 -2 37688.1 2037.55
    4 -4 2 36586.3 1651.64
    4 4 2 41110 2335.72
    -4 -4 -2 38577.9 1644.2
    4 -4 2 30941.8 1001.1
    4 4 2 35293.6 1678.18
    4 4 2 38355.6 2117.45
    4 -4 2 39075 1821.47
    -4 4 -2 37253.5 1816.27
    -4 -4 -2 36028.9 1623.4
    4 4 4 1772.79 438.913
    4 4 4 2201.79 532.4
    4 -4 4 2615.69 504.874
    4 -4 4 1850.18 476.42
    4 4 4 1972.98 508.144
    4 -4 4 2441.91 494.241
    -4 -4 -4 2803.54 372.122
    4 4 4 3072.88 509.562
    -4 4 -4 2719.16 568.4
    -4 -4 -4 3010.38 665.909
    4 -4 6 1326.83 432.896
    4 -4 6 312.361 280.125
    4 4 6 793.208 302.728
    4 4 6 1064.01 438.412
    -4 -4 -6 922.955 335.37
    4 4 6 854.959 366.378
    4 4 6 764.413 330.654
    -4 -4 -6 723.684 244.856
    -4 4 -6 660.992 370.064
    4 -4 8 40519.7 2646.31
    -4 -4 -8 42582.3 2863.88
    4 4 8 42437.2 2618.04
    -4 4 -8 43020.5 2814.25
    4 4 8 43781.1 2225.66
    4 4 8 34694.3 2472.19
    -4 -4 -8 37721.4 1992.51
    4 4 8 40245.3 2154.9
    4 -4 8 40715.2 2484.29
    4 -4 10 19738 1957.21
    4 4 10 16046.8 1829.12
    4 -4 10 18253.7 1845.27
    -4 -4 -10 22541 2194.22
    -4 4 -10 19135.6 1581.32
    4 4 10 19505.3 1936.62
    -4 4 -10 21928.4 2173.46
    -4 -4 -10 22265.6 1672.86
    4 4 10 18502 1572.35
    4 4 10 22586.4 1555.68
    4 -4 12 274.168 506.326
    4 4 12 -478.507 309.271
    4 -4 12 60.7315 247.741
    4 -4 12 -193.39 258.922
    4 4 12 -155.188 387.441
    4 4 12 -442.66 487.07
    -4 -4 -12 -299.161 447.996
    -4 4 -12 324.502 439.007
    -4 -4 -12 188.259 309.717
    4 -4 12 -191.938 316.164
    -4 -4 -14 530.296 485.733
    -4 -4 -14 756.215 658.681
    4 -4 14 621.494 511.676
    4 -4 14 94.9935 444.143
    4 4 14 187.663 374.472
    -4 4 -14 -83.148 294.939
    -4 -4 -16 3081.52 1064.78
    4 4 16 2230.68 902.717
    -4 -4 -16 4271.4 1186.99
    4 -4 16 3562.99 1061
    4 -4 16 2097.31 819.741
    -4 4 -16 2625.02 948.701
    -4 5 17 2259.38 796.944
    -4 -5 17 4143.52 1132.82
    -4 5 17 3649.97 1080.08
    4 -5 -15 595.448 518.156
    -4 -5 15 434.59 458.317
    -4 5 15 73.4877 381.552
    4 -5 -15 -265.056 383.921
    -4 -5 15 802.206 580.13
    -4 -5 15 342.485 408.895
    -4 5 15 -723.957 502.614
    4 5 -15 272.474 606.955
    -4 -5 13 -82.2508 514.866
    4 5 -13 49.4834 367.295
    4 -5 -13 -1.88784 404.877
    4 -5 -13 1086.65 545.945
    4 5 -13 180.88 233.358
    -4 5 13 -153.691 288.947
    -4 -5 13 170.364 374.842
    -4 5 13 -111.309 305.457
    -4 5 13 573.355 370.304
    -4 -5 13 556.489 451.878
    -4 -5 13 788.382 529.635
    -4 5 11 7326.42 1056.27
    -4 -5 11 9690.37 1498.72
    4 5 -11 9426.33 1425.82
    4 5 -11 7572.35 1037.12
    4 -5 -11 8052.75 1260.49
    4 -5 -11 11233 1506.17
    -4 -5 11 10080 1445.23
    -4 -5 11 7742.42 1326.24
    -4 5 11 7162 1217.8
    -4 5 11 6105.16 1056.93
    -4 -5 11 8275.94 1179.7
    4 5 -9 30894.5 2323.37
    4 -5 -9 31501 2250.06
    -4 5 9 26129.7 1919.75
    -4 5 9 34524.1 2191.19
    -4 5 9 29562.6 2149.37
    -4 5 9 30705.8 1987.75
    -4 -5 9 31127.8 2477.96
    4 5 -9 28142.1 1889.14
    4 5 -9 30688.5 1933.1
    -4 -5 9 32603.6 2416.44
    4 -5 -9 30578.8 2203.59
    -4 -5 9 31227.6 2490.25
    -4 5 7 1639.18 522.799
    -4 -5 7 2734.11 629.509
    4 -5 -7 1718.36 499.861
    4 5 -7 1629.28 508.875
    -4 -5 7 1832.36 614.183
    4 -5 -7 1258.46 200.202
    -4 5 7 1638.58 429.95
    4 5 -7 1630.53 526.675
    4 -5 -7 2103.42 561.738
    -4 5 7 2070.96 553.77
    -4 -5 7 1748.33 666.256
    -4 -5 5 2205.33 514.428
    4 5 -5 2146.57 474.888
    -4 5 5 2484.29 624.8
    4 -5 -5 1993.02 506.748
    4 5 -5 1656 521.956
    -4 5 5 2248.91 424.926
    -4 5 5 1686.78 464.668
    -4 -5 5 1966.83 567.98
    4 -5 -5 2305.28 516.918
    -4 5 3 17939.1 1396.37
    -4 -5 3 17242.3 1338.99
    4 -5 -3 17582.6 1297.6
    4 5 -3 17569.9 1184.88
    4 -5 -3 16445.4 1173.97
    -4 5 3 17009.7 891.322
    4 5 -3 17798.3 988.379
    4 5 -3 19974.1 1673.82
    -4 -5 3 17850.8 1337.4
    -4 5 3 17419.5 816.37
    4 5 -1 61667 2069.91
    -4 -5 1 60459.9 1991.43
    -4 -5 1 58485.4 1623.57
    4 -5 -1 58137 2183.04
    -4 5 1 61155.5 2019.62
    4 5 -1 58578 2949.16
    -4 -5 1 63568.4 2605.97
    4 5 -1 62681.6 2739.7
    4 5 -1 65796.7 2182.17
    -4 -5 1 61958 2472.61
    -4 5 1 60234.1 2635.44
    4 -5 -1 63913.5 2782.29
    4 -5 -1 60613.4 2433.87
    -4 -5 -1 5519.81 591.746
    4 5 1 6843.28 708.422
    4 -5 1 5004.85 705.645
    -4 -5 -1 5791.13 738.126
    4 5 1 4515.29 784.281
    -4 -5 -1 3975.96 708.078
    4 -5 1 5934.01 789.014
    4 -5 1 6541.38 723.917
    4 5 1 4608.94 703.792
    4 5 1 6725.79 523.631
    -4 5 -1 5944.15 686.804
    -4 -5 -1 6323.86 702.599
    4 -5 3 505.426 299.858
    4 -5 3 365.579 320.589
    4 5 3 51.2477 173.767
    -4 -5 -3 286.029 205.323
    4 5 3 176.425 142.903
    4 5 3 115.777 213.763
    4 -5 3 440.794 227.643
    4 -5 3 266.401 118.887
    -4 5 -3 328.192 208.708
    -4 -5 -3 170.021 111.758
    -4 -5 -3 506.297 327.307
    4 5 3 218.387 296.55
    -4 -5 -3 296.439 171.813
    4 -5 5 9311.82 1185.74
    4 -5 5 7716.9 876.252
    -4 5 -5 8702.64 1119.47
    4 5 5 8581.11 1069.96
    -4 -5 -5 10638.6 1310.64
    4 5 5 8010.13 1008.1
    -4 -5 -5 7284.97 590.857
    4 5 5 8305.27 1073.82
    4 5 5 9147.9 914.661
    4 -5 5 8365.19 997.089
    -4 -5 -5 7570.09 986.377
    4 5 7 21830.3 1516.89
    -4 -5 -7 20259.3 1990.31
    -4 5 -7 20434.8 1898.5
    4 5 7 17424 1680.85
    4 -5 7 20153.8 1713.96
    4 5 7 19667.4 1781.62
    4 -5 7 20737.8 1923.43
    -4 -5 -7 22340 1288.19
    4 5 7 23477.2 1766.95
    -4 -5 -7 18165.5 1732.03
    -4 5 -9 2537.57 729.656
    4 -5 9 4932.21 941.104
    4 -5 9 3927.22 901.109
    -4 -5 -9 4633.67 1021.73
    4 5 9 5470.18 1056.74
    4 5 9 4489.21 721.938
    4 5 9 5222.98 811.128
    -4 -5 -9 5768.68 1172.83
    -4 5 -9 3775.02 921.188
    4 5 9 4346.92 942.734
    4 -5 11 563.647 404.452
    -4 -5 -11 364.181 525.292
    4 5 11 658.892 329.954
    -4 5 -11 -280.537 469.016
    4 5 11 -320.125 331.621
    4 5 11 211.464 343.864
    4 -5 11 192.708 322.62
    -4 -5 -11 198.259 331.104
    4 -5 13 -366.566 311.888
    4 -5 13 566.307 410.62
    4 -5 13 158.489 278.161
    4 5 13 310.49 363.678
    -4 -5 -13 339.965 496.534
    4 5 13 -134.393 382.554
    4 -5 13 187.406 363.094
    -4 5 -13 89.021 404.862
    -4 -5 -13 -600.423 523.593
    -4 -5 -15 2849.45 945.309
    4 5 15 1781.94 849.925
    4 -5 15 817.643 720.897
    4 -5 15 1741.88 734.425
    -4 -5 -15 3061.17 969.655
    -4 5 -15 2144.54 878.56
    -4 -6 16 197.727 519.251
    -4 6 16 -1500.05 728.903
    -4 6 16 -707.868 464.484
    -4 -6 14 1334.85 731.219
    4 6 -14 373.101 520.424
    4 -6 -14 633.76 493.902
    4 -6 -14 1602.51 624.578
    -4 6 14 412.374 539.464
    -4 -6 14 1496.6 704.751
    -4 6 14 658.03 548.257
    -4 -6 14 1876.37 750.361
    -4 -6 14 924.605 563.273
    -4 -6 12 3176.61 922.145
    -4 6 12 2418.93 781.809
    4 6 -12 2367.44 781.05
    4 6 -12 3080.67 714.844
    4 -6 -12 4195.52 1094.29
    -4 6 12 3178.88 858.779
    4 -6 -12 3013.31 855.32
    -4 -6 12 3505.65 815.465
    -4 -6 12 3347.99 1005.11
    -4 -6 12 3959.67 1076.76
    -4 -6 10 1528.2 621.026
    -4 -6 10 1347.78 566.718
    4 6 -10 1799.24 673.422
    -4 6 10 2162.63 581.55
    -4 -6 10 2102.89 767.056
    4 -6 -10 1906.13 625.944
    -4 -6 10 2063.18 657.682
    4 -6 -10 1938.17 690.415
    -4 6 10 2230.87 610.241
    4 6 -10 1642.21 500.773
    -4 6 10 1889.74 593.487
    -4 -6 8 250.05 359.756
    -4 6 8 336.561 373.244
    4 6 -8 874.869 357.033
    -4 -6 8 696.557 400.062
    -4 6 8 151.207 267.475
    4 6 -8 344.08 380.506
    -4 6 8 412.468 270.036
    4 -6 -8 709.635 364.344
    -4 -6 8 448.354 363.787
    4 -6 -8 293.83 369.862
    -4 -6 6 1884.58 565.221
    -4 6 6 2538.72 650.111
    4 6 -6 2692.11 625.078
    4 6 -6 1128.19 335.744
    4 -6 -6 1645.42 511.609
    -4 -6 6 1923.33 611.738
    4 -6 -6 1696.13 492.841
    4 6 -6 1853.09 564.949
    -4 6 6 1535.26 419.675
    -4 6 6 1690.93 555.562
    4 -6 -4 7626.07 967.498
    4 6 -4 7702 881.569
    4 -6 -4 7477.53 881.669
    -4 -6 4 9038.64 1075.7
    -4 6 4 9666.03 1271.7
    -4 6 4 6712.81 964.323
    4 6 -4 7001.86 717.597
    -4 6 4 7528.24 609.983
    4 6 -4 7673.12 1133.69
    -4 -6 4 6332.24 931.527
    4 6 -2 13397.7 1015.02
    4 -6 -2 13660.1 1200.95
    -4 -6 2 11642.6 601.955
    4 -6 -2 11798 1001.27
    4 6 -2 12346.1 1268.57
    4 6 -2 11956.7 1400.89
    4 6 -2 13041.4 980.228
    -4 6 2 12968.5 1468.32
    -4 6 2 12254.3 1244.21
    -4 6 2 11778.7 762.322
    4 -6 -2 13902.5 1382.33
    -4 -6 2 13420.2 1248.98
    -4 -6 2 12750.6 1184.01
    -4 -6 0 4445.7 650.396
    4 6 0 5752.01 551.426
    4 -6 0 5774.61 760.862
    -4 -6 0 6500.7 658.227
    -4 6 0 5940.96 651.222
    4 6 0 6527.02 882.487
    -4 -6 0 5889.83 691.445
    -4 -6 0 5866.36 561.818
    4 -6 0 5906.19 879.508
    4 6 0 6489.11 738.353
    -4 6 0 5368.1 803.127
    -4 -6 0 6284.89 871.722
    4 6 0 6180.15 999.248
    4 -6 2 -50.9132 206.074
    -4 -6 -2 36.373 72.9289
    4 -6 2 258.53 294.994
    4 -6 2 169.96 194.612
    -4 -6 -2 195.457 164.619
    4 6 2 132.163 89.7077
    -4 -6 -2 298.794 232.877
    -4 -6 -2 255.395 219.901
    -4 6 -2 0.78913 172.948
    4 6 2 -21.4804 178.016
    -4 -6 -2 73.3457 67.4347
    4 6 2 393.043 364.543
    -4 -6 -2 -222.907 328.991
    4 6 2 190.839 260.555
    4 -6 4 905.968 438.232
    -4 -6 -4 727.913 364.414
    4 6 4 1070.34 372.858
    4 -6 4 847.208 332.418
    -4 -6 -4 428.417 247.957
    4 -6 4 978.447 455.979
    4 6 4 466.375 361.379
    4 6 4 474.255 266.838
    -4 6 -4 1047.15 601.927
    -4 -6 -4 1090.88 299.319
    -4 6 -4 750.415 324.285
    -4 -6 -6 15818.1 1728.09
    4 6 6 14750.8 1538.84
    4 6 6 14584.6 1252.77
    -4 6 -6 15021.4 1584.37
    -4 -6 -6 13329.3 1400.82
    4 6 6 15712.8 1591.28
    -4 6 -6 14720.6 1599.87
    4 6 6 13911.4 1458.29
    4 -6 6 15884 1543.81
    4 -6 6 13218.2 1538.96
    4 -6 8 9232.09 1345.35
    4 6 8 8622.97 1003.39
    4 -6 8 10134.5 1337.19
    4 6 8 8365.15 1253.77
    -4 -6 -8 10124.4 1523.35
    4 6 8 7835.37 1228.83
    -4 6 -8 8274.83 1298.55
    4 6 8 10966 1330.04
    -4 6 -8 8428.92 1239.95
    -4 -6 -8 7652.35 1210.13
    4 -6 10 -325.839 449.074
    4 -6 10 647.894 443.853
    -4 -6 -10 623.659 415.253
    -4 6 -10 240.729 296.337
    4 6 10 182.954 348.548
    4 6 10 44.5758 215.549
    -4 -6 -10 735.828 438.736
    4 6 10 163.508 362.872
    -4 6 -12 28.7513 350.379
    4 -6 12 669.246 331.053
    4 6 12 -3.82489 279.902
    -4 -6 -12 649.505 540.124
    4 -6 12 -9.64138 288.51
    4 -6 12 542.117 554.561
    4 6 12 -271.67 392.019
    -4 -6 -12 671.152 511.496
    4 -6 14 3493.19 1031.2
    4 -6 14 1997.88 895.231
    -4 -6 -14 3740.29 1118.98
    4 6 14 3279.24 1030.23
    4 -6 14 4567.37 1168.32
    4 6 14 1719.82 773.021
    4 -6 14 5065.77 1246.55
    -4 -6 -14 4173.27 1140.6
    -4 6 -14 4227.11 1200.65
    4 -6 16 4373.32 1232.61
    -4 7 15 1461.94 835.555
    -4 -7 15 3817.65 1222.12
    -4 7 15 1731.49 700.777
    -4 -7 13 2284.84 861.907
    -4 -7 13 3703.68 1082.19
    4 7 -13 2913.23 994.711
    4 -7 -13 3018.81 950.283
    -4 7 13 2210.09 675.259
    -4 -7 13 4334.2 1167.76
    -4 7 13 3415.47 975.003
    -4 -7 13 2718.29 906.158
    4 -7 -13 2236.08 855.183
    4 -7 -11 19602.3 2099.4
    4 7 -11 22936.4 2353.55
    -4 -7 11 23131.1 2555.81
    4 -7 -11 21864.6 2201.02
    -4 7 11 16536.7 1775.18
    -4 7 11 18611.8 2103.98
    -4 -7 11 16461.5 2148.71
    -4 -7 11 26812.9 2364.58
    -4 -7 11 23545.2 2519.85
    -4 -7 9 19.623 308.772
    -4 -7 9 546.13 484.319
    -4 7 9 232.32 284.317
    4 7 -9 -159.561 363.927
    4 -7 -9 -399.24 343.371
    4 -7 -9 102.928 245.251
    -4 -7 9 -18.3843 482.935
    -4 7 9 -632.248 421.679
    4 7 -9 283.426 297.22
    -4 7 9 -77.6519 202.856
    4 7 -7 18367.9 1862.62
    4 -7 -7 18235.4 1737.02
    4 7 -7 18661.2 1720.48
    4 -7 -7 19238.5 1680.84
    -4 7 7 18361.8 1535.66
    -4 -7 7 18584.4 1944.19
    -4 7 7 20754.1 1900.76
    -4 7 7 21377.9 2078
    -4 -7 7 23381.1 2029.95
    4 7 -5 1909.07 529.789
    -4 -7 5 1559.01 537.193
    -4 7 5 2499.94 741.753
    4 7 -5 2399.18 472.134
    4 -7 -5 1952.92 573.181
    -4 -7 5 2373.95 673.017
    -4 7 5 1751.84 579.396
    4 7 -5 1541.37 610.44
    4 -7 -5 1667.84 510.321
    4 7 -3 60374.5 2528.27
    -4 7 3 69887.2 3719.45
    4 -7 -3 60950 2634.01
    4 -7 -3 59820.6 2864.47
    -4 7 3 63618.2 2336.16
    4 7 -3 62100.8 2449.22
    -4 7 3 65186 3158.96
    -4 -7 3 59196.1 3006
    4 7 -3 60081 3509.37
    4 -7 -3 62966.7 3321.19
    -4 -7 3 61676.7 3113.72
    4 -7 -1 5610.26 944.607
    -4 -7 1 4602.11 825.748
    -4 -7 1 5552.07 514.68
    4 7 -1 6280.85 959.118
    4 -7 -1 5549.98 699.717
    4 7 -1 6549.83 769.057
    -4 -7 1 6086.16 850.103
    -4 7 1 3803.54 937.843
    4 7 -1 5470.96 612.88
    -4 -7 1 5265.38 537.316
    -4 7 1 5246.59 871.768
    4 -7 -1 4849.56 751.046
    4 7 -1 5540.45 1017.61
    -4 -7 -1 24487.2 1483.48
    4 -7 1 23140 1671.88
    4 -7 1 27526.4 2035.14
    4 7 1 22389.7 1815.78
    -4 -7 -1 25920.7 2005.28
    -4 7 -1 24851.2 2257
    4 -7 1 25098.2 1614.33
    4 7 1 25686 1680.48
    -4 7 -1 22158.4 1798.7
    4 7 1 24634.4 2142.13
    -4 -7 -1 24989.9 1402.95
    -4 7 -1 22691 1479.33
    4 -7 3 658.334 425.939
    4 -7 3 486.378 384.314
    4 7 3 645.495 480.081
    4 7 3 1274.08 443.917
    -4 -7 -3 784.108 335.324
    -4 -7 -3 979.74 370.191
    -4 7 -3 1241.77 412.582
    4 -7 3 982.818 364.404
    -4 -7 -3 1302.03 350.32
    -4 7 -3 785.636 444.216
    -4 -7 -5 29886.2 2062.39
    4 -7 5 33456.8 2500.47
    -4 -7 -5 34191.2 2436.03
    -4 7 -5 30504 2517.56
    4 -7 5 33261.2 1943.94
    -4 7 -5 33373 2319.83
    4 7 5 37291.7 2618.07
    4 7 5 34061.9 2321.44
    4 -7 5 34082.7 2374.8
    -4 -7 -7 14189 1539.67
    4 -7 7 14776 1757.4
    4 7 7 13814.7 1301.64
    4 7 7 13591 1604.62
    -4 -7 -7 16123.8 1889
    -4 7 -7 14728.3 1757.42
    4 7 7 17550.1 1820.3
    4 7 7 15615 1685.09
    -4 7 -7 14917.6 1704.23
    4 -7 7 18140 1807.36
    4 -7 9 4042.46 960.734
    4 -7 9 4234.89 990.122
    4 7 9 3252.63 890.441
    -4 7 -9 3811.52 884.178
    -4 -7 -9 2485.37 738.589
    4 7 9 3267.24 820.358
    4 7 9 4445.16 915.004
    -4 -7 -9 4327.53 1057.7
    -4 7 -9 3505.46 871.596
    4 -7 11 7126.45 1351.35
    -4 -7 -11 6254.73 1381.89
    -4 -7 -11 5506.02 1303.76
    4 7 11 3655.38 1058.64
    4 -7 11 4458.07 1114.44
    4 7 11 3939.82 1022.92
    -4 7 -11 4337.6 1102.75
    4 -7 13 3010.75 853.632
    4 -7 13 1519.13 885.714
    -4 -7 -13 2590.91 977.641
    4 -7 13 3533.26 1108.22
    4 7 13 3165.91 987.69
    4 7 13 3226.61 1101.75
    -4 -7 -13 4515.61 1278.78
    4 -7 13 2530.62 1077.48
    -4 7 -13 2877.7 939.177
    4 8 -12 1261.82 820.73
    -4 -8 12 1722.68 892.997
    -4 -8 12 2321.45 863.116
    4 -8 -12 1058.85 630.798
    -4 -8 12 1622.67 600.921
    -4 8 12 994.85 621.22
    -4 -8 12 1379.96 836.814
    -4 -8 12 1624.17 778.27
    4 -8 -12 1108.54 567.062
    -4 8 10 4358.73 1067.08
    -4 -8 10 4529.67 1154.42
    4 8 -10 2786.49 849.07
    -4 8 10 5218.67 1102.82
    -4 8 10 4315.14 873.68
    4 -8 -10 3755.02 888.633
    4 -8 -10 3791.09 929.177
    -4 -8 10 5350.89 1266.33
    -4 -8 10 4647.07 1136.08
    -4 -8 8 396.585 441.922
    -4 8 8 -141.467 222.168
    -4 8 8 372.044 360.199
    4 -8 -8 666.604 380.519
    -4 -8 8 381.521 521.645
    4 -8 -8 223.669 392.092
    4 8 -8 656.605 458.083
    -4 8 8 412.421 392.4
    4 8 -8 -104.368 324.506
    -4 -8 8 261.458 364.761
    4 -8 -6 7038.09 1047.43
    -4 8 6 5195.69 1099.15
    4 8 -6 5690.72 943.298
    4 8 -6 4824.78 1053.14
    -4 8 6 6197.01 1093.91
    4 -8 -6 5118.17 961.746
    -4 -8 6 5376.81 1019.97
    -4 -8 6 6794.53 1210.53
    -4 -8 4 1364.64 498.268
    -4 -8 4 1745.51 616.204
    4 8 -4 917.418 358.007
    -4 8 4 2045.12 723.386
    4 8 -4 1323.74 380.25
    4 -8 -4 1252.37 651.545
    4 8 -4 1504.51 646.326
    4 -8 -4 1005.08 383.009
    4 -8 -4 884.301 390.651
    -4 8 4 717.115 333.084
    4 -8 -2 20502.1 1462.56
    4 8 -2 22924.1 1414.05
    4 8 -2 23613.3 1598.94
    4 -8 -2 20702.6 1688.37
    -4 8 2 25202.8 2358.69
    4 8 -2 21000 2185.36
    -4 8 2 21116.2 1487.4
    4 8 -2 21387.4 1961.54
    -4 8 2 21299.3 1868.48
    -4 -8 2 23306.6 1862.13
    4 -8 -2 23274.7 2086.7
    -4 -8 2 20396.3 1854.11
    -4 8 0 1119.25 697.158
    4 8 0 675.875 535.097
    4 -8 0 677.382 343.195
    4 8 0 248.405 316.417
    4 8 0 182.218 165.742
    -4 8 0 349.041 330.141
    -4 -8 0 269.356 264.857
    4 -8 0 240.476 236.133
    -4 -8 -2 13112.2 1153.17
    4 8 2 16394 1485.59
    -4 -8 -2 15426 1296.52
    4 -8 2 14342.3 1278.68
    4 8 2 14761.1 1564.13
    -4 8 -2 16013.3 1612.48
    4 -8 2 13809.8 1458.58
    4 8 2 15742.9 1823.04
    -4 -8 -2 15326.2 1674.49
    4 -8 2 15685.9 1656.96
    -4 8 -2 15638.8 1914.41
    -4 8 -4 184.647 443.415
    4 -8 4 403.335 419.168
    4 -8 4 -57.5827 214.538
    4 -8 4 302.376 304.234
    -4 -8 -4 79.1794 233.804
    4 8 4 -153.36 369.126
    -4 -8 -4 406.188 337.814
    -4 8 -4 -545.77 312.703
    4 8 4 -268.248 220.479
    -4 -8 -4 -293.373 375.392
    -4 8 -6 18028.3 1791.72
    4 -8 6 21610.9 2186.67
    -4 -8 -6 21297.4 2028.27
    4 8 6 20216.1 1944.54
    -4 -8 -6 17278.5 1670.88
    -4 8 -6 19620.5 2139.94
    4 8 6 19436.5 2030.32
    4 -8 6 20807 2041.33
    4 -8 8 1084.23 540.281
    -4 8 -8 2062.86 737.541
    4 -8 8 1884.84 725.448
    4 8 8 1372.67 566.432
    4 8 8 1238.24 573.34
    -4 -8 -8 2257 694.13
    -4 -8 -8 752.01 462.623
    -4 8 -8 1661.86 611.944
    4 8 8 2376.49 780.664
    4 -8 10 6140.46 1352.49
    4 -8 10 5577.9 1228.67
    -4 -8 -10 3588.37 911.38
    -4 -8 -10 5565.69 1352.41
    4 8 10 5578.65 1179.54
    4 8 10 5832.98 1301.59
    -4 8 -10 8081.21 1412.11
    4 -8 12 89.4343 335.123
    4 -8 12 727.049 499.807
    -4 -8 -12 -240.25 355.852
    4 8 12 -122.355 326.813
    4 8 12 -299.535 401.048
    -4 -8 -12 168.77 356.522
    -4 8 -12 122.966 345.728
    -4 -9 11 -457.423 490.49
    -4 -9 11 200.371 406.682
    -4 -9 11 308.437 443.996
    4 9 -11 631.132 464.541
    4 -9 -11 445.924 421.042
    4 -9 -11 1133.43 602.357
    -4 -9 11 824.132 617.987
    -4 9 11 48.8721 404.129
    -4 -9 9 3108.21 947.57
    -4 9 9 4470.95 1094.03
    4 9 -9 1317.43 654.819
    -4 9 9 3996.45 993.609
    -4 -9 9 2934.98 1003.54
    4 -9 -9 2599.14 760.621
    4 -9 -9 4671.82 1010.6
    4 9 -9 3704.38 960.413
    -4 -9 9 3243.37 1008.07
    -4 -9 7 -103.624 383.144
    4 9 -7 -206.1 278.97
    -4 9 7 314.563 407.211
    4 -9 -7 1099.74 476.085
    4 9 -7 172.153 361.245
    -4 -9 7 80.4587 253.538
    -4 9 7 -421.334 528.564
    4 -9 -7 189.327 340.664
    -4 -9 5 5169.69 1040.07
    -4 9 5 2839.69 904.525
    4 -9 -5 2983.49 640.924
    4 9 -5 1429.18 625.312
    -4 9 5 4276.7 926.573
    4 -9 -5 4223.4 1050.61
    4 -9 -5 2242.45 660.959
    -4 -9 5 4290.75 974.298
    -4 -9 3 -14.7616 315.542
    -4 9 3 217.001 339.435
    -4 9 3 332.223 331.31
    4 -9 -3 58.2925 271.152
    4 9 -3 91.0252 209.193
    4 -9 -3 837.217 494.418
    4 -9 -3 248.12 247.576
    4 9 -3 543.46 575.348
    4 -9 -1 3406.9 835.739
    4 9 -1 3446.11 950.156
    -4 9 1 4080.7 968.627
    4 9 -1 2390.68 638.07
    4 -9 -1 2289.41 561.518
    -4 9 1 3289.88 781.5
    4 9 -1 2514.74 581.515
    -4 -9 1 3770.56 866.918
    4 -9 1 703.259 518.84
    -4 -9 -1 1125.05 557.821
    -4 9 -1 1143.23 624.796
    4 -9 1 1064.11 368.521
    4 9 1 1363.49 692.689
    4 9 1 479.251 256.348
    -4 9 -1 1017.4 466.952
    4 9 1 1518.12 491.328
    -4 -9 -3 2579.87 814.762
    -4 9 -3 1684.13 722.44
    4 -9 3 2210.44 708.926
    4 9 3 1636.16 554.868
    4 9 3 1086.5 519.303
    -4 9 -3 1557.99 552.128
    4 -9 3 1086.42 586.371
    4 -9 5 190.877 288.221
    -4 9 -5 95.4556 213.496
    -4 9 -5 1625.3 712.583
    -4 -9 -5 1406.21 676.457
    -4 -9 -5 691.853 379.267
    4 9 5 286.254 338.607
    -4 -9 -5 1415.31 494.018
    4 9 5 1293.32 554.622
    4 -9 5 468.043 405.549
    4 -9 7 953.65 570.212
    -4 9 -7 43.9975 283.723
    4 9 7 646.145 473.569
    -4 -9 -7 1074.3 479.409
    4 9 7 77.5421 371.485
    -4 -9 -7 396.971 361.305
    4 -9 7 341.496 333.56
    4 -9 9 1090.44 597.545
    4 9 9 1347.55 663.324
    -4 -9 -9 329.994 273.887
    -4 -9 -9 597.383 486.891
    4 -9 9 776.717 571.652
    4 9 9 713.865 536.655
    -4 9 -9 777.638 466.016
    4 -9 11 715.552 610.589
    4 9 11 135.01 421.389
    -4 -9 -11 988.417 584.987
    4 9 11 659.68 490.524
    -4 -9 -11 -514.003 508.534
    4 -9 11 139.752 339.688
    -4 9 -11 -242.839 351.78
    -4 -10 10 666.251 600.869
    -4 -10 10 449.115 580.259
    4 -10 -10 1423.27 632.682
    4 -10 -10 2406.79 833.524
    4 10 -10 1008.37 544.578
    -4 -10 8 3878.1 1038.25
    -4 10 8 3467.08 1073.19
    4 -10 -8 3565.27 881.814
    -4 10 8 3984.2 1083.36
    4 -10 -8 4045.67 953.213
    4 10 -8 3200.68 1036.77
    -4 -10 8 5543.35 1454.46
    -4 -10 6 444.114 364.371
    -4 10 6 1895.82 733.172
    4 -10 -6 739.958 410.793
    4 10 -6 344.631 445.429
    4 -10 -6 267.25 458.996
    -4 10 6 545.617 382.859
    4 -10 -4 9368 1322.3
    -4 10 4 9854.14 1682.42
    -4 -10 4 10691.7 1561.63
    4 10 -4 9724.07 1718.88
    4 10 -4 9805.98 1543.76
    -4 10 4 10194.8 1475.14
    4 -10 -4 11176.1 1699.46
    4 -10 -2 593.408 577.049
    -4 -10 2 587.74 392.557
    -4 10 2 1229.3 745.879
    4 10 -2 430.347 459.264
    4 10 -2 184.658 282.42
    4 -10 -2 -649.267 368.544
    -4 10 2 57.0963 323.118
    -4 -10 0 6478.1 1180.25
    4 -10 0 6497.84 1227.24
    -4 10 0 5704.68 1336.17
    4 10 0 5706.19 1138.92
    4 10 0 3568.68 1056.07
    -4 10 0 6100.86 1135.47
    4 -10 2 1175.63 614.292
    -4 10 -2 858.291 574.379
    4 10 2 5.3562 383.817
    4 10 2 707 464.166
    -4 10 -2 641.328 443.85
    -4 -10 -2 45.6487 323.854
    -4 -10 -4 5210.95 1202.71
    -4 10 -4 5559.59 1257.26
    4 10 4 5360.88 1222.72
    4 -10 4 4417.59 1039.34
    4 10 4 4320.8 908.452
    -4 10 -4 4102.48 956.107
    -4 -10 -6 2157.12 817.918
    4 -10 6 3589.02 982.585
    4 -10 6 2709.2 937.521
    -4 10 -6 3397.26 1007.06
    4 10 6 3238.63 944.226
    4 10 6 2712.19 940.563
    -4 10 -6 2354.13 777.195
    4 -10 8 -366.779 640.932
    4 -10 8 606.043 447.37
    -4 10 -8 1005.48 600.279
    4 10 8 869.51 559.035
    4 10 8 -176.34 452.092
    4 -10 10 513.274 511.607
    -4 -10 -10 3349.91 998.604
    -4 11 9 -245.986 415.513
    -4 -11 9 -108.609 333.043
    4 -11 -7 604.307 541.57
    -4 -11 7 865.136 461.21
    -4 -11 7 735.722 542.362
    -4 11 7 1078.02 688.744
    4 11 -7 1749.19 847.02
    4 -11 -7 413.007 431.76
    4 11 -7 1230.29 622.126
    -4 11 7 212.063 344.062
    4 -11 -5 2719.5 991.122
    -4 -11 5 1820.15 686.639
    -4 11 5 1974.41 861.417
    4 11 -5 3237.73 1081.01
    4 11 -5 548.663 319.928
    -4 11 5 1814.44 670.665
    4 -11 -5 1112.26 493.783
    4 -11 -3 6301.36 1314.07
    -4 -11 3 8104.23 1480.11
    4 11 -3 4843.55 1109.81
    -4 11 3 4389.52 1199.53
    -4 11 3 6264.76 1237.51
    4 11 -3 6907.69 1508.85
    4 -11 -1 -193.394 348.608
    -4 11 1 -257.769 391.164
    4 11 -1 -252.524 428.518
    -4 11 1 228.992 390.288
    -4 -11 1 193.151 385.807
    4 11 -1 -380.794 605.353
    -4 -11 -1 2217.44 783.974
    4 11 1 1766.66 804.589
    -4 11 -1 1849.6 682.234
    -4 11 -1 2512.1 946.015
    4 -11 1 2472.4 826.182
    4 11 1 1586.29 659.824
    -4 -11 -3 1503.08 688.546
    -4 11 -3 923.228 640.123
    4 11 3 332.312 360.16
    -4 11 -3 1704.97 661.256
    4 -11 3 1032.1 648.969
    4 11 5 4570.68 1235.58
    4 -11 5 5866.9 1236.92
    -4 11 -5 4840.77 1314.31
    4 11 5 7118.03 1335.76
    -4 11 -5 5088.03 1116
    -4 -11 -5 5492.29 1275.98
    -4 11 -7 -268.801 424.975
    4 11 7 313.782 481.632
    4 11 7 -1122.39 564.94
    -4 11 -7 -27.8023 262.982
    4 12 -4 398.918 443.622
    4 12 -2 -852.503 542.51
    -4 12 0 3253.01 933.724
    -4 12 -2 2117.3 733.989
    5 0 -19 282.164 409.723
    5 0 -17 95.9794 327.907
    5 0 -17 -156.302 313.183
    -5 0 17 581.904 519.418
    -5 0 17 371.069 396.412
    5 0 -17 333.557 401.196
    -5 0 17 608.132 465.983
    5 0 -15 -138.963 295.85
    5 0 -15 196.678 289.642
    5 0 -15 -354.648 431.822
    -5 0 15 490.137 323.633
    -5 0 15 140.9 247.165
    -5 0 15 92.6296 333.117
    -5 0 15 164.121 300.878
    -5 0 13 303.75 282.865
    5 0 -13 77.0034 315.063
    -5 0 13 420.918 330.964
    5 0 -13 1.30109 293.848
    -5 0 13 177.207 310.104
    5 0 -13 279.511 338.117
    -5 0 11 -209.045 326.488
    5 0 -11 4.07916 197.922
    5 0 -11 270.33 251.492
    -5 0 11 -97.4413 307.807
    -5 0 11 30.7501 204.05
    -5 0 11 -114.363 273.563
    5 0 -11 -175.02 322.107
    -5 0 9 -83.6212 254.299
    5 0 -9 264.14 267.452
    -5 0 9 102.316 293.614
    5 0 -9 192.962 225.11
    -5 0 9 -87.5829 75.0621
    5 0 -9 -135.442 143.138
    -5 0 9 249.301 258.127
    -5 0 9 1.1405 138
    5 0 -9 116.704 204.867
    5 0 -7 76.3317 207.635
    5 0 -7 134.026 152.334
    5 0 -7 -62.3097 154.67
    5 0 -7 29.8027 103.996
    -5 0 7 209.316 287.446
    -5 0 7 14.6235 118.804
    -5 0 7 -1.84545 183.501
    5 0 -5 167.763 154.714
    5 0 -5 340.921 217.647
    5 0 -5 -58.1125 127.121
    -5 0 5 57.6594 188.374
    -5 0 5 -122.659 179.917
    -5 0 5 222.541 127.123
    -5 0 5 0.47141 130.819
    5 0 -5 88.9866 130.52
    5 0 -3 -4.99793 119.063
    -5 0 3 -26.5285 141.057
    -5 0 3 -27.2704 134.75
    5 0 -3 116.371 136.596
    -5 0 3 59.5224 76.9684
    5 0 -3 -39.1544 98.175
    5 0 -3 58.9723 124.504
    5 0 -3 62.2356 91.5366
    -5 0 3 150.046 230.333
    5 0 -1 186.91 141.549
    -5 0 1 108.346 156.01
    5 0 -1 183.837 135.629
    5 0 -1 93.888 160.239
    -5 0 1 113.749 146.333
    5 0 -1 101.242 136.58
    5 0 -1 113.38 137.193
    5 0 1 71.2261 132.36
    -5 0 -1 55.1273 97.3054
    5 0 1 -16.8161 152.681
    5 0 1 49.3599 153.792
    5 0 1 78.0721 105.825
    -5 0 -1 -49.8388 39.501
    -5 0 -1 128.041 104.257
    -5 0 -3 125.523 65.4829
    5 0 3 -60.1731 128.979
    5 0 3 109.366 151.149
    5 0 3 211.042 187.401
    5 0 3 69.2549 82.3422
    -5 0 -3 -90.4998 182.814
    5 0 5 67.0397 154.722
    5 0 5 45.8739 178.182
    5 0 5 -91.7639 112.99
    -5 0 -5 -47.0014 178.439
    5 0 7 247.038 199.435
    5 0 7 -21.1089 101.603
    5 0 7 -23.431 95.4104
    -5 0 -7 53.9992 199.314
    5 0 7 3.59862 226.88
    5 0 9 109.208 215.243
    5 0 9 61.2191 271.743
    5 0 9 -140.152 101.371
    -5 0 -9 349.409 371.592
    5 0 9 231.253 146.805
    -5 0 -9 -70.2897 220.38
    5 0 11 314.031 317.224
    -5 0 -11 159.209 279.075
    5 0 11 234.993 300.973
    -5 0 -11 119.073 304.878
    5 0 13 -232.251 289.292
    5 0 13 142.438 269.07
    -5 0 -13 64.9548 295.114
    -5 0 -13 126.838 338.478
    -5 0 -15 -0.92826 410.968
    5 0 15 198.166 319.914
    5 0 15 -41.1154 410.532
    -5 0 -15 403.482 413.31
    -5 0 -17 713.491 532.079
    5 0 17 620.005 549.364
    -5 0 -17 -364.934 419.289
    5 1 -18 43.0233 281.057
    5 -1 -18 -873.958 527.032
    -5 -1 18 -622.309 558.895
    -5 -1 18 899.384 477.525
    -5 1 18 -170.617 426.805
    5 -1 -18 -748.21 512.94
    -5 -1 18 -205.732 341.432
    -5 -1 16 1607.53 626.892
    5 1 -16 761.088 527.613
    5 -1 -16 1632.52 655.413
    5 1 -16 282.52 326.918
    5 -1 -16 802.622 513.483
    5 -1 -16 1040.78 517.052
    5 1 -16 1328.01 424.564
    -5 1 16 172.09 247.195
    -5 -1 16 916.506 490.939
    -5 1 16 1754.27 727.036
    -5 1 16 1443.03 602.495
    -5 -1 16 797.059 583.06
    -5 1 14 -2.25014 289.776
    -5 -1 14 588.491 554.787
    -5 1 14 -26.5508 272.001
    -5 1 14 337.421 297.192
    -5 -1 14 255.764 341.173
    5 1 -14 35.9627 328.881
    5 -1 -14 951.206 539.505
    5 1 -14 -596.851 385.017
    5 -1 -14 80.7734 242.386
    5 1 -14 501.217 359.06
    -5 -1 14 442.755 410.017
    -5 1 14 72.0427 265.799
    5 -1 -14 69.569 283.224
    -5 1 14 339.101 356.529
    -5 -1 14 -2.36549 297.325
    -5 -1 12 -137.998 283.332
    -5 1 12 397.505 316.154
    5 1 -12 -259.785 441.94
    5 1 -12 123.338 201.602
    -5 1 12 -17.613 247.19
    5 1 -12 -60.9851 212.89
    5 -1 -12 -332.801 344.637
    -5 1 12 342.371 337.281
    -5 1 12 54.2789 263.593
    -5 -1 12 -138.153 284.716
    5 -1 -12 96.1239 298.405
    5 -1 -12 520.78 476.434
    -5 -1 12 -112.088 307.263
    -5 -1 10 691.049 414.45
    -5 1 10 922.274 405.404
    -5 1 10 850.768 425.96
    5 1 -10 712.604 387.283
    5 1 -10 1045.8 363.185
    5 -1 -10 944.29 416.274
    5 -1 -10 710.664 183.621
    5 1 -10 1453.91 410.476
    -5 -1 10 1442.59 565.529
    -5 1 10 1562.54 500.341
    5 -1 -10 671.407 400.48
    5 -1 -10 1096.92 381.119
    -5 1 10 1054.62 471.014
    -5 -1 10 1361.74 426.755
    5 1 -8 636.436 315.438
    5 -1 -8 950.941 292.949
    5 1 -8 664.179 256.992
    5 -1 -8 137.269 202.067
    5 -1 -8 431.813 201.666
    -5 -1 8 697.864 350.437
    5 -1 -8 480.166 191.432
    -5 -1 8 601.417 375.007
    5 1 -8 480.077 267.255
    -5 1 8 798.588 327.436
    -5 1 8 346.706 237.186
    -5 1 8 509.605 316.372
    5 1 -8 636.478 267.059
    -5 -1 6 95.187 197.222
    5 1 -6 275.82 234.276
    5 -1 -6 238.047 203.125
    5 1 -6 232.897 129.157
    5 -1 -6 -77.6681 171.918
    5 -1 -6 196.08 248.099
    -5 1 6 483.399 301.796
    5 1 -6 338.026 179.533
    -5 -1 6 -19.3348 164.025
    5 1 -6 207.164 162.516
    -5 -1 6 213.873 229.344
    -5 1 6 295.638 197.07
    -5 1 6 222.582 186.151
    -5 -1 6 63.7437 110.503
    5 -1 -6 -54.6636 126.924
    -5 -1 6 115.44 182.458
    -5 1 6 193.095 159.744
    -5 -1 4 6044.9 562.392
    5 -1 -4 5921.43 584.349
    -5 -1 4 5645.31 348.525
    5 1 -4 6490.48 455.76
    5 -1 -4 5599.69 538.21
    5 1 -4 3148.35 240.941
    5 1 -4 5137.94 615.791
    5 1 -4 5837.23 517.744
    5 -1 -4 4762.37 534.597
    -5 -1 4 5274.5 607.332
    -5 -1 4 6282.52 701.211
    -5 1 4 5454.9 610.092
    -5 1 4 4145.11 449.343
    5 1 -4 5208.03 644.012
    -5 -1 4 5615.86 624.677
    5 1 -4 6099.52 630.002
    -5 1 4 4957.62 475.937
    -5 1 4 5843.8 671.052
    5 -1 -4 5262.48 563.526
    5 -1 -4 5391.66 370.535
    -5 -1 2 14419.7 647.393
    5 1 -2 11652.3 614.988
    5 -1 -2 12008.2 784.145
    -5 1 2 10976.1 728.698
    5 1 -2 12100.4 777.378
    5 -1 -2 12304.4 752.405
    5 1 -2 13899.5 897.015
    5 -1 -2 10768.9 681.925
    -5 1 2 13616.3 894.058
    5 1 -2 12355 926.364
    -5 -1 2 13041.4 864.167
    -5 1 2 10846.3 802.328
    -5 1 2 10958.7 629.555
    5 -1 -2 12894 883.494
    5 1 -2 12612.3 866.578
    -5 -1 2 12324.6 874.388
    5 1 -2 12853.4 827.673
    5 -1 -2 12096.5 800.883
    5 1 -2 10903.8 525.847
    -5 -1 2 13111.5 603.397
    -5 -1 0 3366.15 357.524
    5 -1 0 2158.56 358.672
    5 -1 0 2926.04 364.553
    -5 -1 0 2833.05 342.338
    5 1 0 2434.54 344.25
    5 -1 0 2919.06 451.36
    5 -1 0 2063.36 212.676
    -5 1 0 3471.18 392.839
    5 1 0 2682.42 325.049
    -5 1 0 2389.94 196.056
    5 1 0 2819.77 461.202
    -5 1 0 2383.32 379.034
    5 -1 0 2911.87 302.989
    5 1 0 2718.34 396.552
    -5 -1 0 1319.36 164.51
    -5 1 -2 1630.74 199.468
    5 -1 2 2116.59 376.307
    5 1 2 1968.83 379.854
    -5 1 -2 1456.72 206.894
    5 -1 2 1778.67 223.845
    5 1 2 1452.6 303.989
    5 1 2 1756.21 176.304
    5 -1 2 1683.2 358.247
    5 -1 2 1722.6 249.306
    -5 -1 -2 1016.55 133.381
    5 -1 2 1264.46 227.566
    5 1 2 1597.29 327.853
    5 -1 2 1969.36 366.061
    -5 -1 -2 1738.25 326.975
    -5 1 -2 1460.99 327.809
    5 -1 4 13774 913.939
    -5 -1 -4 13562.5 1044.15
    5 1 4 14627.3 1091.86
    5 1 4 14552.9 1005.21
    5 -1 4 15421.8 994.423
    5 1 4 14286.3 1113.25
    5 -1 4 15896.9 1203.05
    -5 1 -4 14623.7 1154.81
    5 -1 4 15598.1 1059.81
    5 -1 6 7151.42 905.44
    5 1 6 7045.52 855.085
    5 -1 6 6888.11 771.202
    -5 -1 -6 4323.85 344.284
    5 1 6 6724.97 884.279
    5 -1 6 6378.11 818.369
    5 -1 6 7555.02 677.956
    -5 1 -6 6567.69 917.861
    5 1 6 7066.23 711.827
    -5 -1 -6 5906.09 814.292
    -5 1 -8 1465.29 483.234
    5 1 8 1168.27 290.619
    5 -1 8 1452.73 319.538
    5 1 8 660.027 127.291
    5 1 8 911.453 369.669
    5 -1 8 1750.96 404.094
    -5 -1 -8 1851.61 508.599
    5 1 8 1112.02 455.466
    5 -1 8 1149.56 476.676
    -5 1 -8 1207.7 464.337
    5 -1 8 1146.7 475.787
    -5 -1 -8 980.687 465.091
    -5 1 -10 474.332 324.569
    5 -1 10 624.862 286.276
    -5 -1 -10 445.766 313.3
    5 1 10 469.619 354.977
    5 -1 10 512.753 308.654
    -5 1 -10 95.7548 253.134
    5 1 10 161.493 305.124
    5 -1 10 379.598 324.081
    -5 -1 -10 797.425 499.483
    -5 -1 -12 1782.61 631.215
    5 1 12 1477.95 675.192
    5 1 12 2778.51 716.726
    -5 1 -12 1972.44 754.674
    5 -1 12 2022.32 618.907
    5 -1 12 2549.7 782.135
    -5 1 -12 2621.37 781.887
    -5 -1 -12 2013.57 756.652
    5 1 14 1841.81 746.715
    5 -1 14 900.414 494.592
    -5 -1 -14 1885.66 734.39
    -5 -1 -14 2260.13 777.089
    5 -1 14 1306.97 597.189
    5 1 14 1816.16 660.242
    -5 1 -14 1138.2 572.011
    -5 1 -14 1889.88 769.499
    5 1 16 -190.814 321.534
    5 -1 16 82.9016 508.294
    -5 -1 -16 -236.191 536.369
    -5 1 -16 37.7269 466.319
    5 1 16 777.07 571.061
    5 -1 16 125.196 384.466
    -5 1 -16 -525.633 541.88
    -5 -1 -16 -634.181 466.855
    5 2 -19 391.668 416.339
    -5 -2 19 -446.967 426.376
    -5 -2 17 157.317 334.162
    5 2 -17 -9.76726 468.548
    5 -2 -17 -1214.31 637.656
    -5 2 17 -410.65 503.98
    -5 -2 17 319.534 291.498
    5 2 -17 520.722 609.073
    5 -2 -17 -841.155 512.003
    -5 -2 17 26.818 310.396
    -5 -2 15 2425.09 766.998
    5 2 -15 2751.16 836.995
    -5 2 15 2356.77 708.169
    -5 2 15 1796.97 673.596
    5 -2 -15 2971.59 898.373
    -5 2 15 1302.16 529.388
    -5 2 15 1307.81 651.537
    -5 2 15 2204.66 725.179
    5 -2 -15 2740.01 826.431
    -5 -2 15 1822.86 686.71
    -5 -2 15 3476.29 973.142
    5 -2 -15 2569.29 764.32
    5 2 -13 5399.29 896.408
    -5 2 13 5425.86 944.482
    5 -2 -13 6063.7 1156.46
    -5 -2 13 5856.92 1056.07
    5 2 -13 6751.37 896.491
    -5 -2 13 5524.33 1113.33
    5 -2 -13 6178.93 1062.17
    -5 -2 13 6618.86 1007.23
    -5 2 13 6414.72 1058.21
    -5 2 13 4867.46 981.08
    -5 2 13 4429.7 814.768
    -5 2 13 6228.79 1094.4
    5 -2 -13 6214.99 1057.14
    5 2 -13 6028.33 1202.32
    -5 -2 11 337.846 305.728
    -5 2 11 188.348 185.983
    -5 2 11 313.787 332.203
    5 2 -11 -149.147 287.936
    5 -2 -11 -177.519 238.48
    -5 -2 11 -60.5997 245.122
    5 2 -11 78.5408 142.012
    5 -2 -11 24.4004 262.014
    5 -2 -11 -138.723 295.861
    -5 -2 11 615.366 321.095
    -5 2 11 83.9534 249.85
    -5 2 11 230.229 250.585
    5 2 -11 22.9488 178.274
    -5 2 11 123.584 361.344
    -5 -2 9 2240.63 619.7
    -5 2 9 1987.94 485.001
    -5 -2 9 2598.69 631.874
    5 2 -9 1680.44 481.865
    5 -2 -9 1844.97 458.07
    5 2 -9 1598.26 381.491
    5 -2 -9 1484.09 468.639
    -5 -2 9 1825.16 548.472
    -5 2 9 1311.42 439.051
    5 -2 -9 1255.54 259.029
    -5 2 9 1943.08 599.396
    -5 -2 9 2437.78 569.934
    -5 2 9 2165.48 538.377
    5 2 -9 2257.61 626.948
    5 2 -9 2158.03 408.844
    5 -2 -9 1923.56 537.117
    -5 2 9 2003.61 574.19
    5 2 -7 13544.7 820.94
    5 -2 -7 15697 1200.6
    5 2 -7 13036.6 1096.65
    5 2 -7 14852 1283.38
    5 -2 -7 14037.4 993.814
    -5 -2 7 16420.4 1305.64
    5 -2 -7 14969.6 1179.94
    -5 -2 7 15277.4 1409.12
    -5 2 7 13958.4 1174.44
    5 2 -7 14129.3 899.483
    -5 -2 7 15834.9 1246.86
    -5 2 7 16549.5 1347.36
    5 2 -7 13935.7 936.916
    5 2 -7 16476.7 1341.69
    5 -2 -7 13264.4 926.894
    -5 2 7 15037.9 1217.81
    -5 2 7 15364.1 1165.28
    -5 -2 5 37975.4 1696.37
    5 2 -5 38283.4 1099.94
    5 -2 -5 37897 1490.08
    -5 2 5 33173.6 1069.99
    5 -2 -5 38231.3 1751.25
    -5 2 5 40364.2 1969.77
    5 2 -5 37850.6 1864.78
    -5 -2 5 41944.1 2158.39
    5 2 -5 34541.9 1750.82
    5 2 -5 41917.2 1922.64
    -5 2 5 40319.3 1861.24
    5 2 -5 37501.7 1357.57
    -5 2 5 35875.5 1666.06
    -5 -2 5 38229.4 1874.19
    -5 2 5 32522.3 1251.32
    5 -2 -5 38237.3 1724.1
    -5 -2 5 39610.3 1876.41
    5 2 -5 41269.8 1745.75
    -5 -2 3 213.279 167.366
    -5 -2 3 -136.678 143.494
    5 2 -3 75.8281 84.1545
    5 2 -3 129.915 175.184
    5 -2 -3 100.526 131.334
    -5 2 3 64.5005 62.476
    5 -2 -3 240.832 197.119
    5 2 -3 120.664 196.567
    -5 2 3 214.576 198.949
    5 -2 -3 -4.25941 136.091
    -5 -2 3 59.2315 49.7249
    -5 -2 3 -74.8423 173.234
    -5 2 3 83.3342 128.232
    5 2 -3 335.243 258.915
    -5 2 3 404.973 158.383
    -5 2 3 113.119 139.261
    5 2 -3 -496.077 225.906
    5 2 -1 2924.76 377.881
    5 2 -1 2757.93 440.948
    -5 -2 1 2665.62 284.513
    5 -2 -1 2091.94 277.384
    -5 -2 1 3286.91 469.461
    -5 -2 1 3069.41 242.723
    -5 2 1 2818.48 432.536
    5 2 -1 3585.63 557.354
    5 2 -1 2118.7 444.71
    5 2 -1 2864.46 277.353
    -5 2 1 2482.73 442.35
    5 2 -1 2861.54 449.826
    5 -2 -1 2188.28 365.583
    -5 -2 1 2350.88 301.987
    -5 -2 -1 8381.72 563.105
    5 2 1 9164.13 804.072
    5 2 1 8482.2 630.245
    -5 2 -1 8257.71 722.459
    5 -2 1 8299.13 687.533
    5 -2 1 7841.89 690.022
    5 2 1 8147.31 828.546
    5 2 1 8309.21 718.891
    5 2 1 8079.24 714.292
    -5 2 -1 7800.21 622.352
    5 -2 1 5371.42 309.293
    5 -2 1 6914.4 368.502
    5 -2 1 6739.1 523.502
    5 2 1 7709.2 788.871
    5 2 3 13141.9 990.252
    5 -2 3 12730.7 1044.32
    5 2 3 13922.4 1082.06
    -5 -2 -3 11735.1 872.739
    -5 2 -3 13575.1 1091.37
    5 -2 3 13487.9 1006.16
    5 -2 3 13464.5 875.697
    5 2 3 12869.9 1091.94
    5 -2 3 12805 833.97
    5 2 3 14698.8 1114.29
    5 2 3 14100.7 1059.23
    5 -2 5 4759.45 623.069
    5 2 5 4333.04 614.724
    5 2 5 4507.05 642.405
    5 -2 5 4918.94 752.426
    5 -2 5 3170.31 241.484
    5 -2 5 5466.46 700.745
    5 2 5 4190.47 666.495
    -5 -2 -5 4313.02 612.303
    -5 2 -5 5344.37 795.801
    5 2 5 4991.53 633.851
    5 -2 7 2250.27 544.765
    5 -2 7 1994.22 535.386
    5 2 7 2566.36 482.253
    5 -2 7 2693.52 489.665
    5 -2 7 2215.36 577.452
    5 2 7 2593.98 556.397
    5 2 7 2631.44 626.254
    -5 2 -7 1901.47 575.846
    -5 -2 -7 1976.11 599.783
    -5 -2 -7 2176.78 515.433
    5 -2 9 -164.981 365.69
    5 2 9 332.775 213.481
    5 2 9 383.31 360.795
    -5 2 -9 372.371 397.763
    -5 -2 -9 262.679 404.656
    5 -2 9 119.093 267.196
    -5 -2 -9 -100.615 242.887
    5 -2 9 828.869 399.723
    -5 2 -9 227.774 248.493
    5 2 9 207.286 246.413
    5 -2 9 149.026 185.734
    -5 -2 -11 -170.018 205.786
    5 -2 11 -224.08 324.322
    -5 -2 -11 174.688 261.864
    -5 2 -11 -348.295 318.576
    5 2 11 102.359 193.352
    -5 2 -11 67.8588 270.427
    5 -2 11 553.014 333.331
    5 -2 11 243.005 463.952
    5 2 11 -187.124 317.591
    5 2 13 2437.85 700.206
    -5 2 -13 2886 810.623
    5 -2 13 2958.51 862.727
    5 -2 13 3422.58 941.257
    -5 -2 -13 3471.52 901.02
    5 2 13 2759.61 845.688
    -5 2 -13 2734.01 902.117
    -5 -2 -13 2948.71 793.861
    5 -2 15 1741.75 745.089
    5 2 15 2723.49 934.121
    5 -2 15 2461.44 808.354
    -5 2 -15 2083.35 752.869
    5 2 15 2512.89 718.746
    -5 -2 -15 1939.35 752.814
    -5 2 -15 2431.95 873.947
    -5 -2 -15 1826.08 712.78
    -5 -2 -17 -201.397 568.607
    5 2 17 -453.586 381.396
    -5 -3 18 3062.59 985.46
    5 -3 -18 2418.07 947.539
    5 -3 -18 3385.05 1065.45
    -5 -3 18 295.317 411.093
    5 3 -18 849.545 534.364
    -5 3 18 1590.6 794.357
    -5 -3 16 3396.88 982.796
    5 3 -16 2573.41 879.445
    5 -3 -16 2168.28 847.914
    -5 3 16 1122.71 586.169
    5 -3 -16 2865.85 862.163
    -5 3 16 1746.26 693.648
    -5 -3 16 1757.19 672.131
    5 3 -16 2787.19 793.495
    -5 -3 16 5070.54 1249.14
    5 3 -14 595.076 438.287
    5 -3 -14 99.5298 329.651
    -5 -3 14 146.355 264.299
    -5 -3 14 575.775 473.833
    -5 -3 14 -110.097 311.156
    -5 3 14 247.535 333.259
    5 -3 -14 5.61009 333.994
    -5 3 14 211.648 232.309
    5 3 -14 165.407 364.361
    -5 3 14 -195.525 324.354
    -5 3 14 131.685 370.817
    -5 -3 12 17.6533 332.102
    5 3 -12 -76.2943 363.682
    5 -3 -12 521.419 335.832
    5 -3 -12 -83.66 287.957
    -5 -3 12 476.621 397.646
    -5 3 12 -132.048 303.929
    -5 3 12 25.9796 278.918
    -5 -3 12 -61.8659 407.253
    -5 3 12 479.517 283.695
    -5 3 12 196.229 329.418
    -5 3 12 217.683 228.837
    5 -3 -12 266.348 310.866
    5 3 -12 468.361 390.765
    5 -3 -10 15775.1 1540.24
    5 3 -10 16639.3 1661.52
    5 -3 -10 17370 1281.8
    -5 3 10 14370.3 1076.21
    -5 -3 10 15028.7 1546.19
    -5 -3 10 16295.3 1740.61
    5 -3 -10 15543.8 1497.59
    -5 3 10 17232.5 1075.43
    -5 -3 10 16667.9 1471.01
    -5 3 10 15743.7 1306.47
    -5 3 10 15935.3 976.612
    -5 3 10 17094.2 1477.11
    -5 3 10 14864 1466.19
    5 3 -10 13974 1074.93
    5 3 -10 18491.1 1140.54
    -5 3 10 15273.5 1508.23
    5 3 -10 14297.1 1424.22
    -5 -3 10 17408 1736.61
    -5 3 10 17823.4 1639.34
    5 -3 -10 14603.8 964.076
    -5 -3 8 8231.21 1045.6
    5 3 -8 8706.31 660.352
    -5 -3 8 8733.45 1239.38
    5 -3 -8 10097.6 1098
    5 3 -8 9349.32 1115.7
    5 -3 -8 10129 835.211
    5 3 -8 8893.79 1027.81
    -5 3 8 9300.53 588.969
    5 -3 -8 9506.35 1046.29
    5 3 -8 9461.95 710.587
    -5 3 8 10502 1174.1
    -5 3 8 9437.06 1055.87
    -5 3 8 8420.36 988.893
    -5 -3 8 10487.2 1098.74
    -5 3 8 11489.8 1139.57
    5 3 -8 7850.23 770.578
    -5 -3 8 10923 1296.98
    -5 -3 6 312.512 284.747
    5 3 -6 611.094 275.024
    5 3 -6 598.772 290.425
    5 -3 -6 363.482 179.684
    5 3 -6 253.1 82.9266
    5 -3 -6 571.929 280.545
    -5 3 6 419.181 275.814
    5 3 -6 479.161 295.667
    5 3 -6 424.864 298.792
    -5 3 6 524.95 239.514
    -5 -3 6 506.919 320.609
    -5 3 6 578.94 267.055
    -5 3 6 578.357 307.853
    5 -3 -6 493.237 253.878
    5 -3 -4 6233.49 718.205
    5 3 -4 5502.65 659.555
    5 -3 -4 5323.43 490.788
    5 3 -4 6479.48 751.973
    -5 3 4 5643.44 516.533
    -5 -3 4 4985.14 691.883
    -5 -3 4 7153.13 923.568
    -5 3 4 6250.7 733.032
    -5 3 4 6234.62 792.776
    -5 3 4 4988.66 652.837
    5 3 -4 5550.36 816.937
    5 -3 -4 6046.46 674.345
    5 3 -4 5526.87 743.348
    -5 -3 4 6040.06 654.435
    5 -3 -2 39929.2 1770.75
    5 3 -2 38716.7 1593.32
    5 3 -2 41529.2 2168.3
    -5 3 2 40423.5 1836.79
    5 3 -2 41386.6 1910.79
    5 -3 -2 38742.1 1653.13
    -5 3 2 42051.4 1914.19
    5 3 -2 39383.3 1060.99
    -5 -3 2 42546.2 2088.46
    -5 3 2 31228 999.243
    5 -3 -2 32178.5 1001.61
    -5 3 2 39503 1783.13
    -5 -3 2 37390.7 1780.33
    5 3 -2 37464 2032.83
    -5 -3 2 39787.2 1597.43
    5 -3 0 8587.77 773.772
    5 3 0 10219.6 880.24
    5 -3 0 10245.8 721.548
    -5 -3 0 10066.5 879.485
    -5 -3 0 10237.9 848.003
    5 3 0 10584.2 1077.65
    -5 3 0 8259.82 718.8
    5 3 0 9641.52 658.391
    5 3 0 8924.67 664.205
    5 3 0 9869.31 907.006
    5 3 0 9952.77 1012.02
    -5 -3 0 8950.58 729.53
    5 -3 0 9195.68 758.033
    5 -3 2 10.6339 116.322
    5 3 2 51.8698 100.997
    -5 3 -2 -33.4124 134.402
    5 3 2 21.9553 258.476
    5 -3 2 106.317 181.677
    5 -3 2 514.224 230.723
    5 3 2 270.255 208.851
    5 3 2 131.753 155.89
    5 3 2 342.713 304.46
    5 3 2 -9.12763 148.799
    -5 -3 -4 3222.8 229.763
    5 3 4 5264.53 664.008
    5 3 4 5319.35 738.548
    -5 -3 -4 4295.84 730.003
    5 3 4 4734.97 774.305
    5 -3 4 5840.75 787.78
    -5 -3 -4 2944.48 281.622
    5 3 4 4648.73 724.197
    5 -3 4 4956.62 659.749
    -5 -3 -4 4807 571.09
    -5 3 -4 4998.2 743.636
    5 3 4 4642.24 668.436
    5 -3 4 5095.89 636.136
    5 3 6 18696.6 1358.18
    5 3 6 15479 1328.55
    -5 3 -6 17704.9 1570.04
    5 3 6 14933.3 1495.71
    5 3 6 19423.3 1555.18
    -5 -3 -6 17854.3 1639.5
    -5 -3 -6 17545.7 1262.62
    5 -3 6 17656.5 1541.75
    5 3 6 18693.1 1340.07
    5 -3 6 18232.9 1394.3
    5 3 8 6809.11 910
    -5 3 -8 6001.68 1054.03
    -5 -3 -8 8055.45 1204.97
    -5 -3 -8 5508.05 805.081
    5 -3 8 6419.98 1041.52
    5 3 8 6353.92 1013.47
    5 3 8 5551.54 1032.12
    5 -3 8 7532.46 1028.31
    5 3 8 8443.79 901.051
    5 3 10 -98.0356 370.761
    5 -3 10 -71.0596 309.548
    5 3 10 -130.548 208.645
    -5 -3 -10 66.7723 294.2
    -5 3 -10 -113.505 253.886
    -5 -3 -10 108.694 235.559
    -5 3 -10 156.057 266.941
    5 -3 10 705.903 497.226
    5 -3 10 -44.3749 247.634
    -5 3 -12 -566.886 369.511
    5 3 12 -148.143 361.857
    -5 3 -12 224.02 263.364
    5 -3 12 488.902 462.454
    -5 -3 -12 -144.079 266.282
    5 -3 12 402.566 347.885
    5 3 12 343.189 432.545
    5 -3 12 -118.847 346.505
    -5 -3 -12 -36.0749 308.199
    5 -3 14 2577.3 820.681
    5 3 14 3339.72 805.073
    -5 -3 -14 2656.02 905.367
    5 -3 14 3826.1 1038.61
    5 3 14 2914.15 1008.19
    -5 3 -14 4999.12 1184.88
    5 -3 16 3206.83 1040.17
    -5 -3 -16 2398.89 933.837
    5 -3 16 2943.02 965.859
    5 3 16 1667.4 775.228
    -5 -3 -16 2039.58 815.325
    -5 3 -16 3210.21 1100.27
    -5 -4 17 7361.35 1542.85
    -5 -4 17 4949.23 1213.28
    5 -4 -17 7040.94 1521.26
    -5 4 17 5363.15 1199.64
    -5 4 17 4460.71 1207.4
    5 4 -17 7269.56 1534.79
    5 -4 -17 7780.59 1465.1
    -5 -4 17 8351.55 1686.42
    -5 4 15 -65.8701 302.49
    -5 -4 15 818.617 535.211
    5 4 -15 1034.35 699.891
    5 -4 -15 471.25 330.065
    5 4 -15 895.758 605.456
    5 -4 -15 1798.9 698.214
    -5 4 15 340.831 380.39
    -5 -4 15 449.493 481.918
    -5 -4 15 1302.76 805.234
    -5 -4 13 1697.27 704.022
    -5 -4 13 1924.58 625.865
    5 4 -13 1112.26 467.492
    5 -4 -13 2147.29 712.391
    5 4 -13 1843.29 571.848
    -5 4 13 1463.64 674.201
    -5 4 13 1976.52 594.816
    5 -4 -13 1813.22 639.552
    -5 -4 13 3395.13 1013.41
    -5 -4 13 2705.77 710.381
    -5 4 13 2661.74 754.227
    5 4 -11 12786.2 1630.23
    5 -4 -11 14587.9 1604.2
    -5 -4 11 12226.7 1536.96
    -5 4 11 13655.8 1542.19
    5 -4 -11 16020.9 1694.75
    -5 -4 11 15954.1 1544.63
    -5 4 11 10588.7 1300.93
    5 4 -11 9148.89 1174.1
    -5 4 11 12164.4 1332.41
    -5 -4 11 13687 1700.25
    -5 4 11 13709.1 1664.33
    -5 -4 11 15898.9 1868.43
    -5 -4 9 53923.6 2990.77
    5 -4 -9 60688.2 3038.01
    5 4 -9 55915.7 3071.43
    5 -4 -9 59118.4 2145.71
    -5 4 9 60665 2644.69
    -5 4 9 62260.8 2984.92
    5 -4 -9 60448.1 2989.26
    -5 -4 9 59713.1 3355.16
    -5 4 9 61693.6 3261.44
    -5 -4 9 67048.7 3111.16
    -5 4 9 51168.6 2708.54
    -5 4 9 56836.1 2878.62
    -5 -4 9 55048.6 3238.02
    5 4 -9 46170.7 2514.81
    5 4 -9 59381.9 2432.04
    -5 4 9 54597.4 2248.58
    -5 -4 7 4352.6 771.44
    5 -4 -7 4471.04 482.271
    -5 -4 7 5394.66 818.959
    -5 4 7 4769.5 748.693
    5 4 -7 4921.39 784.09
    5 -4 -7 5123.34 789.157
    -5 4 7 4995.4 704.134
    -5 4 7 4392.27 737.324
    -5 -4 7 4266.66 858.289
    5 4 -7 3855.64 704.895
    -5 4 7 3949.89 787.248
    5 -4 -7 4177.68 711.868
    5 4 -7 4584.42 708.904
    -5 -4 5 25454.1 1913.33
    5 -4 -5 21849.7 1489.84
    5 4 -5 19645.3 1396.29
    -5 -4 5 17271.7 684.737
    -5 4 5 22058.5 1527.75
    -5 4 5 23612.2 1554.9
    5 -4 -5 18043.3 889.654
    -5 4 5 19857 1142.61
    5 -4 -5 20487.8 1380.4
    5 4 -5 20855.5 1634.68
    5 4 -5 24560.2 1579.92
    -5 -4 5 21261.1 1479.48
    5 -4 -3 4683.57 668.705
    5 4 -3 4214.61 574.762
    5 4 -3 4663.43 787.195
    -5 -4 3 4422 663.89
    5 4 -3 4302.31 381.067
    -5 4 3 4270.05 427.341
    -5 4 3 5171.26 706.356
    5 -4 -3 3771.04 563.69
    -5 -4 3 5560.6 840.046
    -5 -4 3 5407.77 674.467
    5 4 -3 4626.73 870.448
    -5 -4 1 146804 3071.19
    5 -4 -1 159985 4298.58
    5 4 -1 156460 3767.8
    5 -4 -1 174646 3272.43
    5 -4 -1 158701 3493.82
    5 4 -1 176206 5342.75
    -5 -4 1 154060 3035.01
    5 4 -1 157691 4559.2
    -5 4 1 155193 3796.42
    5 4 -1 162365 3546.26
    -5 -4 1 168164 4415.03
    -5 4 1 157693 4454.62
    5 4 -1 149235 4933.22
    5 -4 -1 160721 4088.25
    5 -4 -1 169607 4479.5
    -5 -4 1 162209 4161.08
    -5 4 -1 38515 1809.48
    5 4 1 40407.5 1472.2
    5 4 1 39985.5 1895.89
    5 -4 1 38247.3 1783.18
    5 -4 1 39257.5 1794.8
    5 4 1 39032.5 1674.13
    5 4 1 40394.3 2035.03
    5 4 1 41418.4 2421.84
    -5 -4 -1 41778.2 1878.08
    5 4 1 39618.4 2220.29
    5 -4 1 38924.7 1846.77
    5 4 3 20256.1 1323.19
    -5 -4 -3 20306.9 1634.46
    5 4 3 21419.3 1712.64
    5 -4 3 19570 1301.53
    5 4 3 20722.2 1525.61
    5 4 3 18756 1361.58
    5 -4 3 20238.6 1347.54
    -5 -4 -3 20263 1099.14
    -5 4 -3 19815 1443.48
    5 4 3 19367.6 1539.17
    5 4 5 442.322 311.89
    5 -4 5 406.532 329.485
    5 -4 5 959.334 368.276
    5 -4 5 375.015 273.265
    5 4 5 330.732 284.822
    5 4 5 677.381 232.145
    -5 -4 -5 1087.52 496.563
    -5 -4 -5 660.528 147.539
    -5 4 -5 531.322 346.237
    5 4 5 274.64 228.078
    -5 -4 -5 378.098 186.105
    5 4 5 1106.72 404.191
    5 4 7 57261.7 2614.84
    5 -4 7 53724 3047.88
    5 4 7 55898.2 2572.11
    -5 -4 -7 55907.9 3216.44
    -5 -4 -7 48147.6 2232.26
    5 4 7 46374.4 2804.4
    5 -4 7 56874.1 3035.78
    -5 4 -7 52737.8 3068.8
    5 4 7 55197.6 2964.21
    5 -4 7 54702.1 2780.66
    5 -4 9 28057.2 2151.59
    5 4 9 25750.4 1866.66
    -5 4 -9 22398.6 1738.51
    -5 -4 -9 30240.1 2526.86
    5 -4 9 28740.3 2307.69
    5 -4 9 26488.1 2268.27
    -5 4 -9 29479.8 2469.05
    5 4 9 24605.2 2157.68
    5 4 9 23923.7 2180.19
    -5 -4 -9 26616.9 1797.99
    5 4 9 29519.5 1850.69
    5 -4 11 757.309 502.056
    5 4 11 803.858 338.94
    5 4 11 807.509 469.968
    -5 -4 -11 1142.17 518.71
    5 -4 11 731.701 476.25
    -5 4 -11 765.452 405.754
    -5 4 -11 1200.91 557.143
    -5 -4 -11 783.899 356.512
    5 4 13 964.721 578.875
    -5 -4 -13 2127.12 779.446
    5 -4 13 1462.61 626.949
    5 4 13 1353.51 511.918
    -5 4 -13 775.817 557.14
    5 -4 13 784.012 471.587
    -5 -4 -15 3611.38 1057.5
    5 -4 15 3921.74 1004.67
    5 -4 15 3260.11 1004.62
    5 4 15 4287.79 1184.75
    -5 -4 -15 3422.22 1115.99
    -5 4 -15 3973.46 1120.19
    -5 -5 16 4798.92 1310.83
    5 5 -16 4686.05 1295.41
    5 -5 -16 4479.54 1215.95
    -5 5 16 3732.43 1031.12
    5 -5 -16 5037.11 1177.82
    -5 -5 16 4609.9 1278.39
    -5 5 16 3356.25 957.321
    -5 -5 16 2726.99 921.576
    -5 -5 14 6195.79 1359.43
    5 5 -14 8101.27 1553.94
    5 -5 -14 6933.33 1355.08
    5 -5 -14 10538.7 1619.14
    -5 5 14 5361.85 1104.37
    -5 -5 14 6122.53 1289.37
    -5 5 14 8242.48 1527.15
    -5 5 14 6487.36 1106.36
    5 5 -14 7216.23 1156.46
    -5 -5 14 11011.5 1812.86
    -5 -5 12 -315.379 490.828
    -5 -5 12 -601.64 466.508
    5 5 -12 260.883 337.597
    -5 -5 12 235.78 305.558
    5 -5 -12 -96.5803 386.116
    5 -5 -12 417.072 290.916
    -5 5 12 194.591 275.54
    -5 5 12 124.711 277.433
    -5 5 12 -78.0723 298.822
    -5 -5 12 -50.6485 403.851
    5 5 -12 -42.5156 300.74
    5 -5 -10 74501.4 3712.14
    5 5 -10 76314.7 3892.12
    5 -5 -10 75318 3681.05
    -5 5 10 68355.3 3394.64
    -5 -5 10 80945.4 3742.27
    -5 -5 10 76353.9 4079.63
    -5 5 10 61390 3184.49
    -5 5 10 70903.2 3578.78
    -5 5 10 67851.6 3105.82
    5 5 -10 56757.1 2978.31
    -5 -5 10 64807.1 3680.5
    5 5 -10 74673.6 2997.48
    -5 -5 10 74725.5 4103.99
    5 -5 -8 44528.2 2573.69
    5 5 -8 41435.1 2553.55
    -5 -5 8 45524.6 2972.06
    -5 5 8 37280.5 2157.69
    -5 5 8 38479.9 2450.4
    -5 5 8 46236 2564.05
    -5 5 8 44940.2 2615.9
    5 -5 -8 41564.2 2458.28
    5 5 -8 38889.3 2280.1
    5 5 -8 43911.5 2433.29
    -5 -5 8 43033.9 2811.43
    -5 -5 8 43846 2644.04
    5 5 -6 14913.6 1516.57
    5 -5 -6 14112 1335.76
    5 5 -6 15501.2 1363.5
    -5 5 6 13064.9 1061.29
    -5 5 6 16525.1 1566.57
    -5 -5 6 14600.9 1612.86
    5 -5 -6 13978.9 1273.74
    -5 5 6 13460.7 1354.55
    -5 -5 6 16925 1567.47
    -5 -5 6 15286.8 1408.93
    5 -5 -4 5048.71 770.188
    -5 5 4 5796.09 518.102
    -5 -5 4 3059.4 234.48
    -5 -5 4 4660.82 779.195
    5 5 -4 4937.44 671.847
    5 5 -4 4507.97 486.823
    -5 5 4 5422.55 798.05
    5 -5 -4 5280.06 734.108
    -5 5 4 5661.09 614.568
    -5 -5 4 5389.55 791.472
    5 5 -4 5549.79 958
    5 5 -2 90795.3 2717.73
    -5 -5 2 90669 3176.41
    5 -5 -2 87023.9 1941.62
    -5 -5 2 89073.6 2439.28
    5 5 -2 88505.9 3733.81
    5 -5 -2 86351.3 3049.22
    5 5 -2 89753.1 3393.57
    5 5 -2 96723 2425.18
    -5 5 2 90111.7 3290.07
    5 -5 -2 91323 2859.47
    -5 5 2 90748.3 2421.38
    -5 -5 2 94855.2 3119
    -5 -5 0 114080 2858.2
    5 -5 0 115735 3566.49
    5 5 0 115166 3002.51
    -5 -5 0 111405 3609.91
    5 5 0 113808 3960.29
    -5 5 0 114110 3351.56
    5 5 0 118458 3285.17
    5 5 0 109802 4325.04
    -5 -5 0 120384 3715.01
    -5 -5 0 122418 3806.66
    5 -5 0 119083 3909.12
    5 -5 2 85.5838 210.344
    -5 -5 -2 367.407 222.444
    5 5 2 172.955 140.47
    5 5 2 323.771 223.715
    5 5 2 51.0459 260.528
    -5 -5 -2 205.051 311.647
    5 -5 2 -3.93792 163.236
    5 5 2 321.052 224.697
    -5 -5 -2 349.59 148.755
    -5 5 -2 235.007 175.204
    5 -5 2 41.8348 69.7477
    5 -5 4 10938.9 1269.68
    5 5 4 11121.8 1048.44
    -5 -5 -4 11315.8 1330.23
    5 5 4 10495.9 1225.84
    5 -5 4 9576.81 993.091
    5 5 4 10438.3 1181.65
    5 5 4 9552.9 1067.48
    -5 -5 -4 10502.1 762.743
    -5 5 -4 11594.7 1227.37
    -5 -5 -4 8927.27 1032.49
    5 -5 4 11390.9 1147.38
    5 5 6 8675.52 963.549
    5 5 6 9370.81 1190.46
    5 5 6 10143.5 1191.72
    5 5 6 9537.77 1223.36
    5 -5 6 9974.69 1157.23
    -5 -5 -6 11332.2 1433.02
    -5 -5 -6 8422.28 760.222
    -5 5 -6 9319.78 1242.11
    -5 -5 -6 7955.55 1098.23
    5 -5 6 9957.71 1276.33
    5 5 8 44065 2927.09
    5 -5 8 52434.1 2989.74
    -5 -5 -8 57185.5 3486.86
    5 5 8 50831.4 2591.51
    5 5 8 56169.7 3204.71
    5 -5 8 50968 3202.2
    -5 5 -8 54631 3337.3
    5 5 8 59575.9 2888.66
    -5 -5 -8 43974.4 3000.61
    5 -5 10 10091.4 1504.77
    5 -5 10 9416.32 1407.17
    5 5 10 10187.9 1220.45
    -5 -5 -10 12290.2 1737.44
    5 -5 10 11246.4 1542.19
    5 5 10 11040.5 1507.81
    5 5 10 7920.08 1347.33
    -5 5 -10 13032.1 1754.28
    5 5 10 12398.7 1306.82
    -5 -5 -10 9949.52 1563.65
    5 -5 12 1921.42 761.236
    -5 -5 -12 1602.28 697.622
    5 -5 12 3497.76 921.678
    5 5 12 1515.59 532.868
    -5 -5 -12 2655.53 819.741
    5 5 12 381.133 370.81
    5 -5 12 1097.34 507.101
    5 5 12 960.501 661.798
    -5 5 -12 2064.96 772.97
    -5 -5 -14 -426.255 463.542
    -5 -5 -14 1224.13 642.234
    5 -5 14 658.774 471.587
    5 -5 14 704.772 504.416
    -5 5 -14 134.8 456.358
    5 5 14 338.486 371.619
    5 -5 16 5766.26 1317.95
    -5 -6 15 778.872 603.186
    -5 -6 15 -415.588 472.629
    -5 6 15 -261.094 334.098
    5 6 -15 -497.725 461.312
    5 -6 -15 -216.842 388.013
    -5 -6 15 -86.8291 345.058
    -5 6 15 433.018 526.583
    5 -6 -15 781.11 586.982
    -5 -6 15 432.895 473.013
    -5 -6 13 803.795 585.787
    -5 -6 13 91.0447 428.65
    5 6 -13 207.532 347.368
    5 -6 -13 708.625 400.136
    -5 -6 13 444.138 405.746
    -5 6 13 997.497 481.291
    -5 -6 13 1069.69 615.496
    5 -6 -13 387.672 345.923
    -5 6 13 231.289 366.626
    5 6 -13 -76.8859 241.983
    -5 -6 11 5385.16 1031.64
    -5 -6 11 6967.88 1366.92
    5 6 -11 3802.14 958.096
    5 -6 -11 5424.12 1047.74
    5 -6 -11 4718.88 960.145
    -5 6 11 4064.42 818.788
    -5 6 11 5513.54 1077.72
    -5 -6 11 4025.81 1008.78
    -5 -6 11 3721.85 1047.62
    5 6 -11 5317.26 917.544
    5 -6 -9 18614 1812.28
    5 6 -9 19306.6 1906.71
    -5 6 9 16518.1 1497.55
    5 6 -9 18255 1651.12
    -5 -6 9 19023.7 2049.62
    -5 6 9 18656.5 1770.44
    -5 6 9 18570 1821
    5 -6 -9 17312.9 1714.14
    -5 -6 9 18355.4 1990.12
    -5 -6 9 19274.8 1938.8
    5 -6 -7 18079.7 1639.24
    5 6 -7 16111 1558.83
    5 -6 -7 16494.7 1526.71
    -5 6 7 17102.7 1360.97
    -5 -6 7 20676.8 2053.95
    5 6 -7 17874.7 1730.78
    -5 6 7 17586.2 1785.13
    -5 6 7 18839.3 1707
    -5 -6 7 18727.6 1834.16
    -5 -6 7 19582.6 1789.26
    -5 6 5 532.091 435.405
    -5 -6 5 192.98 255.901
    5 6 -5 511.624 324.661
    -5 6 5 397.44 313.747
    5 -6 -5 50.9064 208.758
    5 6 -5 250.358 256.808
    5 -6 -5 194.266 244.605
    -5 -6 5 476.325 424.656
    -5 6 5 338.791 215.034
    5 6 -5 114.897 107.206
    -5 -6 3 221.126 242.078
    -5 -6 3 210.836 243.364
    -5 6 3 444.361 177.223
    5 6 -3 186.167 247.992
    5 6 -3 385.194 262.178
    -5 -6 3 178.021 71.5761
    5 6 -3 265.566 183.691
    5 -6 -3 600.993 279.576
    -5 6 3 181.235 87.7395
    -5 6 3 259.962 288.775
    5 -6 -3 215.942 302.194
    -5 -6 1 50978.7 1581.77
    5 -6 -1 50666.3 2444.92
    5 6 -1 56520.6 2833.2
    5 -6 -1 53357.2 2256.85
    5 6 -1 54259.2 2035.45
    -5 -6 1 52819.1 1975.3
    -5 6 1 51592.9 2654.41
    -5 -6 1 51399 2460.76
    5 6 -1 57668.4 2190.23
    5 6 -1 49656.9 2951.35
    -5 6 1 51092.9 2026.03
    5 -6 -1 59076.3 2844.39
    -5 -6 1 52658.4 2576.84
    5 6 1 57262 2848.54
    -5 -6 -1 52024.4 2037.17
    -5 6 -1 52530.2 2381.05
    5 6 1 58993.1 1869.21
    5 -6 1 56906 2480.88
    -5 -6 -1 57343.2 2567.03
    5 6 1 57361.8 2405.57
    5 -6 1 61073.6 2883.54
    5 6 1 54564.6 3094.41
    -5 -6 -1 55453 2456.6
    -5 -6 -1 55222.4 2720.74
    5 -6 3 218.975 188.109
    -5 -6 -3 142.845 204.168
    5 -6 3 221.268 289.276
    5 6 3 264.967 255.108
    5 6 3 370.967 317.652
    -5 6 -3 -100.703 191.347
    -5 -6 -3 383.142 369.573
    -5 -6 -3 383.259 143.517
    -5 -6 -3 358.405 236.76
    5 -6 5 707.839 371.716
    5 -6 5 589.58 394.377
    5 6 5 667.932 386.368
    5 -6 5 461.602 276.089
    -5 -6 -5 1078.83 483.405
    -5 -6 -5 480.783 307.998
    5 6 5 1341.24 411.84
    5 6 5 635.646 439.378
    -5 -6 -5 955.288 277.554
    5 6 5 1610.48 577.7
    -5 6 -5 264.512 268.286
    5 6 7 27977.3 1868.93
    -5 -6 -7 34043.5 2675.95
    5 -6 7 32177.5 2514.5
    5 6 7 29564.7 2304.05
    -5 6 -7 29223.4 2336.77
    5 6 7 27354.5 2216.22
    -5 6 -7 30202.2 2394.57
    5 6 7 31134.5 2251.39
    5 -6 7 31501.3 2302.73
    -5 -6 -7 25212.9 2128.26
    5 -6 9 25673.8 2407.83
    5 6 9 24862.9 1843.06
    -5 6 -9 24781.4 2170.04
    -5 -6 -9 29762.8 2668.6
    5 6 9 22553.3 2228.66
    5 6 9 29763.3 2510.84
    -5 6 -9 29923.4 2588.98
    5 6 9 29603.5 2191.05
    -5 -6 -9 23700.8 2297.45
    5 -6 9 25902.2 2317.78
    5 -6 11 -292.847 504.308
    5 -6 11 -63.7236 345.973
    -5 -6 -11 18.2252 354.654
    -5 -6 -11 -342.363 452.731
    5 6 11 -185.795 423.729
    5 -6 11 -135.716 360.923
    -5 6 -11 369.994 520.14
    5 6 11 -44.0306 321.122
    5 -6 13 86.2877 535.222
    -5 -6 -13 510.001 616.805
    5 6 13 141.087 420.779
    5 6 13 959.84 665.276
    5 -6 13 -519.045 468.418
    5 -6 13 1106.07 701.92
    -5 -6 -13 290.67 370.006
    -5 6 -13 -132.793 270.798
    -5 -7 14 1655.52 918.628
    -5 -7 14 6102.84 1428
    5 7 -14 3508.66 1067.34
    5 -7 -14 4579.41 1228.34
    5 -7 -14 3084.34 1007.71
    -5 7 14 2917.25 849.103
    -5 -7 14 4023.4 1237.21
    -5 7 14 3120.99 1042.81
    -5 -7 14 4019.7 1171.04
    -5 -7 12 1405.89 776.036
    5 -7 -12 4321.77 1037.62
    5 7 -12 1121.23 685.412
    -5 -7 12 2311.88 806.785
    -5 -7 12 2020.71 686.863
    5 -7 -12 2504.16 938.963
    -5 7 12 1924.34 648.98
    -5 -7 12 1266.45 645.578
    -5 7 12 2574.84 873.39
    -5 -7 10 4086.4 1023.55
    -5 -7 10 2799.95 869.257
    5 -7 -10 4357.99 943.152
    -5 7 10 4665.43 955.64
    5 7 -10 3980.16 936.597
    -5 -7 10 2963.27 913.513
    -5 7 10 3546.3 759.701
    -5 7 10 5431.14 1113.6
    5 -7 -10 3974.95 905.216
    -5 -7 8 4710.88 984.178
    -5 -7 8 4655.36 1009.67
    -5 7 8 2959.8 853.085
    5 -7 -8 3750.67 875.288
    5 7 -8 3405.78 777.58
    5 -7 -8 5581.51 984.184
    5 7 -8 5322.27 1013.92
    -5 -7 8 4539.77 1073.51
    -5 7 8 4115.31 743.618
    -5 7 8 4893.63 1029.5
    5 -7 -6 8860.92 1200.96
    5 7 -6 8982.4 1115.77
    -5 7 6 8947.16 1363.91
    5 7 -6 9242.76 1344.44
    -5 7 6 8507.35 1217.47
    -5 7 6 8252.68 955.575
    5 -7 -6 9261.95 1141.63
    -5 -7 6 9413.97 1335.74
    -5 -7 6 9688.78 1272.86
    5 -7 -4 25706.3 1912.64
    5 7 -4 25947.6 1717.72
    5 -7 -4 23834.5 1742.78
    5 7 -4 26177.4 1457.56
    -5 7 4 25142.9 2005.38
    -5 -7 4 24638.4 1995.5
    -5 7 4 28565.4 2358.36
    5 7 -4 22409.1 2137.55
    -5 -7 4 25765.3 1964.98
    5 7 -2 12061.9 1537.62
    5 7 -2 12452.6 1020.85
    5 -7 -2 10142.7 1018.37
    5 -7 -2 9513.74 1097.92
    5 7 -2 12847.8 1039.01
    -5 7 2 10465.4 1447.81
    5 7 -2 10822.2 1312.93
    -5 7 2 12417.3 1347.92
    5 -7 -2 10902 1354.97
    -5 -7 2 11465.6 1228.39
    -5 -7 2 10675.6 1213.07
    -5 -7 0 48.8159 257.036
    5 -7 0 311.403 275.853
    -5 -7 0 369.543 269.596
    5 7 0 611.619 237.146
    5 7 0 329.694 389.764
    5 -7 0 333.047 318.983
    -5 7 0 736.784 530.61
    5 7 0 472.834 274.471
    -5 7 0 55.3285 265.501
    5 7 0 -98.8971 208.182
    -5 -7 0 479.852 262.251
    -5 -7 0 818.889 273.594
    -5 7 0 179.844 163.153
    -5 -7 -2 10928.7 1139.51
    5 -7 2 11005.9 1113.52
    -5 -7 -2 11377.4 1001.87
    5 7 2 10776.8 1164.45
    5 7 2 10676.1 1284.17
    -5 7 -2 11381.1 1567.57
    -5 7 -2 11003.8 1136.85
    -5 -7 -2 10610 1049.44
    5 7 2 10832.5 1433.61
    -5 -7 -2 13053.7 1442.91
    5 -7 2 11761.9 1324.08
    5 -7 4 33513.3 2428.98
    -5 -7 -4 34723.8 2408.56
    5 -7 4 34019.9 2022.71
    -5 -7 -4 32105.9 2029.67
    5 7 4 34163 2275.47
    -5 7 -4 34923.9 2686.42
    5 -7 4 38170 2483.05
    -5 -7 -4 33136.7 1797.09
    -5 7 -4 34166.3 2276.21
    5 7 4 35629.7 2596.05
    -5 7 -6 4887.42 1052
    5 -7 6 6360.21 1052.62
    5 -7 6 6068.62 1117.82
    5 7 6 5448.77 866.137
    5 -7 6 5581.1 844.796
    5 7 6 5898.89 1018.32
    5 7 6 5761.04 1020.42
    -5 -7 -6 4374.5 810.917
    5 7 6 5488.72 1037.9
    -5 -7 -6 6469.65 1179.36
    -5 7 -6 6460.48 1084.72
    5 -7 8 -26.9763 362.689
    5 -7 8 320.979 370.028
    -5 7 -8 3.14235 282.653
    -5 -7 -8 -209.867 301.338
    -5 -7 -8 -102.682 327.559
    5 7 8 -761.402 433.679
    5 7 8 265.547 376.434
    5 7 8 441.513 446.105
    -5 7 -8 276.767 229.187
    5 -7 10 5114.6 1135.47
    5 -7 10 4115.05 999.095
    -5 -7 -10 3478.51 922.907
    5 7 10 5489.96 1186.61
    5 7 10 4793.73 1133.19
    -5 -7 -10 5687.28 1344.34
    -5 7 -10 3915.17 1009.93
    5 -7 12 11250.9 1810
    5 7 12 8906.77 1554.2
    -5 -7 -12 7519.68 1491.09
    5 -7 12 11242.5 1729.58
    5 7 12 5881.62 1351.15
    -5 7 -12 10667.8 1750.56
    -5 -7 -12 10082.7 1745.94
    -5 -8 13 4952.64 1406
    -5 -8 13 9464.78 1780.17
    5 8 -13 7179.98 1524.49
    -5 8 13 6400.92 1464.95
    5 -8 -13 9538.94 1690.96
    -5 -8 13 6555.72 1530.01
    5 -8 -13 8935.46 1605.98
    -5 -8 13 9681.09 1768.77
    -5 -8 11 990.64 578.912
    5 8 -11 616.905 589.955
    5 -8 -11 1212.1 526.512
    -5 -8 11 840.042 570.886
    5 -8 -11 1362.03 614.801
    -5 -8 11 1309.85 744.405
    -5 8 11 665.649 481.146
    -5 -8 11 1189.85 637.675
    -5 -8 9 -13.7035 323.77
    -5 -8 9 -31.5526 326.322
    -5 8 9 896.042 459.898
    5 8 -9 -157.998 338.626
    5 -8 -9 -64.0994 313.456
    5 8 -9 -68.9622 265.9
    -5 8 9 197.024 311.676
    -5 -8 9 1105.75 607.721
    5 -8 -9 693.887 463.968
    5 -8 -7 10641.3 1404.72
    5 8 -7 10002.5 1269.88
    5 8 -7 9126.62 1437.06
    5 -8 -7 11393.3 1367.58
    -5 8 7 11535.6 1610.9
    -5 8 7 11315.6 1524.07
    -5 -8 7 10581.1 1520.94
    -5 -8 7 11762 1782.34
    -5 -8 7 9658.89 1401.13
    5 -8 -5 23130.3 1957.92
    5 8 -5 23761.1 1786.89
    5 -8 -5 22180.8 1763.52
    5 8 -5 22166.1 2245.21
    -5 -8 5 24048 2066.79
    -5 8 5 23896.4 2331.76
    -5 8 5 21394.3 2030.41
    -5 -8 5 20307.6 1999.71
    -5 8 3 7915.49 1354.8
    5 8 -3 8605.09 947.83
    5 -8 -3 8229.27 1106.72
    5 -8 -3 9287.56 1357.51
    -5 -8 3 8686.99 1209.03
    -5 -8 3 7932.17 1158.39
    5 8 -3 8340.54 1232.68
    -5 8 3 7060.39 1081.61
    5 -8 -3 7636.48 965.318
    5 8 -3 9785.52 1486.82
    5 -8 -1 2505.6 725.136
    -5 -8 1 2306.95 622.693
    -5 8 1 2456.42 780.271
    5 -8 -1 3027.2 631.31
    5 8 -1 2851.46 824.227
    5 -8 -1 1882.11 516.482
    5 8 -1 2428.19 692.806
    5 8 -1 2716.84 527.24
    -5 8 1 3384.94 743.089
    5 -8 1 5156.55 949.837
    -5 8 -1 5281.48 1158.43
    5 8 1 4792.78 791.021
    5 -8 1 4508.78 763.088
    5 8 1 4897.81 1039.55
    5 8 1 4199.98 854.178
    -5 8 -1 4576.56 903.464
    -5 -8 -1 3765.21 853.29
    -5 -8 -3 8424.74 986.015
    5 8 3 10062 1240.95
    -5 -8 -3 10231.4 1150.18
    5 -8 3 11049.6 1162.82
    -5 8 -3 9297.52 1233.64
    5 8 3 10162.1 1490.52
    -5 8 -3 10120.5 1543.73
    -5 8 -3 9503.78 1140.62
    -5 -8 -3 10216.4 1435.6
    5 -8 3 11959.4 1458.49
    -5 -8 -5 14883.4 1495.46
    5 -8 5 13457.2 1706.59
    -5 -8 -5 16316.5 1752.86
    5 -8 5 17275.2 1469.61
    -5 8 -5 15760.8 1935.82
    5 8 5 16068.6 1682.51
    -5 8 -5 15641.5 1611.62
    5 8 5 17936 1990.36
    5 -8 5 20299.6 1978.2
    5 -8 7 7164.25 1257.26
    5 -8 7 6381.39 1206.59
    -5 8 -7 6836.64 1318.09
    -5 -8 -7 7512.73 1141.79
    -5 -8 -7 8504.64 1395.8
    5 8 7 7302.66 1307.47
    -5 8 -7 8209.65 1278.99
    5 8 7 6739.94 1224.7
    5 -8 9 532.099 465.234
    -5 8 -9 342.817 294.575
    -5 -8 -9 131.046 281.927
    -5 -8 -9 623.366 445.465
    5 8 9 -40.7244 302.688
    5 8 9 -47.928 483.96
    5 8 9 -211.525 329.974
    -5 8 -9 -498.796 407.509
    5 -8 11 623.795 595.505
    -5 -8 -11 158.514 343.102
    5 8 11 169.447 320.58
    -5 -8 -11 -211.871 407.768
    5 8 11 -55.8659 362.137
    5 -8 11 284.013 412.646
    -5 8 -11 378.504 385.638
    5 -8 13 9054.06 1927.94
    -5 -9 12 2561.65 994.53
    -5 -9 12 6016.41 1423.47
    5 9 -12 5812.78 1315.85
    5 -9 -12 6465.77 1383.16
    5 -9 -12 4983.89 1261.56
    -5 -9 12 3741.49 1028.24
    -5 -9 12 3676.52 1113.31
    -5 -9 10 1412.46 664.977
    -5 -9 10 378.511 475.787
    5 9 -10 237.598 474.961
    -5 9 10 836.473 469.959
    5 -9 -10 934.699 586.157
    5 -9 -10 945.132 518.962
    -5 9 10 998.332 606.37
    -5 -9 10 -580.696 495.751
    -5 -9 8 -1083.99 572.67
    -5 9 8 -67.1206 302.766
    5 9 -8 386.764 406.17
    5 -9 -8 185.798 311.656
    5 9 -8 466.846 451.901
    -5 -9 8 -355.498 324.01
    -5 9 8 256.896 332.799
    5 -9 -8 -248.75 398.092
    -5 -9 8 1015.37 543.133
    5 -9 -6 25870.5 2260.23
    5 9 -6 27141.9 2072.43
    5 9 -6 23762.3 2494.48
    5 -9 -6 22914.6 1993.3
    -5 9 6 25930.7 2359.34
    -5 9 6 24460.6 2528.55
    -5 -9 6 27265.1 2535.26
    5 -9 -6 28015.2 2634.57
    -5 -9 6 26527.6 2403.4
    5 -9 -4 36111 2525.77
    -5 9 4 38312.9 2788.83
    5 -9 -4 34644.8 2227.1
    5 9 -4 31252.7 2641.22
    -5 9 4 34073.8 2977.6
    5 -9 -4 36125 2904.34
    -5 -9 4 35551.1 2653.79
    5 9 -4 36117.4 3078.64
    -5 -9 2 424.214 361.466
    -5 9 2 -10.8517 356.561
    -5 9 2 251.04 248.877
    5 9 -2 395.271 431.355
    5 -9 -2 -148.835 279.01
    5 -9 -2 283.143 373.844
    5 9 -2 -449.074 354.034
    -5 -9 0 3704.98 850.615
    5 -9 0 2395.42 690.062
    -5 9 0 3027.23 960.372
    5 9 0 2849.58 943.397
    5 9 0 3265.23 808.525
    5 9 0 4325.1 753.817
    -5 9 0 2640.66 673.264
    5 -9 0 3643.63 714.243
    5 -9 2 18211.1 1566.32
    5 9 2 16235.8 1586.84
    -5 -9 -2 16769.6 1894.72
    -5 9 -2 15642.7 2037.71
    -5 9 -2 15100.1 1698.06
    5 9 2 16263 1999.07
    5 -9 2 16518 1828.83
    5 9 4 45440.5 3336.22
    -5 9 -4 43266.3 3449.41
    5 9 4 42034.4 2829.98
    -5 9 -4 40399.5 2805.16
    -5 -9 -4 44626.4 3262.84
    5 -9 4 50167.6 3308.01
    5 -9 6 1632.09 750.889
    -5 9 -6 3139.47 982.712
    -5 -9 -6 1158.35 510.735
    -5 -9 -6 2411.51 736.018
    5 9 6 1513.49 648.506
    5 9 6 3325.84 973.587
    5 -9 8 2600.87 937
    -5 9 -8 2098.35 807.699
    -5 -9 -8 1788.47 603.093
    -5 -9 -8 3336.83 991.79
    5 9 8 1281.21 679.262
    5 9 8 2574.86 836.666
    -5 9 -8 1601.18 582.776
    5 -9 10 1908.07 862.9
    -5 -9 -10 810.854 521.668
    -5 -9 -10 2653.23 840.825
    5 -9 10 1517.84 639.094
    5 9 10 1671.87 743.058
    -5 9 -10 2458.59 822.779
    5 10 -11 848.609 540.321
    5 -10 -11 453.851 415.569
    -5 -10 9 152.163 368.003
    -5 10 9 1388.73 642.099
    5 -10 -9 879.767 474.826
    -5 10 9 2066 823.845
    -5 -10 9 1007.64 697.3
    5 -10 -9 363.375 350.742
    -5 -10 9 326.034 354.51
    5 -10 -7 6667.67 1408.76
    -5 -10 7 7246.42 1594.76
    -5 10 7 6340.52 1375.49
    5 10 -7 6734.53 1443.91
    5 -10 -7 5977.89 1149.63
    -5 10 7 9211.13 1515.59
    5 -10 -7 9073.98 1282.5
    -5 -10 7 10019.9 1627.49
    5 -10 -5 23049 2214.99
    5 10 -5 25893.9 2576.57
    -5 10 5 26433.3 2484.33
    5 10 -5 22181.2 2601.97
    -5 10 5 26927.9 2833.46
    5 -10 -5 22389.5 2453.66
    -5 -10 5 28201.2 2549.48
    5 -10 -3 2539.41 844.796
    -5 10 3 3216.1 974.044
    -5 -10 3 3342.88 875.152
    5 10 -3 2667.52 944.727
    -5 10 3 3837.15 924.273
    5 -10 -3 3392.39 734.714
    5 10 -3 3315.48 875.842
    -5 -10 1 656.434 345.435
    5 -10 -1 -211.626 333.656
    -5 10 1 1068.83 548.84
    5 10 -1 -98.6252 405.889
    5 10 -1 367.134 232.447
    -5 10 1 329.762 392.882
    -5 -10 -1 3140.25 866.49
    5 -10 1 4030.12 963.71
    -5 10 -1 3924.12 1133.74
    5 10 1 3167.72 797.798
    -5 10 -1 3546.5 894.977
    5 10 1 3935.92 1147.54
    5 -10 3 16058.7 1997.32
    -5 10 -3 13836.6 1731.97
    5 10 3 14924.1 1656.02
    -5 10 -3 18577.5 2350.56
    5 10 3 15532.3 2080.58
    -5 -10 -3 16945.3 2074.58
    -5 -10 -5 9127.38 1565.04
    -5 10 -5 9243.22 1705.2
    5 10 5 8771.76 1570.52
    5 -10 5 10308.2 1607.4
    5 10 5 7804.53 1354.96
    -5 10 -5 7203.36 1291.57
    -5 -10 -7 -246.97 319.591
    5 -10 7 563.029 443.599
    5 10 7 82.2568 355.37
    -5 10 -7 451.502 294.461
    5 10 7 18.8843 259.231
    5 10 9 -113.239 376.824
    5 -10 9 672.966 492.729
    5 10 9 -214.274 387.465
    -5 11 8 131.911 459.094
    5 11 -8 -173.309 378.354
    5 -11 -8 394.478 437.087
    5 -11 -6 6870.41 1511.62
    -5 -11 6 5204.04 1206.66
    -5 11 6 3825.36 1142.89
    5 11 -6 5182.05 1423.15
    -5 11 6 6356.67 1332.53
    5 11 -6 6228.57 1569.21
    5 -11 -6 6769.48 1288.5
    -5 -11 4 10300 1631.73
    5 -11 -4 12194.9 1592.55
    5 11 -4 14830.4 2246.47
    -5 11 4 12032.4 1723.95
    5 11 -4 9650.77 1586.38
    -5 11 4 12893.3 2099.62
    5 -11 -4 12629.9 1924.85
    5 -11 -2 518.665 338.864
    -5 -11 2 1175.95 620.115
    -5 11 2 381.027 389.408
    5 11 -2 974.251 652.849
    5 11 -2 665.985 457.808
    -5 11 2 144.964 349.495
    5 -11 0 491.916 546.815
    -5 11 0 -338.657 479.64
    -5 -11 0 773.845 539.821
    5 11 0 -777.736 578.858
    5 11 0 -58.5481 301.368
    -5 11 0 90.1981 312.207
    -5 -11 -2 8822.41 1580.45
    5 -11 2 9452.71 1612.43
    -5 11 -2 7586.15 1641.71
    5 11 2 6416.86 1453.59
    -5 11 -2 8158.76 1409.52
    -5 11 -4 16291.4 2341.5
    -5 11 -4 17204 2004.15
    5 11 4 15853.8 2212.93
    -5 -11 -4 16697 2186.74
    5 -11 4 20327.5 2383.82
    -5 -11 -6 300.244 399.921
    -5 11 -6 -1107.09 676.3
    5 11 6 -1559.01 660.799
    -5 11 -6 285.155 318.11
    5 11 6 1309.31 665.633
    5 12 -3 128.558 254.533
    5 12 -1 2642.22 961.45
    -6 0 18 426.574 409.645
    6 0 -18 1174.91 650.792
    -6 0 18 -108.188 546.204
    6 0 -18 1507.18 613.398
    -6 0 18 596.978 480.074
    -6 0 16 4012.99 1067.94
    6 0 -16 3539.89 862.809
    6 0 -16 4996.96 1195.89
    -6 0 16 3578.44 1025.56
    6 0 -16 4911.14 986.946
    -6 0 16 3496.68 858.769
    6 0 -14 39775.3 2748.26
    6 0 -14 51054 3442.82
    -6 0 14 40389.5 2767.32
    -6 0 14 46380.9 3205.92
    6 0 -14 53137.8 2997.47
    -6 0 14 44254.4 2768.42
    6 0 -12 13667.5 1392.62
    6 0 -12 12230.1 1517.73
    -6 0 12 12887.8 1391.58
    6 0 -12 15292.5 1429.7
    -6 0 12 14681 1561.71
    -6 0 12 14437.3 1640.08
    6 0 -10 6709.46 840.569
    6 0 -10 4861.83 567.409
    6 0 -10 6014.72 816.859
    6 0 -10 6496.57 967.233
    -6 0 10 7141.87 946.695
    -6 0 10 7148.89 1005.22
    -6 0 10 5000.49 827.749
    -6 0 10 6398.99 997.168
    6 0 -8 6018.49 825.005
    6 0 -8 5303.3 654.521
    6 0 -8 4689.38 578.763
    -6 0 8 4933.03 665.149
    -6 0 8 5427.02 833.262
    6 0 -8 5211.64 683.095
    -6 0 8 5120.52 757.9
    6 0 -6 186644 4648.35
    6 0 -6 198063 4534.64
    6 0 -6 204629 4984.15
    -6 0 6 196473 5096.85
    6 0 -6 199203 4702.1
    -6 0 6 202749 5274.98
    -6 0 6 202533 4910.91
    -6 0 6 205649 4423.01
    6 0 -4 131820 3142.84
    6 0 -4 125721 3358.76
    6 0 -4 127939 3485.53
    6 0 -4 133107 3361.78
    -6 0 4 127831 3653.18
    6 0 -4 128979 3107.81
    -6 0 4 124983 2781.31
    -6 0 4 120037 3335.57
    -6 0 4 129013 3593.98
    6 0 -2 11798.7 913.581
    6 0 -2 12054.3 816.329
    6 0 -2 12812.7 872.258
    6 0 -2 11635.9 487.092
    -6 0 2 14011.2 917.49
    -6 0 2 12854 899.513
    6 0 -2 15181 944.678
    6 0 0 1628.32 331.364
    6 0 0 2103.02 349.168
    6 0 0 1597.03 360.811
    6 0 0 1538.48 296.075
    -6 0 0 1561.92 267.96
    -6 0 0 2028.76 344.684
    -6 0 -2 147519 3863.97
    6 0 2 148874 3825.23
    6 0 2 152632 3825.55
    6 0 2 144151 3450.76
    -6 0 -2 142227 2993.39
    6 0 2 145747 3702.85
    -6 0 -2 132256 2854.87
    6 0 4 177801 4465.61
    6 0 4 176912 4012.3
    -6 0 -4 165656 4362.78
    6 0 4 171558 4174.16
    -6 0 -6 12340.9 1224.3
    6 0 6 10483.2 1118.33
    6 0 6 11631 1151.72
    6 0 6 11242 917.912
    6 0 8 5695.76 652.347
    6 0 8 5667.96 538.531
    6 0 8 4825.98 842.536
    -6 0 -8 5801.85 970.649
    6 0 8 5129.32 895.613
    6 0 10 5941.67 1017.68
    6 0 10 6467.2 1066.22
    -6 0 -10 6376.14 1150.83
    -6 0 -10 5892.09 1082.48
    6 0 12 46418.4 3094.41
    -6 0 -12 55133.6 3502.13
    6 0 12 42172.8 3074.62
    -6 0 -12 53683.3 3537.5
    6 0 14 11434.5 1632.43
    -6 0 -14 13335.4 1804.7
    6 0 14 7929.65 1432.08
    -6 0 -14 10379.8 1645.6
    6 0 16 1283.19 669.459
    6 0 16 80.681 279.583
    -6 0 -16 937.728 578.588
    -6 0 -16 1007.9 603.822
    6 -1 -19 -533.232 400.008
    6 -1 -19 378.332 417.075
    -6 -1 17 679.333 446.251
    6 1 -17 176.723 360.316
    6 -1 -17 916.714 535.026
    6 -1 -17 303.778 359.171
    -6 1 17 -411.062 450.062
    -6 -1 17 -300.998 360.293
    -6 1 17 -596.257 401.288
    6 -1 -17 233.309 399.1
    -6 1 17 529.2 426.427
    -6 -1 17 -1.11554 395.918
    -6 -1 15 9440.02 1539.25
    -6 -1 15 11666.6 1556.02
    6 -1 -15 11179.3 1587.24
    6 1 -15 7361.37 1461.32
    -6 1 15 8259.65 1355.64
    6 1 -15 6596.97 1101.74
    6 -1 -15 8177.43 1359.88
    6 -1 -15 10038.7 1392.66
    6 1 -15 11750.5 1385.37
    -6 1 15 7211.13 1166.89
    -6 1 15 9755.68 1396.96
    -6 -1 15 7320.4 1197.83
    -6 1 15 6968.24 1331.33
    -6 -1 15 8819.21 1357.83
    6 1 -13 28092.6 2464.45
    6 -1 -13 31292.8 2433.37
    -6 -1 13 25952.1 2191.78
    6 -1 -13 29358.7 2199.77
    6 1 -13 35075.7 2189.54
    -6 -1 13 27906.5 2094.17
    -6 1 13 25148.2 2041.33
    6 1 -13 23763.3 1887.39
    6 -1 -13 25179.4 2130.34
    -6 1 13 22930.3 2036.75
    -6 1 13 28376.2 2175.9
    -6 1 13 27233.8 2256.92
    -6 -1 13 30699.7 2566.87
    6 1 -11 8915.16 1022.16
    6 -1 -11 9231.2 1137.47
    6 -1 -11 10436.9 1272.05
    6 1 -11 7833.65 1145.08
    -6 -1 11 7464.86 1030.74
    6 -1 -11 9304.6 1108.17
    6 1 -11 11166.9 1097.53
    -6 -1 11 10229.9 1301.62
    -6 1 11 8121.22 1068.18
    -6 1 11 9027.27 1133.54
    -6 1 11 8060.71 1124.87
    -6 -1 11 9880.23 1331.02
    -6 1 11 8954.98 1171.39
    6 1 -9 211.23 318.655
    6 1 -9 83.8862 132.353
    6 -1 -9 227.309 231.643
    6 -1 -9 222.309 149.577
    6 1 -9 291.827 189.266
    -6 -1 9 313.676 320.396
    6 -1 -9 118.707 195.904
    -6 -1 9 281.817 288.011
    6 -1 -9 783.884 367.777
    -6 1 9 176.623 302.53
    -6 1 9 490.652 278.669
    -6 1 9 210.673 340.104
    6 1 -9 237.631 159.153
    6 1 -7 14405.8 914.64
    6 1 -7 14951.8 1256.98
    6 -1 -7 15902 1145.77
    6 1 -7 13656.6 1076.47
    6 1 -7 15373 1036.03
    6 -1 -7 15115.2 1141.99
    -6 1 7 14433.3 1248.56
    -6 1 7 12397.7 970.128
    -6 -1 7 14240.5 1337.03
    -6 -1 7 13458.6 888.536
    -6 1 7 15474.9 1084.49
    6 -1 -7 14845.4 1109.04
    -6 -1 7 16749.6 1296.81
    6 -1 -7 13796.5 948.171
    -6 1 7 15531.4 1273.22
    -6 -1 5 148135 3728.88
    6 -1 -5 138598 3582.72
    6 -1 -5 150257 3711
    6 1 -5 152094 3185.55
    6 1 -5 151978 3961.6
    6 -1 -5 149325 3671.84
    -6 1 5 141009 3419.57
    6 1 -5 146819 3497.94
    -6 -1 5 151742 4237.69
    -6 1 5 151770 4103.14
    6 1 -5 140788 3866.5
    -6 -1 5 145395 3993.23
    6 1 -5 138468 4033.75
    -6 -1 5 144644 2860.79
    6 -1 -5 146676 2964.68
    -6 -1 5 154750 4019.1
    -6 1 5 146563 3538.23
    -6 1 5 144040 4069
    6 -1 -5 148649 3758.27
    -6 -1 3 100038 2887.5
    6 -1 -3 103746 2664.97
    6 1 -3 102001 2699.69
    6 -1 -3 102476 2605.02
    6 -1 -3 93047.1 2337.87
    -6 -1 3 105683 2304.27
    6 1 -3 106372 3071.95
    6 1 -3 103127 2723.42
    -6 -1 3 104689 2943.33
    -6 1 3 100554 2884.96
    -6 1 3 105745 2930.02
    -6 1 3 89262.9 2364.7
    6 -1 -3 104916 2767.04
    6 1 -3 110940 2980.25
    -6 -1 3 103275 2873.49
    6 -1 -3 97585 2816.74
    -6 1 1 1454.04 191.441
    -6 -1 1 1045.9 298.342
    6 -1 -1 1995.75 346.36
    6 1 -1 1203.06 293.708
    -6 1 1 1691.63 330.944
    6 -1 -1 1506.95 376.475
    6 1 -1 1323.03 253.583
    6 -1 -1 1160.88 257.441
    -6 -1 1 1539.68 291.933
    6 1 -1 1728.99 320.863
    -6 1 1 1181.68 311.177
    6 1 -1 1522.32 375.481
    6 -1 -1 1330.84 288.382
    6 -1 -1 1578.25 315.5
    6 1 -1 1751.99 344.381
    -6 -1 1 1078.51 142.266
    -6 1 -1 129.45 97.8704
    6 -1 1 493.28 123.524
    6 1 1 383.72 201.588
    6 -1 1 583.882 275.538
    6 1 1 301.805 186.484
    6 1 1 678.32 309.312
    6 -1 1 708.664 268.286
    -6 1 -1 463.45 122.485
    6 1 1 488.789 197.262
    -6 1 -1 573.016 204.163
    6 -1 1 313.981 124.838
    -6 -1 -1 551.183 149.898
    6 1 1 487.23 224.088
    6 -1 1 329.162 179.042
    -6 1 -1 346.924 180.691
    6 -1 3 147108 3189.5
    6 1 3 151041 3903.26
    6 -1 3 152347 3968.28
    6 1 3 154618 3827.81
    6 1 3 163411 3994.27
    6 -1 3 157271 3790.6
    6 -1 3 144470 3386.69
    6 -1 3 148507 3840.13
    -6 -1 -3 142493 3759.05
    -6 1 -3 152701 4020.8
    6 -1 5 86582 2880.16
    6 -1 5 88349.1 3080.19
    6 1 5 90604.4 3285.34
    6 1 5 96066 3354.19
    6 1 5 96342.6 3076.26
    6 -1 5 96883.4 3484.6
    6 -1 5 93695.1 2925.49
    -6 -1 -5 91173.1 3281.47
    -6 1 -5 90918.2 3440.72
    6 1 7 127.729 178.733
    6 1 7 -77.2812 222.008
    6 -1 7 47.8445 142.461
    -6 -1 -7 81.1702 63.865
    -6 1 -7 67.2307 229.772
    6 -1 7 -59.9337 231.845
    6 -1 7 329.478 287.982
    -6 -1 -7 120.978 205.944
    6 1 7 109.41 192.423
    6 -1 9 259.775 188.228
    -6 1 -9 134.676 349.817
    6 1 9 196.349 129.505
    6 1 9 186.474 221.747
    6 -1 9 500.363 396.595
    -6 -1 -9 391.33 324.989
    6 -1 9 192.396 207.365
    6 1 9 -99.2374 271.965
    6 -1 9 -9.4289 277.015
    -6 -1 -9 417.778 405.363
    -6 1 -9 198.479 320.988
    6 1 11 22217.9 1979.23
    6 -1 11 19924.3 1997.96
    -6 1 -11 25210.8 2240.25
    -6 -1 -11 23383.6 2234.01
    6 -1 11 20207.7 1997.44
    6 1 11 22633.9 2140.55
    -6 -1 -11 20955.3 2058.79
    -6 1 -11 21152.8 2163.84
    6 -1 13 27356.2 2559.47
    6 1 13 24032.7 2255.6
    6 -1 13 25396.2 2431.92
    -6 1 -13 29808.7 2595.9
    -6 -1 -13 32923.3 2791.36
    6 1 13 23666.9 2410.84
    -6 1 -13 29384.3 2730.22
    -6 -1 -13 28169.3 2566.65
    6 -1 15 -34.9496 303.24
    -6 1 -15 1740.92 687.281
    -6 -1 -15 355.767 543.738
    -6 1 -15 839.638 558.591
    6 1 15 509.587 351.224
    6 -1 15 1147.8 532.301
    6 1 15 1543.64 698.785
    -6 -1 -15 1142.77 588.22
    6 -1 17 254.44 414.431
    -6 -1 -17 363.061 434.763
    -6 -1 -17 -119.716 259.197
    -6 -2 18 1136.91 609.137
    6 2 -18 1927.48 813.299
    6 -2 -18 632.347 527.829
    -6 2 18 350.635 445.698
    -6 -2 18 736.506 385.749
    6 2 -18 1191.66 781.496
    6 -2 -18 792.745 522.635
    -6 -2 18 339.669 443.888
    -6 -2 16 3.33357 327.88
    -6 -2 16 359.339 418.764
    6 2 -16 424.432 361.534
    6 -2 -16 -538.293 441.217
    6 -2 -16 363.26 353.274
    -6 2 16 -199.408 487.048
    6 2 -16 1196.23 668.901
    -6 2 16 -61.5755 318.296
    -6 -2 16 98.3635 260.434
    -6 2 16 288.271 392.483
    6 -2 -14 9583.48 1458.09
    6 2 -14 10609.1 1197.99
    6 2 -14 10410.3 1695.49
    6 -2 -14 10286.1 1397.43
    6 -2 -14 10852.8 1466.59
    -6 -2 14 10019.2 1335.81
    -6 2 14 8931.17 1211.44
    6 2 -14 7827.72 1326.96
    -6 -2 14 9458.02 1405.5
    -6 2 14 8045.27 1303.15
    -6 2 14 9196.68 1384.21
    -6 2 14 11122 1440.13
    -6 2 14 10797.5 1407.95
    -6 -2 14 11230.5 1681.92
    6 2 -12 27174.5 1798.37
    6 -2 -12 32847.6 2377.61
    6 2 -12 34071.4 2593.91
    6 -2 -12 31763 2166.9
    6 -2 -12 31762.6 2264.27
    6 2 -12 37333.4 2032.85
    6 2 -12 25901.2 2208.95
    -6 -2 12 29583.4 2122.36
    -6 2 12 26276.3 2156.38
    -6 2 12 32262.5 2288.65
    -6 2 12 26889.5 2169.23
    -6 2 12 27079.5 2033.8
    -6 -2 12 29750.4 2353.53
    -6 -2 12 32733.9 2623.64
    -6 2 12 30960.7 2201.45
    6 2 -10 6767.66 759.204
    6 2 -10 7375.51 1083.98
    6 -2 -10 6752.87 883.543
    -6 -2 10 7737.02 1169.47
    6 2 -10 7549.78 802.447
    6 -2 -10 7137.7 976.014
    6 -2 -10 8206.94 1050.67
    6 -2 -10 6568.94 632.007
    -6 2 10 8514.96 1109.36
    -6 -2 10 8415.81 1050.08
    -6 2 10 5910.57 946.145
    -6 2 10 6324.95 967.808
    -6 2 10 7258.64 977.326
    6 2 -10 6656.15 1084.75
    -6 -2 10 7199.34 1128.05
    -6 2 10 7271.64 947.835
    -6 -2 8 236.266 290.911
    6 2 -8 227.264 265.538
    6 -2 -8 155.707 200.203
    6 2 -8 62.041 139.209
    -6 2 8 -101.406 199.547
    6 2 -8 138.366 119.23
    6 -2 -8 213.552 240.853
    6 -2 -8 162.807 290.866
    6 2 -8 85.4618 174.506
    6 -2 -8 192.907 137.806
    -6 2 8 184.418 185.634
    -6 -2 8 189.702 261.206
    6 2 -8 493.649 438.178
    -6 -2 8 78.7064 268.473
    -6 2 8 814.344 427.232
    -6 -2 6 27058.9 1594.5
    6 -2 -6 29726.3 1626.29
    6 2 -6 28170.2 1038.81
    6 2 -6 30356.5 1741.46
    6 -2 -6 28951.9 1414.6
    -6 2 6 28410.7 1682.62
    6 2 -6 26996.1 1650.13
    6 2 -6 29064 1310.28
    -6 2 6 28371.8 1756.54
    -6 -2 6 29264.1 1724.84
    6 -2 -6 28381.6 1587.9
    -6 2 6 29216 1524.58
    6 2 -6 28361.2 1716.11
    -6 -2 6 29230.9 1943.57
    -6 -2 6 28208.2 1698.66
    -6 2 6 25952.3 1227.06
    6 -2 -6 26494.6 1435.19
    6 2 -6 25478.9 1478.67
    -6 2 4 123798 3783.44
    6 -2 -4 122654 3515.38
    6 2 -4 122517 3545.01
    6 -2 -4 123412 3199.83
    -6 2 4 123423 2657.12
    -6 2 4 130152 3742.51
    6 -2 -4 119483 3447.15
    -6 -2 4 125947 3773.45
    -6 -2 4 119715 3874.26
    -6 2 4 122296 3393.51
    6 2 -4 127101 3919
    6 2 -4 121384 3628.43
    -6 -2 4 125433 3719.21
    6 -2 -4 115757 3507.99
    6 2 -4 123038 3693.73
    -6 -2 4 133536 2588.94
    -6 -2 4 120436 3194.04
    -6 -2 2 34298.3 1039.52
    6 2 -2 31670.7 1428.22
    6 -2 -2 32681.2 1543.5
    6 -2 -2 31772.7 1362.35
    6 -2 -2 28108.3 1140.62
    6 2 -2 30995.2 1058.19
    -6 -2 2 33856.5 1650.75
    -6 2 2 34781.1 1671.92
    -6 2 2 36159.7 1666.05
    6 2 -2 35470.4 1865.15
    -6 -2 2 34358.7 1650.37
    -6 2 2 30477.2 841.872
    6 2 -2 32958.6 1623.7
    6 -2 -2 35071.4 1588.48
    6 2 -2 32334.4 1741.93
    -6 -2 2 33852.2 1218.65
    -6 -2 0 34.0656 99.785
    6 -2 0 100.333 91.0798
    6 -2 0 -67.1143 147.553
    6 2 0 46.0028 108.426
    6 2 0 136.566 177.155
    -6 2 0 67.6113 175.325
    6 -2 0 370.873 173.107
    6 2 0 194.851 250.622
    -6 2 0 221.375 158.76
    -6 -2 0 183.255 141.149
    6 2 0 25.3347 204.656
    6 -2 0 284.002 140.172
    6 2 2 20205.8 1256.39
    6 2 2 22953 1484.83
    6 -2 2 21401.2 1298.21
    6 2 2 19323.7 1286.55
    6 -2 2 17892.1 849.815
    6 -2 2 18915 1202.95
    -6 2 -2 20129.8 1299.74
    -6 -2 -2 21313.4 776.605
    6 2 2 23264.5 1430.47
    6 -2 2 20529.9 1010.32
    6 2 4 78770.4 2776.1
    6 -2 4 76195.6 2937.96
    -6 2 -4 77187.2 2972.55
    6 2 4 76381.7 2824.64
    6 -2 4 81758.4 2784.62
    6 -2 4 78919.8 1718.56
    6 -2 4 69194.6 2375.88
    6 2 4 73497.5 2817.32
    -6 -2 -4 74472 2634.31
    6 -2 4 77287 2796.62
    6 2 4 76723.8 2754.49
    6 -2 4 75472.4 2449.27
    6 -2 6 26656 1700.09
    6 2 6 28932.2 1809.75
    6 -2 6 29402.5 1993.23
    6 2 6 27645.7 1671.43
    6 -2 6 31374.7 1698.76
    6 -2 6 24201.5 1633.73
    6 2 6 30079 1950.16
    -6 -2 -6 28499.3 1797.63
    -6 2 -6 28260.8 1987.27
    6 -2 8 1505.64 497.684
    -6 -2 -8 1517.26 592.697
    6 -2 8 1116.51 337.616
    6 2 8 1453.87 451.28
    6 -2 8 1827.95 589.298
    6 2 8 1558.06 488.354
    6 -2 8 1412.02 507.515
    -6 2 -8 2186.97 616.707
    -6 -2 -8 1624.42 497.943
    6 2 8 1275.27 339.154
    6 -2 10 6126.6 873.541
    6 -2 10 4447.86 979.991
    6 2 10 4505.79 867.628
    6 -2 10 4274.71 902.86
    -6 -2 -10 6491.85 1157.07
    -6 2 -10 6035.33 1068.16
    6 2 10 4158.34 951.768
    -6 -2 -10 4654.44 914.006
    -6 2 -10 5168.58 1073.61
    6 2 12 9749.19 1349.14
    6 -2 12 8872.32 1439.73
    -6 2 -12 11711.3 1540.81
    -6 -2 -12 14296.1 1825.04
    6 -2 12 9404.55 1452.68
    -6 2 -12 12027.9 1714.22
    -6 -2 -12 10807.1 1480.55
    6 2 12 9746.28 1502.06
    6 -2 14 1755.54 725.773
    -6 -2 -14 4109.02 1085.61
    -6 2 -14 3952.09 975.933
    6 2 14 3009.92 871.718
    6 -2 14 3699.15 1056.54
    6 2 14 2919.42 934.876
    -6 2 -14 2515.14 878.5
    -6 -2 -14 3150.13 872.679
    6 -2 16 1094.05 644.946
    6 2 16 978.299 538.456
    6 2 16 510.601 441.895
    6 -2 16 1188.47 671.754
    -6 -2 -16 1592.87 710.498
    -6 2 -16 1120.56 655.908
    -6 -2 -16 739.244 483.434
    6 3 -17 2495.81 886.158
    6 -3 -17 2014.72 759.221
    -6 3 17 595.073 581.383
    6 -3 -17 936.094 530.891
    -6 -3 17 1062.56 625.034
    -6 3 17 708.996 397.501
    -6 -3 17 411.362 434.794
    6 3 -17 1801.15 740.299
    -6 -3 17 2274.45 899.073
    -6 -3 15 512.197 565.563
    6 3 -15 -506.808 459.932
    6 -3 -15 3.90051 278.343
    -6 -3 15 600.084 437.757
    -6 3 15 582.252 536.74
    -6 -3 15 -225.15 353.305
    6 -3 -15 907.176 581.464
    -6 3 15 -807.06 493.764
    -6 3 15 244.497 273.103
    6 3 -15 -127.019 439.096
    -6 3 15 164.673 475.144
    -6 3 13 1979.41 571.172
    -6 -3 13 3773.77 987.639
    6 3 -13 1717.71 692.879
    6 -3 -13 1724.04 516.593
    6 -3 -13 1610.76 584.537
    -6 3 13 1608.23 581.071
    -6 -3 13 2599.32 712.74
    -6 3 13 949.109 500.093
    -6 -3 13 1645.51 621.094
    6 -3 -13 1197.43 516.294
    -6 3 13 1323.8 616.854
    -6 3 13 1457.46 493.343
    6 3 -13 970.285 515.177
    -6 -3 11 14828.7 1635.48
    6 -3 -11 19415.8 1773.76
    6 3 -11 21178.6 2007.1
    6 -3 -11 20222.1 1489.57
    6 3 -11 16291 1635.14
    -6 3 11 22174.4 1910.49
    6 -3 -11 21412.6 1830.17
    6 3 -11 22005.8 1357.26
    -6 -3 11 17381 1843.58
    -6 -3 11 20223.2 1732.98
    -6 3 11 16586.8 1619.1
    -6 3 11 18037 1623.43
    -6 3 11 17833.9 1740.23
    -6 -3 11 20006.3 2026.62
    -6 3 11 19791.6 1587.85
    -6 -3 9 30456.4 2144.75
    6 3 -9 26283.4 1263.66
    6 -3 -9 34124.5 2122.89
    6 3 -9 30508 2169.06
    6 -3 -9 31514.6 1659.41
    6 -3 -9 28902.2 1556.1
    -6 3 9 29911.3 1218.84
    6 -3 -9 31639.8 2034.94
    -6 -3 9 33154.9 2102.41
    6 3 -9 33388.6 1529.23
    -6 3 9 35934.3 2299.14
    -6 -3 9 30810.7 2309.14
    -6 3 9 26917 1886.64
    -6 3 9 33682.2 2108.24
    -6 3 9 29209 1943.37
    6 3 -9 31041.9 2050.09
    -6 -3 9 32095.8 2340.54
    -6 -3 7 6457.05 880.609
    6 3 -7 7231.31 905.842
    6 -3 -7 6783.68 877.745
    6 3 -7 7158.75 941.04
    6 3 -7 5640.3 413.389
    6 -3 -7 6817.16 689.667
    -6 3 7 7320.89 988.073
    -6 3 7 3840.53 353.356
    -6 -3 7 6737.88 874.264
    -6 -3 7 7412.86 1094.66
    -6 3 7 5887.05 755.362
    6 -3 -7 7756.74 923.14
    -6 3 7 6868.74 855.753
    -6 3 7 7252.86 930.749
    6 3 -7 5260.84 851.733
    6 3 -7 6323.08 760.742
    -6 -3 5 331.403 247.277
    6 -3 -5 220.01 139.13
    -6 3 5 100.068 273.42
    6 -3 -5 93.3742 212.742
    6 -3 -5 -16.1778 199.885
    6 3 -5 -17.021 173.124
    6 3 -5 641.207 313.866
    -6 3 5 36.263 103.244
    -6 3 5 48.9141 191.636
    -6 3 5 291.629 266.651
    6 3 -5 82.8873 224.232
    -6 -3 5 211.848 259.249
    -6 3 5 78.0928 87.8483
    6 3 -5 183.981 218.464
    -6 -3 5 -51.4913 250.36
    -6 3 3 27298.7 1633.27
    6 3 -3 24481.8 1668.77
    6 -3 -3 26504.3 1494.1
    6 3 -3 24980.3 1388.97
    6 -3 -3 18003.3 742.425
    6 -3 -3 24741.7 1168.6
    6 3 -3 29226 1679.89
    -6 -3 3 26366.9 1722.64
    6 3 -3 27066.2 1799.65
    -6 3 3 20785.9 813.745
    -6 3 3 24792.4 1536.26
    -6 3 3 24967.7 1488.28
    -6 -3 3 27671.6 1611.13
    6 -3 -3 24820.8 1402.76
    -6 -3 3 26709.9 1312.21
    6 3 -1 117839 3965.99
    6 3 -1 115912 3120.25
    6 -3 -1 122211 3513.49
    6 3 -1 125250 3677.76
    6 -3 -1 111136 2794.74
    6 3 -1 132191 4254.96
    -6 -3 1 126518 3742.87
    6 3 -1 115877 2814.37
    -6 -3 1 114755 2530.74
    6 3 -1 123205 3746.69
    -6 3 1 131792 3673.51
    -6 3 1 115217 3211.81
    -6 -3 1 130682 3706.08
    6 -3 -1 125312 3360.38
    -6 -3 1 127502 3168.73
    6 3 1 34786.2 1463.28
    6 3 1 38152.5 1795.86
    6 -3 1 36074.5 1640.06
    6 -3 1 34317.3 1657.83
    -6 -3 -1 40124.1 1599.13
    6 3 1 39388.7 2172.04
    6 3 1 33947.5 1620.51
    6 3 1 34421.5 1946.92
    6 -3 1 27684.2 820.33
    -6 3 -1 33752 1673.6
    6 -3 1 37393.5 1526.05
    6 -3 3 715.225 252.82
    6 -3 3 688.623 316.464
    6 3 3 725.038 354.998
    6 3 3 833.875 291.275
    6 3 3 548.646 280.6
    6 -3 3 643.826 324.347
    -6 -3 -3 828.782 178.545
    6 3 3 671.884 293.481
    6 3 3 941.571 359.893
    -6 -3 -3 875.65 268.394
    -6 3 -3 731.754 311.365
    6 3 5 4315.83 748.995
    6 3 5 3972.48 746.913
    -6 -3 -5 3677.35 715.239
    6 3 5 3218.67 700.889
    6 -3 5 3564.24 653.167
    -6 -3 -5 3098.95 537.631
    6 3 5 3686.84 654.518
    6 -3 5 4601.47 763.904
    -6 3 -5 3562.58 679.258
    6 3 5 3884.83 635.627
    6 -3 5 4545.59 669.369
    6 3 7 54957.9 2648.63
    -6 -3 -7 53607.3 3066.63
    6 -3 7 50724.1 2882.58
    6 -3 7 51390.5 2608.64
    6 3 7 44140.5 2394.57
    6 3 7 54609.4 2872.77
    6 -3 7 47249.4 2482.76
    -6 -3 -7 49784.5 2479.75
    -6 3 -7 54777.3 3052.01
    6 3 7 55967.1 2500.43
    6 3 9 21662.3 1787.81
    -6 -3 -9 24631.2 2197.08
    6 -3 9 25372.3 2163.67
    6 3 9 18821.3 1429.41
    6 -3 9 24534.8 1633.74
    -6 3 -9 25213.9 2246.18
    6 3 9 21288 1967.2
    6 -3 9 20161.1 1792.97
    6 -3 9 21030.1 1826.9
    -6 -3 -9 21117.3 1754.65
    -6 3 -11 265.342 243.072
    -6 -3 -11 -154.847 263.05
    -6 -3 -11 60.7435 343.166
    6 3 11 102.573 223.658
    6 3 11 276.473 361.198
    6 -3 11 -14.4484 268.767
    6 -3 11 -123.475 183.042
    6 -3 11 -260.309 403.516
    -6 3 -11 110.43 289.165
    6 3 13 128.766 267.745
    6 -3 13 -232.549 302.928
    6 3 13 134.391 356.904
    6 -3 13 427.885 459.043
    -6 -3 -13 114.54 239.849
    -6 -3 -13 668.463 487.851
    -6 3 -13 347.019 329.002
    -6 3 -13 204.991 346.743
    6 -3 15 6404.24 1344.52
    -6 -3 -15 7781.66 1520.3
    6 3 15 6110.69 1358.05
    6 -3 15 3837.38 1011.64
    6 3 15 5670.9 1113.27
    -6 3 -15 8337.71 1645.35
    -6 4 18 2733.38 1002.13
    -6 -4 16 37.6149 313.507
    6 4 -16 -4.50376 617.301
    -6 -4 16 -67.3734 304.627
    6 -4 -16 -399.164 432.189
    -6 4 16 -722.374 505.773
    -6 -4 16 826.304 578.245
    6 -4 -16 190.049 342.085
    -6 4 16 -777.54 504.389
    6 4 -16 237.793 343.825
    -6 -4 14 -32.2953 355.05
    -6 -4 14 566.5 472.762
    -6 -4 14 833.849 559.463
    6 4 -14 -685.065 516.506
    6 -4 -14 686.242 514.07
    6 -4 -14 -466.757 396.564
    -6 4 14 303.239 364.334
    -6 4 14 -1172.41 553.144
    -6 4 14 300.44 309.053
    6 4 -14 262.867 416.943
    -6 -4 12 8593.08 1447.13
    -6 -4 12 8310.33 1307.91
    6 4 -12 9999.4 1481.01
    6 -4 -12 9022.9 1295.71
    -6 -4 12 9168.4 1394.02
    -6 -4 12 10926.2 1353.19
    -6 4 12 8241.82 1203.29
    -6 4 12 6237.39 1183.02
    -6 4 12 9009.58 1214.33
    6 4 -12 6007.24 1014
    -6 4 12 9131.2 1342.65
    6 -4 -12 9042.34 1332.63
    -6 -4 10 22184.6 1967.7
    6 -4 -10 27666.2 2105.65
    6 4 -10 26463.2 2180.94
    6 -4 -10 26044.2 1480.4
    -6 -4 10 27580.1 2356.04
    -6 4 10 22670.2 1601.65
    6 -4 -10 27683.9 2073.25
    -6 4 10 22958.8 1536.62
    6 -4 -10 23684.4 1527.81
    -6 -4 10 23221 2151.07
    -6 4 10 19722.1 1702.97
    -6 4 10 24890.6 1948.32
    -6 4 10 25625 2010.23
    6 4 -10 19848.9 1709.78
    -6 -4 10 25119.5 1978.78
    -6 4 10 23764.6 2079.38
    6 4 -10 21994.1 1402.36
    6 -4 -8 8794.36 1084.8
    6 4 -8 9070.99 1130.27
    6 -4 -8 9083.03 799.066
    6 -4 -8 8349.27 1046.39
    -6 -4 8 9764.31 1163.29
    6 4 -8 8592.71 1034.43
    -6 4 8 8253.3 1119.07
    -6 4 8 9125.41 1116.72
    -6 4 8 8025.67 957.503
    -6 4 8 8901.04 1079.24
    -6 -4 8 9498.67 1340.91
    6 4 -8 7978.76 923.842
    -6 -4 8 8782.89 1216.71
    -6 -4 8 8625.72 1097.54
    -6 -4 6 172.701 234.892
    6 4 -6 34.2478 209.503
    6 -4 -6 38.4522 151.191
    6 -4 -6 238.925 260.817
    -6 4 6 71.485 67.8148
    -6 4 6 129.01 155.21
    -6 4 6 96.2212 376.625
    -6 -4 6 200.893 298.452
    6 4 -6 -58.5785 295.508
    6 -4 -6 276.48 251.651
    -6 4 6 200.23 268.953
    -6 4 6 75.7685 200.433
    6 4 -6 34.4938 188.703
    6 4 -6 236.333 284.369
    6 -4 -4 6619.15 820.579
    6 4 -4 6441.65 773.067
    6 4 -4 5748.31 971.789
    6 -4 -4 6114.81 752.973
    -6 -4 4 4931.87 764.464
    -6 4 4 5936.19 844.673
    -6 -4 4 6763.58 1032.07
    -6 4 4 5877.35 507.879
    6 4 -4 5380.38 866.375
    -6 4 4 6179.82 831.991
    -6 4 4 6207.95 833.687
    -6 -4 4 6398.35 776.504
    6 4 -2 48398 1965.41
    6 -4 -2 50020.3 2233.77
    6 -4 -2 40028.7 1307.46
    6 -4 -2 50798 2139.13
    -6 -4 2 54748.9 2694.63
    -6 4 2 46694.1 1824.73
    6 4 -2 50137.8 1471.84
    6 4 -2 53797.8 2827.38
    -6 4 2 50278.7 2302.29
    6 4 -2 47517.7 2602.51
    6 4 -2 51159 2425.62
    -6 -4 2 49992.3 2328.93
    -6 -4 2 51219.9 2072.47
    6 -4 0 43953.4 1988.02
    6 4 0 46402.1 1715.82
    6 4 0 45350 2118.74
    6 -4 0 45828.2 1772.02
    6 4 0 51444.3 2748.4
    6 4 0 44432.3 2217.97
    -6 -4 0 52446.9 2358.93
    6 4 0 45744.7 1708.85
    -6 4 0 46406 1928.17
    -6 -4 0 48302.1 2137.41
    6 4 0 43650.4 2422.89
    -6 -4 0 48041.1 1942.83
    6 -4 0 46086 1990.48
    6 4 2 3543.13 456.61
    6 4 2 4023.21 776.476
    6 -4 2 3704.41 587.787
    6 4 2 4083.15 612.285
    6 -4 2 4100.45 645.838
    6 4 2 4027.55 709.795
    6 4 2 3386.38 596.823
    -6 4 -2 2937.87 546.528
    6 -4 2 3827.08 563.286
    6 -4 4 33.0069 155.668
    6 -4 4 109.256 292.362
    -6 -4 -4 -180.16 211.369
    6 4 4 -105.365 246.808
    6 4 4 154.372 288.158
    -6 -4 -4 188.471 126.997
    6 4 4 86.1875 172.621
    6 4 4 299.37 274.048
    6 -4 4 377.637 290.137
    6 4 4 290.097 237.845
    -6 -4 -4 163.945 92.4997
    -6 -4 -4 -19.8875 123.471
    -6 4 -4 310.224 281.55
    -6 -4 -6 11158.2 1028.94
    6 4 6 12465.8 1191.85
    -6 -4 -6 13580.2 1536.67
    6 -4 6 12737.5 1386.51
    6 4 6 14235.9 1458.08
    6 -4 6 11630.3 1211.58
    6 4 6 12517.7 1378.66
    -6 4 -6 10874.7 1320.43
    6 4 6 11036.7 1237.12
    6 4 6 12203.6 1204.21
    6 -4 8 25176.9 1962.97
    6 4 8 24954 1843.55
    -6 -4 -8 28033.6 2345.24
    6 -4 8 23891.3 2078.1
    6 4 8 26004.6 2132.77
    6 4 8 22097.7 2046.36
    -6 -4 -8 23144.6 1672.58
    -6 4 -8 28231 2333.16
    6 4 8 27795 1833.54
    6 -4 10 5180.16 1006.89
    6 4 10 6279.14 1194.35
    -6 4 -10 4997.56 900.693
    6 4 10 6565.69 1041.86
    6 -4 10 8176.23 1306.36
    -6 -4 -10 7133.82 1259.06
    -6 4 -10 5308.26 1111.98
    6 -4 10 6074.2 1067.34
    -6 -4 -10 5351.88 867.274
    -6 4 -12 332.169 316.48
    6 -4 12 -43.2713 362.121
    6 4 12 -98.802 328.837
    6 -4 12 393.708 355.076
    6 -4 12 -133.473 299.297
    -6 -4 -12 408.545 456.905
    6 4 12 92.653 307.525
    -6 -4 -14 949.599 737.561
    6 4 14 -208.592 281.725
    6 4 14 301.831 376.302
    6 -4 14 80.7197 314.022
    6 -4 14 109.993 454.277
    -6 4 -14 93.6129 305.705
    6 -4 16 3025.27 977.807
    -6 5 17 3894.9 1032.11
    -6 -5 17 3453.66 1100.95
    -6 5 17 2121.68 884.306
    -6 -5 15 -34.3903 312.988
    6 5 -15 -631.094 524.881
    6 -5 -15 -378.515 405.653
    6 5 -15 24.205 271.379
    6 -5 -15 -305.744 422.098
    -6 5 15 510.373 421.598
    -6 -5 15 -280.931 323.326
    -6 5 15 -1070.9 583.17
    -6 -5 13 194.671 454.502
    -6 -5 13 50.3232 348.936
    6 5 -13 638.576 545.23
    6 -5 -13 -289.052 312.931
    6 -5 -13 125.621 318.167
    -6 5 13 -142.538 261.859
    -6 -5 13 444.511 473.041
    -6 5 13 489.813 464.328
    -6 5 13 370.661 398.353
    -6 -5 13 210.809 408.174
    6 5 -13 139.272 268.326
    -6 -5 11 7110.31 1247.64
    6 5 -11 7768.82 1267.49
    6 -5 -11 6887.04 1167.12
    6 -5 -11 7210.88 1167.16
    -6 -5 11 7535.86 1157
    -6 5 11 6783.3 1044.24
    -6 5 11 6250.94 1119.96
    -6 -5 11 8189.06 1384.73
    -6 5 11 6121.55 1035.77
    6 5 -11 6777.88 1040.41
    -6 -5 11 9669.67 1513.43
    6 -5 -9 24469.2 1992.95
    6 5 -9 23018.2 1983.73
    -6 -5 9 22616.3 2174.98
    6 -5 -9 23678.8 1915.96
    -6 -5 9 23988.8 2200.37
    -6 5 9 20737.9 1651.09
    -6 5 9 25653.2 2011.91
    -6 5 9 23125.3 1944.22
    6 5 -9 18753.7 1646.1
    -6 5 9 23958 1844.84
    6 5 -9 22287.9 1667.09
    -6 -5 9 27377.2 2132.7
    -6 -5 9 23567.4 2038.65
    -6 -5 7 2199.78 665.337
    -6 -5 7 2393.96 620.209
    6 5 -7 2516.19 586.297
    6 -5 -7 1290.39 269.364
    6 -5 -7 2238.57 559.654
    -6 5 7 2158.48 476.292
    6 -5 -7 1987.05 581.12
    -6 -5 7 1822.53 644.703
    6 5 -7 1682.09 546.894
    -6 5 7 1692.94 507.514
    -6 5 7 2613.77 592.524
    -6 -5 5 845.375 326.883
    6 5 -5 545.141 283.635
    6 -5 -5 236.233 184.851
    6 -5 -5 119.71 218.429
    -6 -5 5 300.9 273.94
    6 5 -5 235.238 369.957
    -6 5 5 218.814 164.998
    -6 5 5 445.532 320.637
    6 5 -5 282.872 120.464
    -6 5 5 162.112 62.1669
    6 -5 -3 11286.4 1119.32
    6 5 -3 11919.7 1030.37
    -6 -5 3 12694.1 1405.64
    6 5 -3 11953.2 1245.51
    6 5 -3 11922.8 713.133
    -6 5 3 12483.8 1213.62
    -6 -5 3 11554 1172.33
    6 5 -3 11519.8 1381.02
    6 -5 -3 9912.06 996.009
    -6 5 3 10041.7 790.098
    -6 -5 3 11923.2 1130.4
    -6 -5 1 32852.2 1147.48
    6 5 -1 39452.5 1714.64
    6 -5 -1 41567.3 2115.03
    6 -5 -1 38786.9 1542.98
    -6 -5 1 35251.9 1167.25
    6 5 -1 42098.6 2669.59
    -6 5 1 38271.2 1771.82
    6 -5 -1 43090.5 1338.7
    6 5 -1 39757.9 2275.99
    6 5 -1 40217 1600.46
    -6 5 1 36373.4 2102.99
    -6 -5 1 40099 2134.38
    6 5 -1 39790.4 2519.73
    6 -5 -1 43319.8 2202.11
    -6 -5 1 41778.5 2045.78
    6 5 1 11006.5 800.018
    6 -5 1 9713.5 971.478
    -6 -5 -1 10142.3 1122.75
    6 -5 1 9162.3 909.107
    6 5 1 8876.15 1051.93
    6 5 1 9579.13 882.701
    6 5 1 12892.3 1476.25
    -6 5 -1 9550.46 955.848
    -6 -5 -1 9963.13 994.661
    6 5 1 10492.2 1281.72
    -6 -5 -1 10819 1062.9
    6 -5 1 10534.6 1034.16
    -6 -5 -1 10262.1 849.582
    6 -5 3 156.73 207.857
    -6 -5 -3 127.68 122.006
    6 5 3 -139.575 285.22
    6 5 3 96.6337 155.969
    -6 -5 -3 57.9329 274.34
    6 5 3 252.892 320.682
    6 -5 3 239.657 267.116
    -6 5 -3 -142.82 158.233
    6 5 3 -70.764 186.253
    6 -5 3 -141.666 228.836
    -6 -5 -3 338.387 212.193
    6 -5 5 2299.54 553.321
    6 -5 5 1638.98 491.381
    6 5 5 1866.19 481.629
    -6 -5 -5 2115.03 637.915
    6 -5 5 2825.62 692.097
    6 5 5 2343.57 650.861
    6 5 5 2484.59 656.928
    6 5 5 1445.25 538.523
    -6 -5 -5 1965.09 390.93
    -6 5 -5 2153.93 590.863
    6 5 7 15191.2 1397.09
    6 5 7 15985 1513.85
    -6 -5 -7 19544.7 1976.66
    6 -5 7 16009.1 1678.78
    6 5 7 16407.6 1674.33
    6 -5 7 17395.3 1616.69
    6 5 7 14978.4 1601.87
    -6 -5 -7 13452.6 1113.01
    -6 5 -7 14706.3 1652.81
    6 -5 9 7641.98 1192.57
    6 5 9 8091.54 1072.57
    6 -5 9 6758.93 1195.19
    -6 -5 -9 10124.5 1524.94
    -6 5 -9 11141.6 1560.46
    6 5 9 9017.08 1351.29
    6 5 9 7859.53 1063.36
    6 5 9 6404.08 1171.69
    6 -5 11 12.6234 344.941
    6 5 11 41.6234 217.047
    -6 -5 -11 -268.235 349.711
    6 -5 11 -241.593 339.978
    6 5 11 50.7 264.782
    6 -5 11 412.599 417.047
    -6 5 -11 1114.88 589.674
    -6 -5 -11 -376.26 396.4
    6 -5 13 -733.382 531.13
    -6 -5 -13 338.491 438.286
    -6 -5 -13 145.094 428.492
    6 -5 13 -388.854 360.208
    6 5 13 114.857 286.49
    6 -5 13 314.867 481.72
    -6 5 -13 -1046.65 602.13
    6 -5 15 1213.61 621.538
    -6 6 16 946.771 588.541
    -6 6 16 544.317 505.545
    -6 -6 16 512.838 510.403
    -6 -6 14 433.899 487.057
    -6 -6 14 342.682 355.858
    -6 6 14 376.293 392.892
    6 6 -14 -262.165 434.549
    -6 -6 14 1507.73 597.309
    6 -6 -14 734.738 474.536
    6 -6 -14 302.945 406.039
    -6 6 14 -86.7826 249.915
    -6 -6 14 708.162 469.456
    6 6 -14 1242.87 495.439
    -6 -6 12 -112.075 276.831
    -6 -6 12 -613.198 534.767
    6 6 -12 -1339.37 631.926
    -6 6 12 -153.674 272.377
    6 -6 -12 -50.5914 327.214
    -6 -6 12 -460.844 428.934
    -6 -6 12 1434.57 678.633
    -6 6 12 249.869 345.361
    6 -6 -12 246.347 286.951
    6 6 -12 28.1829 263.582
    -6 -6 10 726.421 590.887
    6 -6 -10 763.447 528.468
    -6 -6 10 987.328 533.226
    -6 6 10 299.695 282.829
    6 6 -10 375.375 468.636
    6 -6 -10 771.712 413.905
    -6 -6 10 1470.99 525.106
    -6 6 10 1348.78 598.65
    -6 6 10 642.848 357.629
    -6 -6 10 874.125 524.016
    6 6 -10 1270.61 449.605
    -6 -6 8 4743.07 990.761
    6 6 -8 6761.75 1060.89
    -6 6 8 5417.5 1070.48
    -6 -6 8 6353.33 1270.41
    6 6 -8 7095.67 1062.73
    -6 6 8 6658.01 870.085
    6 -6 -8 7011.26 1075.5
    6 -6 -8 5507.23 926.736
    -6 6 8 5614.82 1104.05
    -6 -6 8 7867.85 1195.11
    -6 6 6 8134.02 1251.47
    6 -6 -6 9391.29 1185.59
    6 6 -6 8179.89 1056.37
    -6 -6 6 6633.04 1178.91
    -6 -6 6 7690.42 1126.98
    -6 6 6 9097.14 1181.45
    -6 6 6 7000.9 796.279
    6 -6 -6 7920.88 1028.88
    6 6 -6 9165.91 1278.21
    -6 -6 6 8584.31 1114.68
    -6 -6 4 1112.78 448.424
    6 6 -4 1393.79 392.638
    6 -6 -4 1496.56 413.429
    6 -6 -4 1139.63 424.508
    6 6 -4 840.672 477.228
    -6 -6 4 1264.93 420.779
    -6 -6 4 1326.38 505.484
    6 6 -4 1391.7 290.635
    -6 6 4 1448.07 442.114
    -6 6 4 1474.09 295.986
    6 -6 -2 194.777 208.413
    -6 -6 2 761.5 329.274
    6 6 -2 1065.61 541.134
    6 6 -2 312.705 213.081
    6 -6 -2 370.583 132.753
    -6 -6 2 715.26 233.987
    -6 6 2 277.928 289.982
    6 -6 -2 567.12 304.978
    6 -6 -2 704.283 329.481
    6 6 -2 264.644 159.23
    6 6 -2 296.812 359.233
    -6 -6 2 554.188 338.911
    -6 6 2 257.842 174.076
    -6 -6 0 4683.52 764.876
    -6 -6 0 4517.18 484.777
    6 -6 0 5145.46 777.866
    6 6 0 5146.33 582.504
    6 -6 0 4441.84 611.17
    -6 -6 0 5421.08 784.414
    6 6 0 5186.28 984.925
    6 6 0 5654.02 665.552
    6 6 0 5009.45 840.982
    -6 6 0 4795.53 829.425
    -6 6 0 4359.04 645.124
    -6 -6 0 5595 738.379
    6 -6 0 6572.15 897.476
    -6 -6 -2 10719.2 997.872
    6 6 2 11163.1 764.463
    -6 -6 -2 11072.8 1279.21
    6 -6 2 10182 1040.77
    6 -6 2 10000.7 1095.32
    -6 6 -2 11218.2 1140.84
    6 6 2 10468.7 1077.63
    6 6 2 11174.6 1398.73
    -6 -6 -2 10813.8 1080.28
    -6 -6 -2 8409.23 1162.72
    6 -6 2 12070.9 1265.88
    6 -6 4 4077.09 765.618
    -6 -6 -4 3811.42 699.833
    6 6 4 4632.31 757.424
    6 -6 4 4680.98 750.434
    6 6 4 5224.87 980.018
    6 6 4 3367.16 749.002
    -6 -6 -4 4868.82 946.291
    -6 6 -4 5954.52 927.858
    -6 -6 -4 4778.25 693.322
    6 -6 6 169.853 239.185
    6 -6 6 154.034 209.662
    -6 -6 -6 334.073 244.975
    -6 6 -6 245.985 206.215
    6 6 6 260.621 244.503
    6 6 6 -282.159 303.139
    6 -6 6 379.733 396.444
    6 6 6 113.014 295.178
    6 6 6 362.552 238.764
    -6 -6 -6 96.3127 349.929
    6 -6 8 1118.1 569.201
    -6 -6 -8 423.741 392.551
    6 6 8 204.692 236.685
    6 -6 8 936.17 541.505
    -6 6 -8 390.916 377.004
    6 6 8 144.212 270.7
    6 6 8 395.274 293.527
    6 6 8 33.076 256.874
    -6 -6 -8 676.004 507.491
    6 -6 10 1935.94 712.916
    -6 -6 -10 1563.13 637.139
    6 6 10 2014.63 527.307
    6 -6 10 2941.98 860.753
    6 6 10 1418.34 608.724
    6 6 10 2275.29 742.829
    -6 -6 -10 2357.31 851.487
    -6 6 -10 1917.97 705.901
    6 -6 12 2312.06 819.862
    -6 -6 -12 1640.73 681.54
    6 6 12 1586.07 740.41
    6 6 12 1240.9 651.066
    -6 -6 -12 2500.53 895.338
    6 -6 12 3111.47 946.518
    -6 6 -12 2555.27 942.65
    6 -6 14 116.573 347.558
    -6 -6 -14 -204.501 416.606
    6 6 14 664.355 670.728
    -6 -6 -14 -36.3735 311.341
    6 -6 14 734.322 554.624
    -6 6 -14 124.042 380.432
    -6 -7 13 4616.73 1218.35
    -6 -7 13 1005.87 674.738
    6 7 -13 2744.46 958.603
    -6 -7 13 1879.16 703.038
    6 -7 -13 3582.85 999.092
    6 -7 -13 3168.41 972.052
    -6 7 13 2389.4 874.55
    -6 -7 13 2974.86 993.172
    -6 -7 11 9438.56 1572.25
    -6 -7 11 6077.16 1338.61
    6 -7 -11 8664.9 1419.55
    6 7 -11 8772.19 1475.05
    -6 -7 11 7936.99 1349.01
    -6 -7 11 7411.81 1432.8
    -6 7 11 9951.99 1516.26
    6 -7 -11 9023.24 1443.17
    6 -7 -9 10798.2 1453.47
    6 7 -9 12098.8 1514.17
    -6 7 9 10003.7 1471.2
    -6 -7 9 10419.6 1650.68
    -6 7 9 12273.5 1565.18
    6 7 -9 12157.6 1485.32
    6 -7 -9 12582.6 1527.38
    -6 -7 9 10629.4 1569.73
    -6 -7 9 11629.5 1573.51
    6 -7 -7 35938.7 2542.96
    6 7 -7 35235.6 2373.19
    6 -7 -7 38027.4 2436.15
    -6 -7 7 35999 2766.4
    -6 7 7 40419.3 2888.2
    -6 7 7 38962.7 2680.13
    -6 -7 7 37488.8 3044.16
    6 7 -7 35714.9 2689.22
    -6 -7 7 39889.6 2710.15
    -6 7 5 340.798 349.01
    -6 -7 5 384.826 272.231
    -6 -7 5 447.277 317.353
    -6 -7 5 374.483 441.864
    6 -7 -5 790.157 339.456
    -6 7 5 389.002 261.042
    6 7 -5 792.582 540.962
    6 -7 -5 67.0543 233.783
    6 7 -5 509.115 269.339
    6 7 -3 17838.2 1344.02
    6 -7 -3 18065.5 1580.47
    -6 7 3 19003.9 1714.65
    -6 7 3 19911.2 2035.33
    6 7 -3 16985.2 1727.94
    6 7 -3 18097.2 1168.64
    6 -7 -3 18709.1 1499.29
    6 7 -3 15755.2 1817.13
    6 -7 -3 20552.1 1848.36
    -6 -7 3 19103.3 1645.2
    -6 -7 3 18797.2 1643.05
    -6 -7 1 3520.01 689.401
    6 -7 -1 4606.97 867.124
    6 -7 -1 4648.82 735.169
    6 7 -1 5174.36 639.572
    6 7 -1 5285.6 677.298
    6 7 -1 3760.19 927.428
    6 7 -1 4146.2 818.555
    6 -7 -1 3559.97 697.369
    -6 7 1 3565.82 760.335
    -6 -7 1 4226.01 754.176
    -6 7 1 5125.38 653.237
    -6 -7 1 4828.01 760.315
    -6 -7 -1 36837.9 2146.8
    -6 -7 -1 31974.2 1596.89
    6 -7 1 37513.9 2150.79
    -6 -7 -1 32752.4 2004.88
    6 -7 1 33843.3 1976.85
    6 7 1 38367.8 2070.91
    -6 7 -1 32314.7 2297.32
    6 7 1 33786.6 2364.12
    -6 7 -1 32678.1 1954.55
    6 7 1 35452.9 2673.98
    -6 -7 -1 37389 2420.34
    6 -7 1 38495.7 2429.16
    6 -7 3 1030.97 462.799
    -6 -7 -3 751.062 360.181
    -6 -7 -3 1113.92 429.386
    6 -7 3 834.095 348.908
    6 7 3 2124.32 738.678
    6 7 3 1289.53 441.089
    -6 -7 -3 1186.49 378.642
    -6 7 -3 795.213 332.449
    -6 -7 -3 1364.32 521.83
    6 -7 5 4851.01 905.403
    6 7 5 4750.82 836.042
    -6 -7 -5 4109.57 771.64
    -6 -7 -5 4627.13 933.902
    6 7 5 5295.93 1024.68
    6 7 5 4370.19 919.65
    -6 7 -5 4694.21 876.911
    6 -7 5 4812.87 795.506
    -6 7 -7 599.449 417.299
    6 -7 7 730.523 457.133
    6 -7 7 490.754 383.734
    -6 -7 -7 392.758 283.249
    6 7 7 1219.72 417.738
    6 7 7 521.7 391.088
    6 7 7 127.691 320.965
    6 7 7 397.697 252.418
    -6 7 -7 260.482 296.876
    -6 -7 -7 440.418 303.257
    -6 7 -9 5071.13 1050.01
    6 -7 9 4934.5 1078.47
    -6 -7 -9 6572.77 1239.13
    6 -7 9 3996.18 1014.24
    -6 -7 -9 6435.13 1325.66
    6 7 9 5166.82 1135.7
    6 7 9 3444.76 944.403
    6 7 9 6347.54 1164.62
    -6 7 -9 4579.06 1049.84
    6 -7 11 1231.56 672.537
    -6 -7 -11 733.604 522.347
    -6 7 -11 602.605 480.289
    6 7 11 557.365 474.131
    6 7 11 -22.8609 327.478
    6 -7 11 342.411 293.755
    -6 -7 -11 966.184 787.753
    6 -7 13 311.846 319.738
    6 -7 13 -1.16453 304.927
    6 7 13 -669.069 551.854
    -6 -7 -13 180.313 362.187
    -6 7 -13 9.52226 228.849
    -6 -8 12 2234.2 960.342
    6 8 -12 1333.6 635.481
    6 -8 -12 3453.96 975.291
    6 -8 -12 3562.68 1000.38
    -6 8 12 3383.62 1003.62
    -6 -8 12 2317.42 868.088
    -6 -8 12 3138.7 955.541
    -6 -8 12 2019.25 788.469
    -6 -8 10 -229.287 351.608
    -6 -8 10 -34.4976 393.056
    -6 8 10 774.384 479.481
    6 8 -10 233.908 422.253
    6 -8 -10 352.371 389.232
    6 -8 -10 38.3853 307.238
    -6 -8 10 256.404 383.215
    -6 8 10 112.16 359.361
    -6 -8 8 6979.95 1320.85
    -6 -8 8 6614.64 1204.68
    -6 8 8 6731.21 1285.55
    6 8 -8 6974.5 1138.93
    6 8 -8 6901.62 1276.69
    6 -8 -8 6705.6 1107.35
    6 -8 -8 7796.12 1271.42
    -6 8 8 6215.99 1158.45
    -6 -8 8 6911.33 1452.5
    -6 -8 6 1975.66 666.632
    -6 8 6 1833.06 687.933
    6 8 -6 1210.57 466.367
    6 -8 -6 1092.13 445.967
    6 -8 -6 2021.25 613.601
    -6 8 6 978.461 513.339
    -6 -8 6 986.211 581.955
    6 8 -6 1933.69 764.205
    -6 -8 6 1383.73 511.182
    -6 -8 4 2502.44 675.26
    -6 -8 4 2398.15 657.991
    -6 8 4 1943.4 683.422
    6 8 -4 2378.95 532.799
    6 -8 -4 1795.25 522.57
    -6 8 4 2724.07 774.471
    6 -8 -4 2879.63 685.812
    6 8 -4 2561.09 815.639
    6 8 -4 2255.42 706.672
    6 -8 -4 1990.06 709.299
    6 -8 -2 1326.12 578.976
    -6 -8 2 1022.51 413.578
    -6 8 2 991.036 564.838
    -6 -8 2 1088.24 467.042
    6 8 -2 980.711 459.599
    6 8 -2 1380.01 598.4
    6 -8 -2 925.209 403.338
    6 -8 -2 1525.16 423.33
    -6 8 2 1202.59 509.551
    6 -8 0 4706.86 810.248
    -6 8 0 4640.62 1139.03
    -6 -8 0 4689.83 914.065
    6 -8 0 3414.8 806.806
    6 8 0 4242.62 729.468
    6 8 0 3528.34 807.051
    -6 8 0 3303 797.761
    6 8 0 5491.44 1161.61
    -6 -8 -2 7604.39 1059.97
    6 -8 2 9620.55 1132.78
    -6 8 -2 7928.43 1378
    -6 8 -2 7553.94 1205.5
    6 8 2 8299.28 1044.77
    6 8 2 7216.47 1303.17
    -6 -8 -2 9152.18 1292.87
    6 -8 2 8894.51 1257.15
    -6 -8 -4 388.133 364.182
    -6 8 -4 457.08 342.889
    6 -8 4 566.42 444.238
    -6 -8 -4 -382.33 325.651
    -6 -8 -4 296.05 278.488
    6 -8 4 325.693 287.986
    -6 8 -4 1.23868 262.576
    6 8 4 459.08 382.842
    6 8 4 -56.7545 269.925
    -6 8 -6 2744.14 858.015
    6 -8 6 3556.03 874.44
    -6 -8 -6 3162.92 728.468
    6 8 6 3257.42 959.688
    6 8 6 2467.04 795.01
    -6 -8 -6 3157.48 864.636
    -6 8 -6 3413.31 794.943
    6 -8 6 3861.6 744.098
    -6 8 -8 969.771 504.694
    6 -8 8 331.272 412.32
    -6 -8 -8 449.855 269.814
    -6 -8 -8 382.412 421.945
    6 -8 8 401.623 381.661
    6 8 8 -231.748 244.685
    6 8 8 -684.478 453.204
    -6 8 -8 495.888 326.307
    6 -8 10 3389.78 1088.99
    6 8 10 2652.94 1057.87
    -6 -8 -10 5734.41 1403.62
    -6 -8 -10 2483.15 791.553
    6 -8 10 3386.13 1028.59
    6 8 10 4937.36 1208.23
    -6 8 -10 4189.23 1070.5
    6 -8 12 849.043 577.216
    -6 -8 -12 895.909 583.78
    6 8 12 -347.189 436.633
    6 -8 12 1344.86 545.169
    -6 -8 -12 934.18 631.742
    -6 8 -12 -250.042 380.984
    -6 -9 11 508.018 756.011
    6 9 -11 431.292 429.235
    -6 -9 11 825.042 708.503
    6 -9 -11 1150.14 604.187
    6 -9 -11 1285.05 629.446
    -6 9 11 109.572 325.266
    -6 -9 11 666.127 535.308
    -6 -9 11 375.016 454.485
    -6 -9 9 1942.9 787.077
    -6 9 9 400.069 527.449
    6 9 -9 1852.8 637.025
    6 -9 -9 924.925 661.213
    6 9 -9 1618.23 668.399
    -6 -9 9 1360.4 773.058
    -6 9 9 660.085 467.752
    6 -9 -9 1210.35 521.63
    -6 -9 9 2034.99 809.368
    -6 -9 7 152.69 281.482
    -6 -9 7 156.31 338.387
    -6 9 7 441.255 536.753
    6 9 -7 513.903 442.625
    6 -9 -7 311.826 399.141
    6 -9 -7 -207.467 345.074
    6 9 -7 -447.404 425.706
    -6 -9 7 727.265 562.791
    -6 9 7 -962.333 525.306
    -6 -9 5 2402.58 718.725
    -6 -9 5 3417.1 834.164
    -6 9 5 2148.4 774.313
    6 -9 -5 2268.57 682.235
    6 -9 -5 2679.85 669.638
    6 9 -5 3080.83 925.105
    6 -9 -5 2956.17 859.727
    6 9 -5 2967.32 864.867
    -6 9 5 3550.81 915.26
    6 -9 -3 123.109 319.86
    -6 -9 3 133.816 395.242
    -6 9 3 159.23 482.473
    6 9 -3 405.236 407.191
    6 -9 -3 -333.878 340.376
    6 9 -3 78.6942 286.973
    -6 9 3 144.802 273.974
    6 -9 -3 109.65 199.67
    6 -9 -1 4738.91 990.105
    -6 -9 1 6182.45 1104.86
    -6 9 1 4072.39 1071.09
    6 9 -1 3716.07 883.13
    -6 9 1 4551.52 963.008
    6 9 -1 4250.91 1097.94
    6 -9 -1 5033.15 874.85
    -6 -9 -1 167.345 272.468
    6 -9 1 -211.207 396.248
    -6 9 -1 508.045 514.616
    6 -9 1 462.367 255.833
    6 9 1 389.074 371.314
    6 9 1 415.953 450.484
    -6 9 -1 573.388 345.837
    -6 -9 -3 5216.86 1077.55
    6 -9 3 5473.72 1087.18
    -6 9 -3 4342.75 1103.52
    6 9 3 3965.68 1023.17
    -6 9 -3 3276.27 789.435
    6 9 3 3221.42 745.558
    -6 -9 -5 895.06 473.694
    6 -9 5 668.097 433.026
    -6 9 -5 677.279 514.96
    6 9 5 480.875 530.059
    6 9 5 605.547 569.939
    6 -9 7 2156.64 835.247
    -6 9 -7 1348.69 639.533
    -6 -9 -7 3792.92 953.649
    6 -9 7 2388.65 815.103
    6 9 7 2176.94 785.854
    6 9 7 1188.63 655.042
    6 -9 9 1206.48 653.87
    6 9 9 314.996 387.526
    -6 -9 -9 179.911 317.339
    -6 -9 -9 -39.5243 321.555
    6 -9 9 783.38 520.432
    6 9 9 1440.18 827.271
    -6 9 -9 1919.05 713.513
    -6 -9 -11 803.875 502.296
    -6 -9 -11 1804.36 777.63
    6 -9 11 -420.488 457.302
    -6 9 -11 1709.44 709.566
    -6 -10 10 2404.73 858.04
    6 -10 -10 2866.21 950.868
    6 -10 -10 2587.73 811.286
    -6 -10 10 2413.42 891.775
    -6 -10 8 21.5446 297.138
    -6 10 8 1508.74 724.169
    6 -10 -8 -103.1 274.79
    6 -10 -8 9.42491 432.644
    6 10 -8 779.74 529.011
    -6 -10 8 337.363 489.246
    6 10 -8 -64.8464 403.557
    -6 10 8 -123.278 266.025
    6 -10 -8 19.593 424.503
    6 -10 -6 7295.59 1402.33
    -6 10 6 5142.84 1280.28
    -6 -10 6 6533.13 1499.82
    6 -10 -6 8332.75 1333.55
    6 10 -6 6033.4 1344.69
    6 10 -6 6577 1353.18
    -6 10 6 7809.46 1359.61
    -6 -10 6 6587.8 1277.66
    6 -10 -4 1308.31 696.075
    -6 -10 4 1234.31 588.565
    -6 10 4 1220.22 583.552
    6 -10 -4 596.156 413.149
    6 10 -4 1498.25 726.134
    6 10 -4 721.701 427.695
    -6 10 4 1559.81 608.09
    6 -10 -2 4480.73 1066.28
    -6 -10 2 5270.49 1089.53
    -6 10 2 6118.62 1392.98
    6 10 -2 4326.54 1147.98
    6 10 -2 4547.74 1008.28
    -6 10 2 5142.54 1060.26
    6 -10 -2 4521.59 887.694
    -6 -10 0 1567.89 647.074
    6 -10 0 586.729 317.349
    -6 10 0 1501.15 730.171
    6 10 0 1053.17 671.789
    6 10 0 1338.7 545.843
    -6 10 0 1825.45 700.073
    -6 -10 -2 6858.98 1305
    6 -10 2 6405.13 1233.1
    -6 10 -2 6505.64 1409.9
    -6 10 -2 4530.15 1010.64
    6 10 2 5343.69 1275.09
    -6 -10 -4 4787.26 1183.26
    6 -10 4 6495.11 1264.66
    -6 10 -4 5383.71 1308.73
    6 10 4 6103.2 1307.74
    6 10 4 5456.9 1077.06
    -6 10 -4 5733.83 1157.57
    -6 -10 -6 1282.53 709.795
    6 -10 6 1553.85 692.629
    6 10 6 2497.44 931.433
    -6 10 -6 1960.52 818.492
    6 10 6 811.551 608.285
    -6 10 -6 424.94 406.88
    6 -10 8 2488.23 875.769
    -6 10 -8 2626.14 951.308
    6 10 8 3237.46 982.823
    6 -10 8 3103.99 934.964
    6 10 8 1825.27 835.693
    -6 -10 -8 3433.58 1058.98
    -6 -11 7 2708.58 891.361
    -6 11 7 2763.61 1011.44
    6 -11 -7 1385.22 682.229
    6 11 -7 3117.83 1023.77
    6 -11 -5 1206.6 650.979
    -6 -11 5 417.154 359.873
    -6 11 5 878.305 638.927
    6 11 -5 1223.45 702.926
    -6 11 5 839.321 536.602
    6 11 -5 872.58 540.3
    6 -11 -5 777.067 461.786
    -6 -11 5 -88.138 370.767
    6 -11 -3 75.4348 306.065
    -6 -11 3 251.75 254.048
    -6 11 3 -1054.19 667.621
    6 11 -3 598.392 536.045
    -6 11 3 47.704 444.284
    6 11 -3 212.534 295.792
    -6 -11 1 -125.047 359.597
    -6 11 1 216.562 591.99
    6 11 -1 -141.764 342.72
    6 -11 -1 276.238 413.677
    6 11 -1 243.192 324.408
    -6 11 1 859.016 515.841
    6 -11 1 3034.51 929.349
    -6 11 -1 2366.3 974.912
    -6 -11 -1 734.831 472.258
    6 11 1 1044.5 657.113
    -6 11 -1 82.1092 286.048
    -6 -11 -3 2404.08 938.857
    6 -11 3 2547.2 786.299
    -6 11 -3 1234.1 772.339
    6 11 3 2210.77 908.018
    -6 11 -3 3066.67 892.994
    -6 -11 -5 1747.68 754.806
    6 -11 5 128.391 357.732
    6 11 5 1284.13 800.251
    -6 11 -5 972.019 521.41
    6 12 -2 270.389 344.717
    7 0 -19 210.895 345.54
    -7 0 19 -1278.52 687.783
    -7 0 17 894.812 559.394
    7 0 -17 -396.975 438.964
    7 0 -17 -512.701 411.826
    -7 0 17 1109.57 683.074
    -7 0 17 57.0702 310.269
    -7 0 15 -31.3422 279.203
    7 0 -15 -150.505 336.412
    -7 0 15 142.229 331.669
    7 0 -15 410.652 389.087
    7 0 -15 -181.582 342.603
    -7 0 15 147.133 237.05
    -7 0 13 -517.866 389.39
    7 0 -13 194.407 327.914
    7 0 -13 31.4018 236.9
    -7 0 13 -115.326 294.08
    -7 0 13 -336.647 247.159
    7 0 -13 -63.438 299.187
    -7 0 11 -281.22 341.15
    7 0 -11 143.037 234.428
    7 0 -11 233.736 272.329
    7 0 -11 159.394 214.641
    -7 0 11 -282.528 336.791
    -7 0 11 94.6846 265.068
    -7 0 11 59.0608 183.81
    7 0 -9 89.5808 300.117
    7 0 -9 116.183 150.142
    7 0 -9 197.704 171.795
    -7 0 9 804.114 447.961
    -7 0 9 108.583 208.323
    -7 0 9 -53.8916 176.204
    7 0 -9 172.045 213.234
    7 0 -7 265.491 272.536
    -7 0 7 39.173 218.13
    7 0 -7 71.857 118.48
    7 0 -7 -18.6756 162.741
    -7 0 7 346.35 175.765
    -7 0 7 175.776 309.714
    -7 0 7 -177.175 192.755
    7 0 -7 121.741 145.07
    7 0 -5 200.16 231.617
    -7 0 5 94.1245 208.218
    7 0 -5 -97.6344 140.734
    7 0 -5 -137.51 202.37
    -7 0 5 -87.1329 175.947
    7 0 -5 -0.85741 99.1867
    -7 0 5 -72.2209 110.986
    7 0 -5 89.2416 198.001
    -7 0 5 -145.056 163.554
    7 0 -3 -37.2763 145.965
    7 0 -3 227.819 184.86
    -7 0 3 318.878 258.531
    -7 0 3 55.1362 182.59
    7 0 -3 -49.6134 110.102
    -7 0 3 55.2053 88.6045
    7 0 -3 214.359 246.005
    7 0 -3 124.747 242.177
    7 0 -1 132.175 151.896
    7 0 -1 42.3571 144.02
    7 0 -1 7.44242 104.759
    7 0 -1 207.842 203.705
    -7 0 1 -91.8189 127.029
    -7 0 1 152.939 161.921
    7 0 -1 61.8317 133.564
    -7 0 -1 -4.5515 27.6476
    7 0 1 108.187 148.059
    7 0 1 -31.2217 133.796
    7 0 1 0.73465 130.737
    7 0 1 76.1406 101.746
    -7 0 -1 65.8371 147.653
    -7 0 -1 27.9508 130.99
    -7 0 -3 70.7014 105.888
    7 0 3 329.54 272.819
    7 0 3 23.5844 203.64
    7 0 3 98.7023 154.224
    -7 0 -3 11.7272 152.446
    7 0 5 342.453 235.46
    7 0 5 7.50526 186.67
    7 0 5 147.321 132.601
    -7 0 -5 145.326 236.577
    7 0 7 -48.6717 231.99
    -7 0 -7 388.081 312.438
    7 0 7 -43.3259 189.289
    7 0 7 -56.6304 69.4254
    7 0 7 64.6574 148.574
    -7 0 -9 -291.757 341.912
    7 0 9 -25.924 276.734
    7 0 9 24.368 257.473
    7 0 9 213.042 198.296
    -7 0 -9 56.4348 265.013
    7 0 11 350.252 387.75
    -7 0 -11 185.252 359.689
    7 0 11 492.74 465.201
    -7 0 -11 237.463 317.603
    7 0 13 304.981 412.54
    7 0 13 -180.878 306.232
    -7 0 -13 1087.71 630.555
    -7 0 -13 -28.5365 290.565
    7 0 15 -557.881 450.256
    7 0 15 73.2323 505.737
    -7 0 -15 -79.5499 300.169
    -7 0 -15 385.975 426.082
    -7 0 -17 197.531 355.466
    7 1 -18 1779.28 759.728
    -7 1 18 558.497 498.829
    7 -1 -18 153.498 311.977
    -7 -1 18 1003.49 605.254
    -7 1 18 572.954 374.646
    -7 -1 18 -241.753 384.549
    7 -1 -18 463.885 423.405
    -7 1 16 5007.56 1098.7
    -7 -1 16 6329.98 1326.56
    -7 -1 16 8224.99 1341.6
    7 1 -16 7289.11 1487.41
    7 -1 -16 6509.47 1367.36
    7 -1 -16 5886.32 1175.79
    7 -1 -16 7245.29 1257.93
    7 1 -16 7451.13 1168.8
    -7 -1 16 5386.54 1112.09
    -7 1 16 6558.52 1211.27
    -7 1 16 6619.35 1387.58
    -7 -1 16 4185.75 987.755
    -7 1 16 4668.86 998.307
    -7 1 14 902.797 464.578
    -7 -1 14 2527.44 819.581
    7 1 -14 681.17 495.025
    7 -1 -14 710.906 435.61
    -7 1 14 1251.89 594.818
    7 1 -14 491.544 345.151
    7 -1 -14 789.441 422.858
    7 -1 -14 843.269 456.491
    7 1 -14 961.209 456.07
    -7 1 14 899.979 432.034
    -7 -1 14 699.812 453.588
    -7 1 14 901.88 446.514
    -7 -1 14 1199.13 534.916
    7 1 -12 6682.7 905.499
    -7 -1 12 7793.51 1240.72
    7 1 -12 8001.09 1264.94
    7 -1 -12 6298.29 1057.63
    -7 1 12 8071.83 1117.48
    7 -1 -12 5951.1 961.792
    7 -1 -12 7332.52 1059.29
    -7 -1 12 7802.47 1096.21
    -7 1 12 7097.04 1094.1
    -7 1 12 6182.99 994.311
    -7 -1 12 6264.76 1092.76
    7 1 -12 8272.97 1016.55
    -7 1 12 7099.61 1124.92
    7 -1 -10 2390.64 589.165
    7 1 -10 1633.11 385.218
    7 -1 -10 2193.9 517.2
    7 -1 -10 1581.48 357.042
    -7 1 10 2715.48 653.64
    7 1 -10 1566.83 408.675
    7 -1 -10 2521.19 605.4
    7 1 -10 2481.92 511.32
    -7 -1 10 1992.91 570.296
    -7 1 10 2312.96 559.372
    -7 1 10 2221 567.802
    -7 -1 10 2734.61 654.994
    7 1 -10 2904.67 682.819
    7 -1 -8 25095.3 1551.18
    7 1 -8 24355.1 1736.83
    7 -1 -8 23829.6 1545.33
    -7 -1 8 22303.8 1755.64
    7 1 -8 23234.7 1522.49
    7 -1 -8 25017.9 1585.66
    -7 -1 8 25435.1 1753.02
    -7 1 8 24852.3 1748.31
    -7 1 8 26462.3 1796.07
    7 1 -8 26994.5 1503.16
    -7 -1 8 22410.3 1239.74
    -7 1 8 23534.8 1475.25
    7 1 -8 25133.5 1330.38
    7 -1 -8 21176.3 1305.03
    7 -1 -6 39267.9 1805.56
    7 1 -6 38826.1 1497.37
    7 1 -6 41148.6 2003.15
    7 -1 -6 35693.7 1740.21
    7 -1 -6 37003.9 1816.78
    7 1 -6 34953.9 1845.4
    7 -1 -6 32297 1655.81
    7 1 -6 36906.6 1669.08
    -7 -1 6 38155.4 2022.49
    -7 -1 6 35120.9 2049.22
    -7 1 6 40503.6 2091.44
    7 -1 -6 35349.7 1320.6
    -7 -1 6 36058.7 1273.48
    -7 1 6 34603.1 1571.57
    7 1 -6 35741.4 2080.34
    -7 1 6 32773.6 1635.27
    -7 1 6 36699.2 1995.91
    -7 -1 6 33121 1845.86
    -7 -1 4 12346.8 815.484
    7 -1 -4 13105.7 951.833
    7 1 -4 12540.1 982.211
    7 -1 -4 14515.4 996.017
    7 1 -4 13176.3 764.08
    -7 -1 4 14070.9 1127.41
    -7 -1 4 12990.2 1086.46
    7 -1 -4 13047.6 1025.2
    7 -1 -4 13804.4 1014.88
    7 1 -4 13003 1098.05
    -7 1 4 14666 1147.03
    -7 1 4 15373.1 1149.78
    7 1 -4 12836.2 961.233
    -7 -1 4 9366.7 449.764
    7 1 -4 12553.9 1062.71
    -7 -1 4 13174.3 1054.62
    -7 1 4 11878.3 820.724
    -7 -1 2 58043.7 1381.3
    7 1 -2 55175.3 1987.39
    7 -1 -2 55853.2 1965.34
    7 1 -2 56373.9 2149.74
    7 -1 -2 50873.3 1832.38
    7 1 -2 52154.3 1690.53
    -7 1 2 53738.3 2049.15
    -7 -1 2 52742.5 2131.93
    7 -1 -2 61813.6 2086.02
    -7 1 2 53030.2 2070.16
    7 1 -2 58077.1 2156.37
    7 -1 -2 54133.5 2185.59
    -7 -1 2 57239 2073.36
    7 1 -2 52581.8 2008.69
    7 1 -2 57415.7 2366.28
    7 1 0 22927.8 1221.78
    7 1 0 22862.6 1332.52
    7 -1 0 20815.9 1155.11
    -7 1 0 21730 1146.9
    7 -1 0 21476.3 1217.1
    7 -1 0 21866 1367.34
    7 1 0 22041.1 1421.36
    -7 -1 0 22175 1067.81
    -7 1 0 20714.3 804.007
    7 1 0 19647.4 1067.27
    -7 1 0 20578.1 1152.65
    -7 -1 0 21076 1204.94
    7 -1 0 20580 989.73
    7 -1 0 15579.3 599.369
    7 -1 2 85401.5 2106.33
    7 1 2 90072.4 2939.27
    7 -1 2 86741.7 2881.11
    7 1 2 95395.8 3136.82
    7 -1 2 88849.9 2945.29
    -7 1 -2 85208.9 2200.98
    7 1 2 75551.4 1959.99
    7 1 2 78276.8 2664.44
    7 -1 2 84826.9 2810.04
    -7 -1 -2 74272.3 1928.77
    -7 -1 -2 88720.2 2932.53
    -7 1 -2 84552.9 2954.96
    7 -1 2 76918 2229.46
    -7 -1 -2 85254 2455.15
    7 -1 4 397.674 190.089
    7 -1 4 173.624 149.596
    7 1 4 142.488 190.579
    7 -1 4 422.25 220.289
    7 1 4 545.222 336.923
    7 -1 4 148.214 209.182
    7 1 4 80.6353 142.824
    -7 -1 -4 -123.138 242.68
    -7 1 -4 457.789 222.654
    7 1 6 26439.8 1571.29
    7 1 6 28365.8 1862.4
    7 -1 6 26815 1899.46
    7 1 6 29457.1 1887.73
    7 -1 6 26784.1 1729.08
    7 -1 6 26246.7 1508.73
    -7 -1 -6 27227 1831.79
    -7 1 -6 28373.9 1967.85
    -7 1 -8 189.33 270.808
    -7 -1 -8 856.793 537.543
    7 -1 8 168.657 246.017
    7 1 8 121.523 275.057
    7 1 8 339.383 251.496
    7 -1 8 246.251 337.353
    7 -1 8 543.284 292.215
    7 1 8 -53.3931 216.279
    -7 -1 -8 165.817 261.427
    7 1 10 14669.6 1592.66
    7 -1 10 16464.5 1782.91
    -7 1 -10 16438.2 1849.7
    -7 -1 -10 18449.7 1978.55
    7 1 10 17479.2 1823.01
    7 -1 10 15216.2 1683.49
    -7 -1 -10 18060.9 1866.56
    -7 1 -10 15011.8 1791.31
    7 -1 12 1396.83 593.19
    7 -1 12 554.858 420.241
    -7 -1 -12 1613.39 637.916
    7 1 12 825.649 502.668
    7 1 12 825.362 546.398
    -7 1 -12 1282.88 584.905
    -7 -1 -12 1617.58 628.931
    -7 1 -12 1572.26 666.899
    7 -1 14 2113.18 786.423
    7 1 14 1892.5 688.362
    7 -1 14 2804.45 873.182
    -7 -1 -14 3176.94 1028.13
    7 1 14 1944.73 735.594
    -7 1 -14 3322.33 933.601
    -7 -1 -14 3335.27 978.188
    -7 1 -14 2116.9 761.164
    7 -1 16 51.1984 355.928
    7 1 16 336.326 425.157
    7 1 16 -846.293 586.407
    7 -1 16 -125.798 371.134
    -7 -1 -16 102.682 419.332
    -7 1 -16 351.398 441.307
    -7 1 -16 457.539 430.371
    -7 -1 -16 569.243 509.979
    7 2 -17 13810.6 2031.13
    -7 -2 17 10231.8 1641
    7 -2 -17 9497.96 1580.68
    7 -2 -17 17713 2079.02
    -7 2 17 9797.76 1445.74
    -7 2 17 12065.1 1781.81
    7 2 -17 6865.95 1458.61
    -7 -2 17 12106.3 1753.85
    -7 -2 17 13940.9 2081.73
    -7 2 15 6924.88 1211.05
    -7 -2 15 7536.77 1425.9
    7 2 -15 7463.47 1452.06
    7 -2 -15 8308.71 1316.88
    -7 2 15 5160.7 1114.67
    7 -2 -15 5439.73 1108.98
    7 -2 -15 7426.12 1253.67
    -7 -2 15 6411.19 1160.58
    -7 2 15 6110.44 1220.18
    -7 2 15 7752.18 1289.07
    -7 -2 15 6404.32 1219.58
    -7 2 15 5433.46 1029.97
    7 2 -15 7061.54 1349.1
    7 -2 -13 8786.01 1288.51
    7 2 -13 11541.1 1605.52
    7 -2 -13 9215.2 1218.79
    7 -2 -13 10999.2 1401.7
    7 2 -13 10582.8 1129.94
    -7 -2 13 8895.49 1270.06
    -7 2 13 8501.96 1244.1
    -7 2 13 9149.67 1300.51
    -7 2 13 8864.07 1238.51
    -7 2 13 7787.69 1226.14
    -7 -2 13 7857.21 1275.82
    7 2 -13 8896.23 1414.93
    -7 -2 13 8822.46 1443.76
    -7 2 13 9893.59 1312.68
    7 2 -11 6581.01 1114.45
    7 2 -11 5586.89 704.185
    7 -2 -11 6343.63 958.942
    7 -2 -11 6379.7 930.717
    7 2 -11 6387.73 1113.65
    7 -2 -11 7625.42 1053.98
    -7 -2 11 7539.55 1085.38
    -7 2 11 6456.6 1056.27
    -7 2 11 5600.51 931.43
    -7 -2 11 5644.49 1083.55
    -7 2 11 5492.82 903.715
    -7 2 11 5673.71 920.685
    7 2 -11 6798.32 825.461
    -7 -2 11 7340.99 1222.16
    -7 2 11 7497.32 1043.6
    7 2 -9 33316.9 1524.41
    7 -2 -9 35212.1 2067.55
    7 2 -9 32431 2177.54
    7 -2 -9 33527 1867.6
    7 -2 -9 35390.6 2101.71
    7 2 -9 29401.2 1900.65
    -7 -2 9 33182 2107
    -7 -2 9 35240.8 2413.56
    -7 2 9 32884.7 2103.55
    7 -2 -9 27088.4 1496.34
    -7 2 9 32953.7 1991.93
    7 2 -9 34296.5 2255.26
    7 2 -9 34569.3 1712.02
    -7 2 9 37551.6 2272.31
    -7 -2 7 41472.2 2208.39
    7 -2 -7 49140.6 2235.88
    7 2 -7 47227.9 1543.96
    7 2 -7 49616.5 2404.39
    7 -2 -7 47487.5 2006.86
    7 -2 -7 47746.6 2213.29
    7 2 -7 40762.8 2240.3
    -7 -2 7 47924 2383.41
    -7 2 7 49036.4 2445.92
    7 2 -7 48543 1888.3
    -7 -2 7 47019.9 2594.35
    -7 2 7 52501.1 2478.34
    -7 2 7 44933.1 2031.74
    7 2 -7 48635.5 2430.22
    7 -2 -7 40732.6 1879.89
    -7 -2 7 45874.8 2335.5
    -7 2 7 38248.8 1688.78
    -7 -2 5 5750.82 660.084
    7 -2 -5 6928.93 779.5
    7 2 -5 5693.99 726.153
    7 2 -5 5935.74 453.398
    7 -2 -5 6489.38 680.523
    -7 -2 5 5288.37 758.979
    7 -2 -5 7180.73 784.599
    -7 2 5 7058.49 863.447
    7 -2 -5 5981.05 724.538
    -7 2 5 6124.23 818.918
    -7 -2 5 4525.08 745.081
    -7 2 5 6112.84 679.847
    7 2 -5 6221.75 822.524
    -7 -2 5 5561.66 777.001
    7 2 -5 6294.12 834.231
    -7 2 5 5483.94 579.645
    7 -2 -3 16800.3 1151.89
    7 2 -3 15943.7 1087.37
    7 -2 -3 15728.1 1007.45
    7 -2 -3 13268 811.112
    7 2 -3 15661.8 772.862
    -7 2 3 12124.1 681.689
    -7 2 3 16106 1211.11
    -7 -2 3 16288 1247.96
    7 -2 -3 16545.4 1228.83
    -7 2 3 17142.5 1249.39
    7 -2 -3 15224.3 1102.36
    -7 -2 3 16751.3 1248.43
    7 2 -3 16341.5 1193.71
    -7 2 3 14524.5 1046.61
    7 2 -3 16504.9 1219.46
    -7 -2 3 15356 1179.67
    7 2 -3 16444.9 1306.91
    7 2 -3 16350.8 1278.92
    -7 -2 3 16404 879.103
    7 -2 -1 16880.1 1136.43
    7 2 -1 18157.8 1094.2
    7 2 -1 18799.6 1266.28
    7 -2 -1 15994.8 938.865
    7 2 -1 20149.6 1438.93
    -7 2 1 18026.2 1185.71
    7 -2 -1 19510.2 1349.03
    -7 -2 1 18592.1 1132.31
    7 2 -1 18586.5 1256.12
    -7 -2 1 18329.1 807.867
    -7 2 1 18282.8 1187.47
    7 2 -1 16889.4 886.6
    -7 -2 1 17403.7 764.193
    7 -2 -1 14208.8 826.345
    7 2 -1 17563.7 1331.04
    7 2 1 48430.7 1880.96
    7 2 1 50231.7 2124.5
    7 -2 1 47032.8 1934.09
    7 2 1 52180.8 2371.97
    7 -2 1 47763.3 1999.04
    7 -2 1 50147.6 2251.19
    -7 -2 -1 53256.2 1632.46
    -7 2 -1 48632.8 2094.57
    -7 2 -1 48312.6 1781.07
    7 -2 1 45101.9 1503.67
    7 2 1 47822.9 2240.81
    7 2 3 6351 776.953
    7 -2 3 6293.29 792.413
    7 2 3 7480.2 848.714
    7 -2 3 6660.07 824.781
    7 2 3 6873.45 843.481
    7 -2 3 5850.03 570.985
    7 -2 3 5539.56 714.543
    -7 -2 -3 5812.09 711.321
    -7 2 -3 6088.02 802.388
    7 -2 3 6198.1 598.075
    7 -2 5 4119.86 599.759
    7 -2 5 5408.35 836.469
    7 2 5 3865.75 665.796
    7 2 5 4376.59 749.147
    7 -2 5 3168.44 555.063
    7 -2 5 3530.59 603.834
    -7 -2 -5 3866.89 645.832
    -7 2 -5 3389.56 672.712
    7 2 5 3830.31 668.202
    7 -2 7 774.266 321.04
    7 2 7 740.902 376.954
    -7 -2 -7 1551.32 584.563
    7 2 7 1475.78 459.862
    7 2 7 1021.97 453.185
    7 -2 7 982.642 329.206
    7 -2 7 1683.74 540.068
    7 -2 7 687.894 337.516
    -7 -2 -7 1178.56 453.09
    -7 2 -7 1214.38 498.496
    7 2 9 6547 1042.52
    7 -2 9 8938.73 1284.17
    7 2 9 7147.63 1133.67
    7 -2 9 6738.48 1059.89
    -7 2 -9 6820.62 1194.94
    -7 -2 -9 6898.11 1081.07
    7 -2 9 6978.91 810.709
    -7 -2 -9 8356.52 1305.12
    7 2 9 7113.35 872.546
    7 2 11 9883.48 1458.42
    7 2 11 9317.07 1322.01
    7 -2 11 13352.2 1700.3
    -7 2 -11 9521.52 1424.7
    -7 -2 -11 10529.5 1559.65
    7 -2 11 8751.35 1329.88
    -7 -2 -11 10323.3 1445.55
    -7 2 -11 11400.4 1644.42
    -7 -2 -13 439.551 455.228
    7 2 13 -93.7161 267.35
    7 -2 13 -273.368 421.255
    7 -2 13 183.186 359.425
    -7 2 -13 -410.933 512.517
    7 2 13 -164.456 381.944
    -7 -2 -13 170.8 278.264
    -7 2 -13 873.211 560.271
    -7 -2 -15 2533.04 861.948
    7 -2 15 1859.24 768.102
    -7 2 -15 3323.64 952.092
    7 2 15 1263 812.303
    7 -2 15 1333.13 672.611
    7 2 15 851.583 449.623
    -7 2 -15 1719.04 818.561
    -7 -2 -15 2446.63 811.424
    -7 -3 18 2613.74 909.177
    7 -3 -18 469.927 485.175
    -7 3 18 1243.86 669.869
    -7 -3 18 912.818 605.088
    7 3 -18 1200.63 688.759
    -7 -3 16 10059.5 1768.93
    7 3 -16 10267.1 1736.56
    7 -3 -16 7617.49 1425.57
    -7 3 16 6899.39 1325.5
    7 -3 -16 11043.1 1641.13
    -7 3 16 6880.73 1304.78
    -7 -3 16 9639.06 1573.06
    -7 3 16 7041.48 1345.86
    -7 3 16 7270.12 1246.96
    7 3 -16 5632.33 1251.58
    -7 -3 14 1459.7 688.621
    7 3 -14 1191.9 672.549
    7 -3 -14 1090.79 559.027
    -7 -3 14 1727.42 639.012
    -7 3 14 1802.01 665.216
    -7 3 14 1389.76 567.244
    -7 -3 14 2283.09 806.416
    7 -3 -14 1559.63 614.414
    7 3 -14 1690.05 637.84
    -7 3 14 461.638 400.023
    -7 3 14 1855.59 610.413
    -7 -3 12 3766.58 941.736
    -7 3 12 3171.26 671.438
    7 3 -12 3381.75 870.498
    7 -3 -12 2821.27 609.824
    -7 -3 12 3362.5 772.542
    7 -3 -12 3480.56 804.406
    7 -3 -12 3432.74 800.994
    -7 3 12 2527.17 663.033
    -7 -3 12 3108.83 809.747
    -7 3 12 2387.07 747.983
    -7 3 12 3299.61 786.184
    -7 3 12 3346.34 769.525
    7 3 -12 3305.1 818.73
    -7 -3 10 18.3763 312.411
    -7 -3 10 -113.343 294.852
    7 3 -10 -58.7432 277.26
    7 -3 -10 49.5587 157.709
    7 -3 -10 -112.275 218.04
    7 -3 -10 616.987 423.982
    -7 3 10 -46.4748 199.088
    -7 -3 10 -204.005 438.314
    -7 3 10 476.515 325.114
    7 -3 -10 327.923 216.08
    -7 3 10 22.7606 208.62
    -7 -3 10 113.402 248.567
    7 3 -10 80.7736 154.894
    7 3 -10 363.035 366.818
    -7 3 10 229.141 253.228
    -7 -3 8 37612.1 2291.92
    7 -3 -8 45803.7 2404.36
    7 3 -8 40470.9 1373.46
    7 3 -8 42421.4 2454.11
    7 -3 -8 43152.1 1963.01
    7 -3 -8 36484.8 1973.51
    -7 3 8 38313 2071.9
    -7 3 8 44586.5 2465.39
    7 -3 -8 44496.4 2355.99
    7 3 -8 36798.6 2288.48
    -7 -3 8 44363.9 2760.84
    -7 -3 8 45259 2486.04
    -7 3 8 41072.1 2224.29
    -7 3 8 44641.6 2563.27
    7 3 -8 40259.5 2321.11
    7 3 -8 35353.9 1877.87
    7 -3 -6 27649.1 1739.88
    7 3 -6 28290.3 1789.15
    7 -3 -6 25633.1 1389.4
    -7 3 6 23075.1 769.141
    7 3 -6 24518.6 1882.63
    -7 -3 6 26840.8 1798
    -7 -3 6 30313.5 2115.4
    -7 3 6 24480.6 1398.38
    7 -3 -6 25923.2 1649.29
    -7 3 6 29898.5 1912.49
    -7 3 6 27645.7 1679.97
    -7 3 6 29797.2 1956.34
    7 -3 -6 23993.4 1603.58
    7 3 -6 27249.5 1765.55
    -7 -3 6 25784.3 1800.2
    -7 3 6 22534 1140.9
    7 3 -6 22749.5 1674.94
    -7 -3 6 26930 1621.07
    7 -3 -4 10836.2 1018.15
    7 3 -4 11837.1 1032.71
    7 -3 -4 10009.6 803.716
    7 3 -4 10717.8 1194.7
    -7 3 4 9754.67 507.138
    -7 -3 4 11294.8 1188.7
    7 3 -4 10589.8 520.815
    -7 3 4 11847.7 1169.05
    7 3 -4 11699.9 1147.78
    -7 3 4 9609.07 629.263
    -7 3 4 12425.5 1137.37
    7 3 -4 11742.2 1122.6
    7 -3 -4 11300.8 1011.63
    -7 -3 4 11627.5 1126.57
    -7 3 4 11525.8 1026.54
    7 3 -4 11676.5 1173.11
    -7 -3 4 12547.5 927.745
    -7 3 2 4352.49 644.642
    -7 -3 2 3976.85 662.81
    7 3 -2 4250.44 564.229
    -7 -3 2 3608.91 324.298
    7 -3 -2 3553.04 386.05
    7 3 -2 4267.54 753.436
    7 -3 -2 3536.27 564.051
    7 3 -2 4032.2 652.138
    -7 3 2 3586.17 615.771
    7 3 -2 4050.29 708.732
    -7 -3 2 4893.77 689.336
    -7 3 2 4747.79 664.151
    -7 -3 2 4466.53 512.547
    7 3 0 76137.3 2451.68
    7 3 0 75175.7 2805.27
    7 -3 0 74099.4 2695.53
    7 -3 0 72637.3 2385.18
    -7 3 0 80929.6 2730.46
    -7 -3 0 78213.1 2638.19
    7 -3 0 71712.3 2300.21
    -7 3 0 70752.6 2598.69
    7 3 0 75345 3225.97
    7 3 0 72807.4 3093.12
    -7 -3 0 71489.8 2246.24
    7 -3 2 53696.9 2295.68
    7 3 2 55419.6 2355.9
    7 3 2 53008.1 1956.34
    7 -3 2 54868 2340.25
    7 3 2 58757.9 2783.06
    -7 -3 -2 55042.4 1714.34
    7 3 2 55990.7 2528.97
    -7 3 -2 52288.7 2356.48
    7 3 2 51155.6 2501.61
    7 -3 2 53138.5 1967.14
    -7 3 -4 4979.56 785.51
    7 3 4 5486.43 774.151
    7 -3 4 5011.29 744.709
    7 -3 4 4824.95 793.123
    7 -3 4 4646.12 584.461
    -7 -3 -4 4914.47 676.486
    7 3 4 5948.65 854.432
    7 3 4 5626.26 849.191
    7 3 4 4887.64 780.926
    7 -3 4 6287.12 727.369
    7 3 6 3808.89 686.987
    7 -3 6 4047.61 689.033
    7 3 6 3042.27 644.121
    -7 -3 -6 3665.11 789.763
    7 -3 6 3380.31 627.035
    7 3 6 3255.72 652.452
    7 -3 6 4099.19 739.464
    7 -3 6 2777.34 670.829
    7 3 6 2786.16 681.555
    -7 -3 -6 3621.43 645.771
    -7 3 -6 3076.03 696.575
    7 -3 8 16081.3 1520.5
    7 3 8 16045.9 1515.54
    -7 -3 -8 15104.6 1735.78
    7 -3 8 15304.8 1642.44
    7 -3 8 17758 1461.23
    7 3 8 16342.4 1690.93
    -7 -3 -8 15916 1506.93
    -7 3 -8 18414.6 1866.11
    7 3 8 16124.2 1441.49
    7 -3 8 14093.1 1424.66
    7 -3 10 12501.2 1546.71
    7 3 10 14713.3 1585.98
    -7 3 -10 15927.9 1701.23
    7 -3 10 15572.7 1809.93
    -7 -3 -10 17361.9 1945.3
    7 3 10 13215.7 1659.5
    7 -3 10 16746.2 1748.63
    -7 -3 -10 15806.9 1653.09
    -7 3 -10 17684.7 2004.93
    -7 3 -12 -519.197 396.997
    -7 -3 -12 626.461 378.457
    7 3 12 671.718 365.411
    7 -3 12 -296.012 368.278
    7 3 12 -322.956 290.466
    7 -3 12 11.537 268.17
    -7 3 -12 -26.1732 307.054
    -7 -3 -14 798.47 544.595
    7 3 14 133.277 257.91
    7 -3 14 1275.56 742.925
    7 -3 14 -262.149 487.483
    7 3 14 90.0206 376.299
    -7 3 -14 516.512 469.849
    7 3 16 -449.17 395.014
    7 -3 16 99.1579 355.592
    -7 -4 17 5977.09 1367.16
    7 -4 -17 3345.8 1063.47
    7 -4 -17 5254.36 1241.94
    -7 4 17 2341.73 810.334
    -7 -4 17 1788.58 791.57
    7 4 -17 4169.69 1253.92
    -7 4 17 2707.14 1005.45
    7 4 -17 2738.18 774.391
    -7 -4 17 4334.15 1245.61
    -7 -4 15 2610.37 937.493
    7 4 -15 2154.83 917.631
    7 -4 -15 1992.14 753.04
    7 -4 -15 2189.12 759.426
    -7 -4 15 1809.92 657.244
    -7 4 15 1531.62 645.375
    -7 -4 15 1884.74 777.024
    -7 4 15 1623.2 692.51
    -7 4 15 1463.52 571.919
    7 4 -15 872.937 545.791
    -7 -4 13 56.9712 315.175
    -7 -4 13 140.844 374.94
    7 4 -13 345.321 502.584
    7 -4 -13 -427.269 485.421
    -7 -4 13 66.862 362.455
    7 -4 -13 241.662 343.248
    -7 4 13 -355.516 342.418
    -7 4 13 275.14 301.077
    -7 4 13 154.56 218.7
    -7 -4 13 657.812 519.276
    7 4 -13 -91.9876 274.525
    -7 4 13 -576.097 512.408
    -7 -4 11 1816.74 683.624
    -7 -4 11 1745.03 584.976
    7 4 -11 2141.53 715.031
    7 -4 -11 2116.03 460.435
    7 -4 -11 3275.73 793.439
    7 -4 -11 1688.34 673.484
    -7 -4 11 1561.75 584.72
    -7 4 11 948.972 427.942
    -7 4 11 1511 514.779
    -7 -4 11 1654.2 658.848
    -7 4 11 1050.83 477.788
    -7 4 11 1608.51 616.102
    7 4 -11 1148.22 491.414
    -7 -4 9 14747.8 1536.85
    7 -4 -9 18068.6 1631.79
    7 4 -9 20023.1 1796.73
    7 -4 -9 18414 1244.92
    7 -4 -9 18865.5 1649.13
    -7 4 9 20898.1 1891.62
    -7 -4 9 18671.9 1706.33
    7 4 -9 16153.8 1523.03
    -7 -4 9 19628.3 1961.06
    -7 4 9 16224.5 1408.73
    -7 4 9 19011 1666.81
    7 -4 -9 18798.9 1463.23
    -7 4 9 18174.2 1667.73
    7 4 -9 16327.5 1309.83
    -7 -4 9 18909.3 1891.67
    -7 -4 7 12196.8 1287.65
    7 -4 -7 11335.7 1220.37
    7 4 -7 11043.9 1189.38
    7 -4 -7 9617.36 824.507
    7 4 -7 9525.75 1243.65
    7 -4 -7 11794.4 1192.51
    -7 4 7 12064.4 1282.84
    -7 4 7 10498.6 965.728
    -7 4 7 11086.1 1191.07
    7 4 -7 9850.97 1143.03
    -7 -4 7 11034.6 1405.37
    -7 4 7 11803.9 1346.05
    7 4 -7 9771.51 1085.86
    -7 -4 7 9879.69 1126.74
    -7 -4 5 521.8 287.242
    7 4 -5 710.343 350.711
    7 -4 -5 226.619 159.209
    7 -4 -5 188.168 212.066
    -7 4 5 10.102 323.491
    -7 4 5 308.911 170.492
    -7 -4 5 533.593 368.764
    7 4 -5 316.233 334.907
    -7 4 5 135.571 223.932
    -7 4 5 555.699 270.321
    7 -4 -5 113.438 231.703
    -7 -4 5 774.711 443.062
    7 4 -5 692.011 418.997
    7 -4 -3 6072.04 803.428
    7 4 -3 5559.7 702.176
    7 -4 -3 2839.17 299.931
    -7 4 3 6001.77 864.133
    7 -4 -3 4896.18 709.438
    -7 -4 3 4128.59 780.134
    7 4 -3 4908.97 776.022
    7 4 -3 5285.94 344.114
    -7 4 3 5181.28 756.854
    7 4 -3 4348.02 766.842
    7 4 -3 6463.94 984.332
    -7 -4 3 5354.55 788.884
    -7 -4 3 5800.06 674.91
    7 -4 -1 24713 1546.43
    7 4 -1 24381.5 1338.48
    7 -4 -1 21065.4 1117.3
    -7 -4 1 25459.2 1727.09
    7 4 -1 23569.2 1662
    7 4 -1 24729.4 1210.36
    -7 4 1 22746.7 1355.9
    -7 -4 1 24702.1 1647.47
    7 4 -1 23609.6 1841.47
    7 4 -1 26746.1 2011.51
    7 -4 -1 27288.7 1558.7
    -7 -4 1 26167.5 1422.41
    7 4 1 16584.6 1061.23
    7 4 1 17922.6 1351.72
    7 -4 1 17445.6 1227.88
    7 -4 1 17348.4 1290.61
    7 4 1 20230.2 1754.99
    -7 -4 -1 18604.6 1291.53
    -7 4 -1 16421.5 1274.77
    7 4 1 15164.9 1191.4
    7 -4 1 13883.5 582.509
    7 4 1 16967.8 1510.41
    -7 -4 -1 17680.2 1229.23
    7 -4 1 17239.5 1191.72
    7 4 3 3749.08 762.946
    7 -4 3 3552.99 603.855
    7 4 3 3957.67 869.586
    7 4 3 3730.88 637.34
    -7 -4 -3 3438.28 454.665
    7 -4 3 4043.28 708.174
    7 4 3 2409.05 601.466
    7 4 3 3855.79 770.813
    -7 -4 -3 3679.52 550.611
    7 -4 3 4396.52 706.657
    -7 4 -3 4040.6 695.152
    7 -4 5 1178.83 409.497
    7 4 5 1015.42 367.512
    7 4 5 548.897 364.075
    7 4 5 889.164 458.728
    -7 -4 -5 1190.26 500.737
    7 -4 5 578.774 410.09
    7 4 5 632.532 322.069
    7 4 5 414.233 294.094
    7 -4 5 866.031 340.146
    -7 -4 -5 684.617 261.981
    -7 4 -5 1163.9 437.675
    7 -4 7 4586.77 815.216
    -7 -4 -7 4725.82 969.753
    7 4 7 5096.6 863.669
    7 4 7 5735.99 982.598
    7 -4 7 4007.76 720.184
    7 4 7 5107.78 970.854
    7 4 7 5081.17 824.903
    -7 -4 -7 4275.02 718.522
    -7 4 -7 4897.87 960.257
    7 4 7 5621.98 844.451
    7 -4 7 4159.42 879.867
    7 -4 9 11245.3 1413.02
    7 4 9 12632.6 1402.6
    -7 -4 -9 14262.7 1745.88
    7 -4 9 11575.9 1544.2
    7 4 9 11248 1485.1
    7 -4 9 10543 1342.47
    7 -4 9 14440.9 1425.71
    -7 -4 -9 12603 1339.36
    -7 4 -9 14145.3 1752.18
    7 -4 11 1009.81 648.597
    7 4 11 1889.02 704.699
    -7 -4 -11 3740.28 948.902
    7 -4 11 1739.42 633.975
    7 -4 11 2145.03 749.987
    7 4 11 1759.25 587.121
    -7 4 -11 1769.71 614.774
    -7 4 -11 3865.57 1009.71
    7 4 13 -154.287 354.975
    7 4 13 -48.0056 310.778
    7 -4 13 583.764 577.119
    7 -4 13 299.053 359.833
    -7 -4 -13 124.309 334.439
    -7 4 -13 80.0991 515.007
    -7 -4 -15 996.258 613.776
    7 -4 15 384 516.169
    7 4 15 157.462 373.112
    7 -4 15 -302.179 412.345
    -7 4 -15 1176.28 618.613
    -7 -4 -15 1106.86 637.566
    -7 -5 16 1912.69 838.889
    7 5 -16 897.014 628.825
    7 -5 -16 1356.33 810.58
    7 -5 -16 785.488 504.872
    -7 5 16 911.535 494.379
    -7 -5 16 -325.867 438.824
    7 5 -16 -38.1854 386.75
    -7 5 16 231.755 427.724
    -7 -5 14 1764.94 774.232
    -7 -5 14 2050.51 829.029
    7 5 -14 2421.84 871.777
    7 -5 -14 3771.55 987.665
    -7 5 14 2366.47 746.179
    -7 -5 14 3020.25 880.936
    -7 -5 14 1769.45 758.93
    -7 5 14 2020.93 799.06
    -7 5 14 2013.86 654.102
    7 5 -14 2011.98 710.389
    7 -5 -14 3532.62 1002.3
    -7 -5 12 5618.09 1216.43
    -7 -5 12 3126.33 931.668
    7 5 -12 5229.8 1176.62
    7 5 -12 3854.01 844.111
    7 -5 -12 5539.76 1072.97
    7 -5 -12 5175.05 1067.29
    -7 5 12 2811.07 721.335
    -7 -5 12 3371.76 963.906
    -7 5 12 4579.97 1071.53
    -7 -5 12 5469.98 1040.09
    -7 5 12 3570.58 856.192
    -7 5 10 3814.48 752.214
    -7 -5 10 2801.49 842.748
    -7 -5 10 3448.7 842.817
    7 5 -10 3663.04 876.264
    7 -5 -10 3258.7 805.885
    -7 -5 10 2983.11 778.774
    7 -5 -10 4085.57 881.355
    -7 5 10 4317.53 913.791
    -7 5 10 2380.69 596.283
    -7 -5 10 3025.73 830.831
    -7 5 10 2650.56 749.109
    7 5 -10 3510.51 649.493
    7 5 -10 3528.85 750.064
    -7 -5 8 6652.82 1140.31
    -7 -5 8 6556.08 1016.26
    7 -5 -8 6772.68 1024.05
    7 5 -8 7369.48 1056.63
    7 -5 -8 5384.25 592.124
    -7 -5 8 7753.45 1136.95
    7 5 -8 6517.07 940.179
    7 -5 -8 5976.13 964.285
    -7 5 8 5455.05 766.454
    -7 -5 8 5947.05 1093.82
    -7 5 8 6794.17 1043.22
    -7 5 8 6548.22 1017.12
    7 5 -8 5364.91 910.099
    7 -5 -6 9680.04 1169.75
    7 5 -6 9616.67 1082.99
    7 -5 -6 9264.19 1071.32
    -7 -5 6 7990.64 1244.58
    -7 5 6 7724.56 758.322
    -7 5 6 10282.1 1226.04
    -7 5 6 10442.5 1219.79
    7 5 -6 8115.33 1152.59
    -7 -5 6 9544.53 1137.65
    -7 -5 4 5162 734.638
    7 5 -4 3746.78 630.145
    7 5 -4 5937.71 1001.04
    -7 -5 4 4565.26 901.738
    -7 5 4 3746.94 418.2
    7 5 -4 3859.12 350.623
    -7 5 4 5017.27 843.931
    7 5 -4 3764.09 750.284
    7 -5 -4 4997.5 787.905
    7 5 -4 3382.6 838.39
    -7 -5 4 4722.79 789.258
    7 -5 -4 4202.57 688.142
    7 5 -2 11749 980.483
    7 -5 -2 10727.8 1138
    7 -5 -2 9064.95 617.393
    7 -5 -2 10047.4 1047.21
    7 5 -2 11865 1424.75
    7 5 -2 10166.7 1171.35
    7 5 -2 11094.5 740.665
    -7 -5 2 10784.5 1314.17
    -7 5 2 10339.5 905.581
    -7 -5 2 9776.19 1123.72
    -7 5 2 10349.2 1140.3
    7 5 -2 9998.04 1328.22
    7 -5 -2 12354.1 1179.27
    -7 -5 2 10908.1 1019.42
    7 5 0 33378.8 1570.14
    7 -5 0 32315.6 1897.42
    7 -5 0 30422.4 1570.38
    -7 -5 0 35541.5 2226.52
    7 5 0 31684.1 2072.41
    7 5 0 31572.5 1594.96
    7 5 0 34517.7 2483.53
    -7 5 0 33731.9 1797.66
    -7 -5 0 33359 1992.57
    7 5 0 30932.9 2279.95
    -7 -5 0 35368.3 1891.29
    7 -5 0 33823.8 1903.66
    -7 -5 0 28505.6 1336.57
    7 5 2 8560.96 980.207
    7 5 2 8309.45 720.598
    -7 -5 -2 8319.41 1095.25
    7 -5 2 7295.66 909.911
    7 5 2 6774.52 867.344
    -7 -5 -2 9361.4 1021.41
    7 5 2 8822.73 1261.3
    -7 5 -2 8499.07 989.67
    -7 -5 -2 7343.36 906.72
    7 -5 2 8518.68 987.567
    7 5 2 7158.83 1073.25
    7 -5 2 8411.2 932.605
    7 -5 4 556.334 292.26
    7 -5 4 300.852 258.448
    7 5 4 261.349 208.559
    -7 -5 -4 10.2278 281.521
    7 5 4 74.0613 242.954
    7 -5 4 586.756 370.434
    7 5 4 87.4347 248.957
    -7 -5 -4 35.678 188.885
    7 5 4 133.131 262.327
    7 5 4 3.36551 218.264
    -7 -5 -4 211.972 133.484
    -7 5 -4 429.72 298.669
    7 -5 6 6883.34 1114.37
    -7 -5 -6 7826.63 1227.08
    7 5 6 7267.3 961.082
    -7 -5 -6 7417.41 857.751
    7 5 6 7793.71 1152.79
    7 5 6 4885.39 989.163
    7 -5 6 7253.32 1017.08
    -7 5 -6 8049.79 1203.9
    7 5 6 6966.43 1025.89
    7 -5 6 8776.01 1130.04
    7 5 8 29238.8 2395.92
    7 5 8 24646.7 1938.35
    -7 -5 -8 30963.8 2597.32
    7 -5 8 29151.8 2435.86
    7 5 8 24289.5 2200.46
    -7 5 -8 30404.9 2540.81
    7 5 8 25475.9 1998.59
    7 -5 8 29415.9 2254.21
    7 -5 10 2032.31 716.658
    7 5 10 2257.48 625.76
    7 -5 10 1675.96 646.409
    7 5 10 2702.59 833.839
    7 -5 10 2423.77 663.751
    -7 -5 -10 2720.48 844.699
    -7 5 -10 1582.69 634.569
    7 -5 12 457.199 447.429
    7 -5 12 1230.24 605.509
    7 5 12 1119.34 476.104
    7 -5 12 1003.35 624.211
    7 5 12 908.783 501.285
    -7 -5 -12 1653.81 694.054
    -7 5 -12 1142.6 634.251
    -7 -5 -14 1696.65 791.27
    7 -5 14 1689.4 752.107
    7 5 14 826.224 565.324
    -7 -5 -14 1050.64 696.331
    -7 5 -14 1242.72 709.504
    -7 -6 15 938.843 575.687
    -7 -6 15 942.804 662.117
    7 6 -15 3051.49 991.806
    7 -6 -15 1227.57 664.865
    7 -6 -15 1719.37 781.993
    -7 -6 15 204.062 390.7
    -7 6 15 208.106 373.816
    7 6 -15 1691.75 654.168
    -7 -6 13 -598.098 502.447
    -7 -6 13 -290.891 433.296
    -7 6 13 390.35 387.877
    7 6 -13 -167.944 384.819
    -7 -6 13 207.312 369.358
    7 -6 -13 237.265 307.942
    -7 -6 13 6.23231 460.086
    7 -6 -13 23.6982 349.475
    -7 6 13 -261.554 368.377
    7 6 -13 649.926 483.961
    7 -6 -11 10776.3 1537.54
    -7 -6 11 6419.73 1320.28
    7 6 -11 8582.78 1415.81
    -7 -6 11 9305.95 1397.03
    7 -6 -11 10963.8 1517.23
    -7 -6 11 7736.46 1433.62
    -7 6 11 7776.16 1239.18
    -7 6 11 9223.5 1420.05
    -7 6 11 7131.58 1053.5
    -7 -6 11 10221.3 1633.16
    7 -6 -9 31753.6 2419.62
    7 6 -9 31432.1 2392.74
    7 6 -9 27181.8 2079.77
    7 -6 -9 31152.1 2331.14
    -7 -6 9 30393.3 2453.38
    -7 6 9 26022.8 1824.38
    -7 -6 9 27980.9 2548.41
    -7 6 9 30987.8 2435.09
    -7 6 9 29255.6 2338.34
    -7 -6 9 27815.3 2487.75
    -7 -6 9 28261.1 2364.16
    -7 -6 7 1376.03 530.484
    -7 -6 7 1661.32 583.366
    -7 6 7 1062.9 603.029
    7 6 -7 1084.14 466.118
    7 -6 -7 1294.14 503.379
    7 -6 -7 1208.11 456.905
    -7 6 7 1769.37 403.985
    -7 -6 7 757.13 337.584
    7 6 -7 857.713 412.126
    -7 6 7 1531.14 544.574
    -7 -6 5 1682.99 543.914
    -7 -6 5 1268.78 522.835
    7 6 -5 2414.81 536.499
    7 -6 -5 1530.86 450.99
    -7 -6 5 3215.66 806.998
    7 6 -5 2143.72 661.852
    7 6 -5 1936.27 646.544
    -7 6 5 1835.75 565.836
    -7 6 5 1643.02 347.579
    7 -6 -5 1623.55 504.066
    7 6 -3 27339.5 1665.5
    7 -6 -3 26824.4 1890.81
    -7 -6 3 23442.6 1286.15
    -7 -6 3 30110.3 2363.73
    7 6 -3 26378.7 2059.23
    7 6 -3 30781.2 1310.67
    -7 6 3 28723 2030.37
    -7 -6 3 27730.2 2014.1
    7 -6 -3 29470.9 1857.72
    7 6 -3 26865 2298.6
    -7 6 3 26846.9 1454.52
    7 -6 -3 27848.3 1992.29
    -7 -6 3 27951.1 1880.45
    7 -6 -1 70926.1 2972.16
    7 6 -1 70542.1 2513.86
    7 -6 -1 60488.2 2160.06
    -7 -6 1 68018 2801.55
    7 6 -1 65944.7 3295.95
    7 6 -1 73176.5 2439.79
    -7 6 1 65827.2 3168.61
    -7 6 1 68013 2625.67
    -7 -6 1 72100.4 3189.57
    7 6 -1 62594.3 3555.72
    7 -6 -1 71178.2 3176.77
    -7 -6 1 72722.5 2980.57
    -7 -6 -1 1516.62 471.021
    7 -6 1 1694.23 480.583
    7 -6 1 2151.47 523.919
    -7 -6 -1 1766.17 392.79
    7 6 1 1474.04 320.675
    7 -6 1 1880.62 478.397
    7 6 1 1785.89 523.361
    7 6 1 2766.31 741.587
    7 6 1 2162.36 474.491
    -7 -6 -1 1963.42 585.795
    -7 6 -1 1652.86 439.286
    -7 -6 -1 2114.43 515.984
    7 -6 3 3063.86 666.105
    7 -6 3 2320.67 604.37
    -7 -6 -3 1367.47 445.117
    7 6 3 1974.51 532.48
    -7 -6 -3 1924.09 586.303
    -7 -6 -3 1694.4 451.159
    7 6 3 2946.99 711.79
    7 6 3 1434.55 484.573
    -7 -6 -3 1663.22 341.951
    7 -6 3 1949.44 514.359
    -7 6 -3 1277.14 460.237
    7 6 5 12225.3 1446.67
    7 6 5 12950.1 1311.25
    -7 -6 -5 14259.9 1667.97
    7 -6 5 11487.4 1410.12
    7 6 5 12185.4 1484.91
    7 6 5 9673.89 1309.89
    7 -6 5 13756.9 1361.62
    -7 6 -5 10813.3 1376.52
    -7 -6 -5 10302.5 1064.31
    -7 -6 -5 10156.5 1245.02
    7 -6 5 14877.8 1463.46
    7 6 7 23958.7 1876.6
    -7 -6 -7 32094.4 2693.71
    7 -6 7 28528.3 2359.36
    7 6 7 33083.4 2548.38
    7 6 7 24672.8 2202.88
    -7 6 -7 28348.9 2418.11
    7 6 7 26048.5 2165.45
    -7 -6 -7 22812.8 2094.91
    7 -6 7 30908.8 2359.06
    7 -6 9 4479.23 1074.49
    -7 -6 -9 2862.12 810.158
    -7 -6 -9 4816.2 1110.41
    7 -6 9 4050.79 958.46
    7 6 9 4280.87 990.931
    7 6 9 3525.58 780.598
    7 6 9 3959.74 987.438
    -7 6 -9 2970.66 864.986
    7 6 9 2878.89 674.266
    -7 -6 -11 243.578 414.695
    7 -6 11 428.586 376.751
    -7 -6 -11 672.668 520.484
    7 -6 11 -297 389.815
    7 6 11 -519.991 547.318
    -7 6 -11 -65.5215 252.428
    7 -6 13 -425.864 435.156
    -7 -6 -13 120.494 346.811
    7 6 13 -109.613 359.571
    7 -6 13 -531.718 474.689
    -7 6 -13 -233.51 369.81
    -7 -7 14 1361.34 763.016
    -7 -7 14 2417.83 948.781
    7 7 -14 2982.4 988.457
    7 -7 -14 2568.21 899.938
    7 -7 -14 3375.66 921.574
    -7 -7 14 2125.82 967.46
    -7 7 14 1031.43 598.086
    -7 -7 14 2469.42 837.119
    -7 -7 12 9631.14 1703.19
    -7 -7 12 4663.16 1258.16
    7 7 -12 7918.92 1470.3
    7 -7 -12 8707.24 1484.13
    7 -7 -12 10712.8 1675.47
    -7 -7 12 9458.06 1508.92
    -7 7 12 7680.04 1402.09
    -7 -7 12 8089.02 1569.36
    -7 -7 10 3281.95 905.179
    -7 -7 10 3350.89 969.747
    -7 7 10 3894.04 901.992
    7 7 -10 2199.42 760.41
    7 -7 -10 3999.78 904.327
    -7 7 10 3792.38 943.476
    -7 -7 10 3494.78 951.318
    7 -7 -10 4044.29 984.805
    -7 -7 10 2832.35 889.369
    -7 -7 8 2901.74 783.976
    -7 7 8 1448.42 607.168
    -7 -7 8 2358.11 746.333
    7 7 -8 1995.24 575.54
    7 -7 -8 2117.14 668.976
    7 7 -8 1704.44 622.293
    -7 -7 8 2366.49 824.583
    -7 7 8 1969.53 658.788
    7 -7 -8 1396.45 544.199
    7 -7 -6 11505.2 1402.85
    7 7 -6 11512.3 1279.31
    7 -7 -6 11566.8 1334.57
    -7 -7 6 11068.9 1594.62
    -7 7 6 13801.4 1705.7
    -7 7 6 11691.9 1449.25
    7 7 -6 9946.39 1453.67
    -7 -7 6 11715.3 1480.71
    -7 -7 6 11617.7 1405.16
    7 7 -4 13143 1223.64
    7 -7 -4 12306 1394.61
    -7 -7 4 12451.4 1707.31
    7 -7 -4 14174.3 1360.52
    7 7 -4 12428.9 1516.92
    -7 7 4 12339.3 1451.24
    7 7 -4 11752.5 1573.01
    7 -7 -4 13370.3 1535.81
    -7 -7 4 13723.9 1508.26
    -7 -7 4 13375.8 1398.98
    7 -7 -2 5098.05 925.668
    7 7 -2 6333.63 771.431
    7 7 -2 4894.3 1048.44
    7 -7 -2 5118.85 846.936
    7 7 -2 4854.82 903.219
    -7 7 2 5332.71 959.399
    -7 -7 2 5032.96 857.248
    -7 -7 2 5723.95 902.073
    7 7 0 11106.6 915.524
    7 -7 0 11400.9 1205.4
    7 -7 0 8304.59 893.3
    -7 -7 0 9083.33 1031.57
    -7 7 0 11668.2 1114.38
    7 7 0 7990.36 1311.01
    7 7 0 9489.27 1285.85
    7 7 0 10760 1022.29
    -7 7 0 9329.79 1234.44
    -7 -7 0 10458.5 1207.28
    -7 -7 0 11089.7 1235.79
    7 -7 0 11831.8 1338.7
    7 -7 2 12126 1281.71
    -7 -7 -2 10243.7 1237.76
    7 -7 2 10352.1 1163.19
    -7 -7 -2 8757.55 929.471
    7 7 2 11892.7 1201.89
    -7 7 -2 9748.24 1149.19
    -7 -7 -2 11605.2 1230.13
    7 7 2 10385.8 1446.53
    -7 -7 -2 12271.3 1391.85
    7 -7 2 12566 1374.82
    -7 -7 -4 3552.75 833.089
    7 -7 4 3888.94 784.227
    -7 -7 -4 4323.09 704.955
    -7 7 -4 2755.05 677.295
    -7 -7 -4 4168.04 727.057
    7 -7 4 4223.01 771.895
    7 -7 4 3655.42 756.585
    7 7 4 2732.06 750.431
    7 7 4 3681.43 798.2
    7 -7 6 5584.11 1011.81
    -7 -7 -6 5351.1 947.853
    7 7 6 5598.84 900.454
    7 -7 6 5630.87 938.78
    -7 -7 -6 7062.13 1287.9
    7 7 6 4284.88 994.985
    7 7 6 4169.99 937.658
    7 -7 6 5416.94 1045.9
    -7 7 -6 4932.06 1007.58
    -7 -7 -8 7293.5 1255.74
    7 7 8 6598.26 1037.75
    -7 -7 -8 11916.4 1761.82
    7 -7 8 8867.46 1420.11
    7 7 8 7186.75 1330.96
    -7 7 -8 6839.51 1268.96
    7 7 8 5743.32 1244.96
    -7 7 -8 7506.12 1317.27
    7 7 8 8094.66 1302.19
    7 -7 8 7976.91 1382.68
    7 -7 10 1584.62 680.898
    -7 -7 -10 540.601 530.455
    7 7 10 2456.26 851.638
    7 -7 10 1380.04 618.707
    7 7 10 1034.1 603.931
    -7 -7 -10 1495.16 739.307
    -7 7 -10 2041.05 771.248
    7 -7 12 -1046.11 606.962
    -7 -7 -12 723.308 504.737
    -7 -7 -12 640.76 524.748
    7 -7 12 1107.29 671.448
    7 7 12 976.625 591.09
    -7 7 -12 -260.884 364.036
    -7 -8 13 1635.47 849.81
    7 8 -13 1197.5 554.813
    7 -8 -13 2961.62 983.708
    -7 -8 13 445.589 368
    -7 8 13 738.367 561.333
    7 -8 -13 3779.2 1153.43
    -7 -8 13 2861.92 1054.75
    -7 -8 13 1109.98 665.272
    -7 -8 11 53.376 380.278
    -7 -8 11 26.7955 457.711
    7 8 -11 223.226 409.891
    7 -8 -11 117.464 374.473
    7 -8 -11 324.365 376.191
    -7 -8 11 -827.414 565.889
    -7 8 11 -37.413 378.796
    -7 -8 11 -333.038 683.572
    -7 -8 9 3108.28 947.584
    -7 -8 9 4977.99 1166.57
    -7 8 9 4217.95 1031.57
    7 8 -9 3863.72 941.357
    7 -8 -9 2961.35 804.457
    -7 -8 9 4917.24 1244.12
    7 8 -9 2954.14 880.307
    -7 8 9 4328.1 1022.61
    7 -8 -9 3529.49 875.174
    7 -8 -7 19512.8 1957.7
    7 8 -7 20320.1 1828.13
    -7 -8 7 20558.4 2399.16
    -7 8 7 19207.5 2162.58
    -7 8 7 20237.5 2069.64
    7 8 -7 21452.6 2233.39
    7 -8 -7 20474.2 1878.05
    -7 -8 7 20258.3 2136.16
    -7 -8 7 21817.6 2109.22
    7 8 -5 13326.2 1340.03
    7 -8 -5 12480 1482.51
    7 -8 -5 10156.8 1278.11
    -7 -8 5 14028.1 1872.38
    -7 8 5 10422.5 1580.15
    7 8 -5 12588.7 1652.44
    -7 8 5 13681.6 1613.56
    7 8 -5 12093 1683.27
    7 -8 -5 12383.2 1662.6
    -7 -8 5 10543.6 1449.24
    -7 -8 5 14001.4 1572.27
    -7 8 3 848.482 443.2
    7 -8 -3 1317.31 589.56
    -7 -8 3 2222.79 635.466
    -7 -8 3 2597.53 669.621
    7 8 -3 1897.26 482.832
    7 -8 -3 1062.94 436.304
    7 8 -3 971.834 604.835
    7 -8 -3 1339.17 479.765
    7 8 -3 905.896 409.918
    -7 8 3 2617.45 716.288
    7 -8 -1 264.672 316.21
    -7 -8 1 262.054 279.987
    7 8 -1 495.696 485.507
    -7 8 1 359.575 249.501
    -7 8 1 814.906 505.456
    7 8 -1 306.838 308.013
    7 -8 -1 445.599 311.037
    7 -8 1 12517.5 1342.36
    -7 8 -1 8993.15 1543.16
    7 8 1 10132.7 1386.41
    7 8 1 12293.9 1233.72
    -7 8 -1 10833 1440.49
    -7 -8 -1 10358.2 1207
    7 8 1 10164.2 1540.08
    -7 -8 -1 11747 1461.59
    7 -8 1 12522.4 1482.68
    -7 8 -3 25108.9 2518.13
    -7 -8 -3 29664.2 2226.62
    7 -8 3 24978.2 2040.11
    7 -8 3 30925.1 2168.68
    7 8 3 29048.8 2553.14
    7 8 3 30291.5 2160.66
    -7 8 -3 26147.6 2038.46
    -7 -8 -3 27775.5 2333.28
    7 -8 3 31730.4 2439.79
    -7 8 -5 5315.71 1160.51
    -7 8 -5 4246.43 916.079
    7 -8 5 6365.06 1133.26
    7 -8 5 5021.89 1024.49
    -7 -8 -5 3707.76 747.474
    -7 -8 -5 5445.23 1082.31
    7 -8 5 5408.56 1022.86
    7 8 5 3657 938.547
    7 8 5 4633.33 965.114
    -7 8 -7 665.908 429.493
    7 -8 7 -186.104 343.246
    -7 -8 -7 21.0974 201.801
    7 -8 7 436.766 348.139
    7 8 7 380.859 235.667
    -7 -8 -7 533.58 479.645
    -7 8 -7 98.5655 220.663
    -7 8 -9 2777.39 919.842
    7 -8 9 1099.91 624.119
    7 8 9 1108.17 541.816
    -7 -8 -9 688.842 459.009
    7 8 9 2517.34 861.561
    -7 -8 -9 2366.02 860.521
    7 -8 9 1205.12 590.208
    7 8 9 1064.81 545.947
    -7 8 -9 1168.21 551.595
    7 -8 11 10354.1 1842.08
    -7 -8 -11 7256.87 1474.93
    -7 -8 -11 14339.9 2106.21
    7 8 11 11365.4 1848.07
    7 8 11 8266.68 1596.16
    7 -8 11 11434.9 1800.05
    -7 8 -11 14857.7 2063.65
    -7 -9 12 3317.97 1082.98
    7 9 -12 2384.28 899.043
    7 -9 -12 3408.3 1005.22
    -7 -9 12 3833.95 1044.98
    -7 -9 12 2939.27 1027.06
    -7 -9 10 -401.306 410.916
    -7 -9 10 739.255 657.489
    -7 9 10 550.675 465.745
    7 -9 -10 781.023 521.154
    7 9 -10 285.096 302.918
    -7 -9 10 -299.069 610.639
    -7 9 10 329.203 518.927
    7 -9 -10 -82.5039 379.122
    -7 -9 8 1715.35 710.19
    -7 -9 8 1437.58 603.81
    -7 9 8 368.873 399.684
    7 -9 -8 1434.82 573.606
    7 9 -8 1641.44 599.552
    -7 -9 8 1541.35 683.625
    7 -9 -8 658.08 367.699
    -7 9 8 1563.16 680.91
    7 9 -8 1027.21 507.535
    7 9 -6 23507.8 1929.17
    7 -9 -6 23099 2205.73
    -7 -9 6 25520.6 2762.55
    7 9 -6 25598.9 2510.16
    -7 9 6 25276.4 2641.8
    7 -9 -6 25066.8 2144.75
    7 9 -6 23111.7 2500.07
    -7 9 6 26058.7 2430.62
    7 -9 -6 22498.2 2391.77
    -7 -9 6 26706.7 2488.28
    -7 -9 6 25585.9 2358.79
    7 -9 -4 13844.5 1589.56
    -7 9 4 12676.1 1876.18
    -7 -9 4 14816.7 2048.77
    7 9 -4 12249.6 1675.12
    -7 9 4 12809.8 1654.99
    7 -9 -4 14881.6 1517.87
    7 9 -4 11988.5 1813.04
    7 -9 -4 12113.1 1698.38
    -7 -9 4 13686.8 1647.82
    7 -9 -2 301.805 333.311
    -7 -9 2 514.417 356.503
    -7 9 2 146.653 387.583
    7 9 -2 -282.659 326.567
    7 9 -2 127.417 299.079
    -7 9 2 617.849 391.613
    7 -9 -2 -28.3638 316.633
    -7 -9 0 637.475 399.271
    7 -9 0 557.955 336.3
    -7 9 0 -160.683 347.487
    7 -9 0 516.485 297.118
    7 9 0 900.9 570.491
    7 9 0 316.07 380.882
    -7 9 0 295.362 315.459
    -7 9 -2 18414.8 2255.11
    -7 9 -2 18259.2 1959.1
    7 9 2 17926.9 2177.17
    -7 -9 -2 20857.8 2116.06
    7 -9 2 20615.5 1838.95
    7 -9 2 21488.8 2107.36
    -7 9 -4 14801.5 2042.52
    7 9 4 16206.7 1758.85
    7 9 4 16663.2 2077.96
    -7 -9 -4 15691.7 1960.86
    -7 9 -4 14511.5 1747.84
    7 -9 4 20252.1 2078.64
    -7 9 -6 718.888 529.535
    7 -9 6 1048.31 504.021
    7 -9 6 1511.65 582.467
    7 9 6 445.79 508.595
    7 9 6 265.286 266.453
    -7 -9 -6 1611.11 638.755
    -7 -9 -6 605.502 466.642
    7 -9 8 -364.687 378.251
    -7 9 -8 171.479 367.946
    7 -9 8 619.993 474.914
    -7 -9 -8 895.03 554.848
    7 9 8 61.8206 404.648
    7 9 8 608.638 537.312
    -7 9 -8 375.374 496.13
    7 -9 10 798.15 620.809
    -7 -9 -10 2248.9 878.591
    7 -9 10 1031.34 607.818
    7 9 10 1775.07 842.779
    -7 9 -10 522.423 428.652
    7 10 -11 3334.47 899.825
    -7 -10 11 709.74 538.209
    -7 -10 9 1784.6 823.323
    -7 10 9 1884.26 809.069
    7 -10 -9 1436.49 686.43
    7 -10 -9 1467.43 626.723
    -7 -10 9 1725.59 827.632
    7 10 -9 1442.76 735.223
    7 -10 -7 841.598 595.275
    -7 -10 7 1068.81 578.825
    -7 10 7 854.007 603.978
    7 -10 -7 832.535 455.322
    7 -10 -7 966.053 521.681
    7 10 -7 316.331 440.171
    -7 -10 7 1187.36 633.523
    7 10 -7 -152.159 498.864
    -7 10 7 919.771 530.48
    7 -10 -5 4413.19 1164.42
    -7 -10 5 4245.63 1025.04
    -7 10 5 5468.96 1307.71
    7 -10 -5 3772.24 919.72
    7 10 -5 3607.29 1106.76
    -7 -10 5 4243.55 1408.84
    -7 10 5 5134.26 1164.55
    7 10 -5 5787.27 1258.01
    -7 10 3 11505.5 1915.88
    7 -10 -3 11685.3 1464.01
    7 10 -3 10769.9 1819.19
    7 10 -3 11412.2 1670.55
    -7 10 3 9657.83 1520.45
    7 -10 -3 13346.3 1794.37
    -7 -10 3 12414.7 1657.31
    7 -10 -1 1984.13 698.261
    -7 -10 1 3512.35 878.228
    7 -10 -1 2836.38 686.917
    -7 10 1 2613.51 922.324
    7 10 -1 2116.68 830.944
    7 10 -1 3199.59 898.165
    -7 10 1 2820.25 817.49
    -7 -10 -1 196.689 291.753
    7 -10 1 89.2509 388.028
    -7 10 -1 436.199 419.145
    7 10 1 492.459 404.265
    -7 10 -1 -844.871 497.189
    7 -10 3 7676.19 1356.71
    -7 10 -3 5648.12 1398.34
    7 10 3 6480.79 1340.59
    -7 -10 -3 5801.31 1206.55
    -7 10 -3 5082.57 1089.76
    -7 -10 -5 9165.12 1617.35
    7 -10 5 9867.54 1594.99
    -7 10 -5 10368.8 1789.36
    7 10 5 8386.69 1590.9
    -7 10 -5 9013.67 1485.78
    -7 -10 -7 842.831 551.742
    7 -10 7 1029.36 554.224
    -7 10 -7 770.501 638.306
    7 10 7 532.387 524.03
    7 10 7 -148.388 430.892
    7 10 9 -239.582 350.511
    7 11 -8 1385.81 721.903
    7 -11 -6 4034.44 1127.15
    -7 -11 6 63.7245 313.138
    -7 11 6 1106.13 675.308
    7 -11 -6 -720.033 481.986
    7 11 -6 -108.439 288.518
    -7 -11 6 2394.99 916.044
    7 11 -6 1013.14 654.517
    -7 11 4 13254.4 2146.08
    -7 -11 4 18586 2600.19
    7 11 -4 14913.9 2073.51
    -7 11 4 18954.5 2220.5
    7 11 -4 14105.1 2235.33
    7 -11 -4 16619.6 2169.72
    -7 -11 4 19085 2192.11
    7 -11 -2 8902.06 1523.7
    -7 -11 2 10423.8 1595.73
    -7 11 2 9695.4 1833.81
    -7 11 2 11188.2 1673.28
    7 11 -2 10206.2 1884.19
    7 11 -2 9599.25 1607.35
    -7 -11 0 478.989 442.685
    7 -11 0 -43.9651 370.814
    -7 11 0 547.378 473.048
    7 11 0 834.733 709.139
    -7 11 0 -394.15 380.891
    -7 -11 -2 -450.782 418.187
    7 -11 2 104.541 324.113
    -7 11 -2 1103.91 677.36
    7 11 2 237.022 478.677
    -7 11 -2 378.773 380.879
    -7 -11 -4 4229.04 1144.35
    7 -11 4 3198.1 961.523
    -7 11 -4 5209.71 1364.27
    -7 11 -4 2749.26 893.855
    -8 0 18 2338.31 938.232
    8 0 -18 4077.02 1154.95
    -8 0 18 3626.13 1127.39
    -8 0 18 2893.71 898.143
    -8 0 16 3086.07 937.974
    8 0 -16 3335.38 934.897
    8 0 -16 4225.32 905.908
    8 0 -16 4404.77 915.496
    -8 0 16 4360.36 1011.58
    -8 0 16 3490.36 895.974
    -8 0 14 1230.86 599.527
    8 0 -14 1752.49 563.075
    8 0 -14 1420.47 554.435
    8 0 -14 1045.44 433.3
    -8 0 14 825.336 440.576
    -8 0 14 1404.55 564.967
    8 0 -12 7214.92 975.185
    -8 0 12 7181.93 1177.06
    8 0 -12 7591.78 1181.65
    -8 0 12 6682.02 1091.79
    -8 0 12 8436.01 1275.05
    8 0 -12 8592.43 1080.91
    -8 0 12 6304.83 958.223
    8 0 -10 29913.5 1777.08
    8 0 -10 30976.3 2091.36
    8 0 -10 33002.2 1972.66
    8 0 -10 26573.7 1629.2
    -8 0 10 26666.8 2053.95
    -8 0 10 30520.5 2107.77
    -8 0 10 28860.2 1774.28
    8 0 -8 19673.5 1290.98
    8 0 -8 18511.6 1450.84
    8 0 -8 16679.9 1275.93
    -8 0 8 18760.7 1550.55
    8 0 -8 16391.7 1272.52
    -8 0 8 16224.1 1474.14
    -8 0 8 17246.3 1135.16
    -8 0 8 17278.8 1371.51
    8 0 -6 8312.93 778.716
    8 0 -6 8571.12 890.039
    8 0 -6 9878.21 911.53
    8 0 -6 7361.94 848.412
    -8 0 6 8892.24 1002.24
    -8 0 6 8848.71 1017.37
    8 0 -6 7769.18 724.11
    -8 0 6 8169.5 650.816
    -8 0 6 7298.76 845.018
    8 0 -4 47979.4 2017.79
    8 0 -4 44378.4 1761.42
    -8 0 4 41738.6 1460.42
    8 0 -4 46266.4 2163.27
    -8 0 4 47064.5 2185.83
    -8 0 4 45925.8 2159.66
    8 0 -4 48342.5 1861.3
    8 0 -4 46270.7 2214.67
    -8 0 4 44881.4 2045.8
    8 0 -2 47404.6 1936.56
    8 0 -2 45491.6 1964.47
    8 0 -2 45698.6 1809.93
    -8 0 2 47523.2 2004.92
    -8 0 2 46120 2014.82
    8 0 -2 50491.5 2009.63
    8 0 -2 48792.2 2220.12
    8 0 0 5900.63 667.823
    8 0 0 4165.7 594.165
    8 0 0 5290.6 726.574
    8 0 0 5459.46 625.883
    -8 0 0 5680.59 607.13
    -8 0 0 4840.89 533.676
    8 0 2 24228.6 1485.82
    -8 0 -2 23753.4 1104.43
    8 0 2 25131.9 1538.52
    8 0 2 21534 1210.76
    8 0 2 21180.4 1350.48
    -8 0 -2 23390.9 1511.71
    8 0 4 68534.5 2889.27
    8 0 4 64119.3 2584.06
    -8 0 -4 56895 1557.09
    8 0 4 58674.5 2413.05
    -8 0 -4 66670.7 2840.21
    8 0 6 14793.5 1432.55
    8 0 6 12570.2 1107.66
    8 0 6 11602.4 1198.2
    -8 0 -6 15551.5 1464.8
    -8 0 -8 534.327 399.062
    8 0 8 437.633 236.651
    8 0 8 736.058 335.264
    8 0 8 683.372 368.914
    8 0 10 10557.7 1437.09
    -8 0 -10 11373.1 1577.81
    8 0 10 10577.5 1422.55
    -8 0 -10 11121.7 1533.17
    8 0 12 15712.5 1892.37
    -8 0 -12 18955.9 2180.3
    8 0 12 16587.4 1984.38
    -8 0 -12 18468.1 2162.08
    8 0 14 791.909 537.565
    8 0 14 1413.29 660.582
    -8 0 -14 2281.08 934.177
    -8 0 -14 1519.66 729.402
    8 0 16 209.678 363.937
    -8 0 -16 148.121 354.05
    8 0 16 -269.622 421.374
    -8 0 -16 698.893 537.792
    8 -1 -19 8083.08 1458.2
    -8 1 17 2665.74 883
    -8 -1 17 4349.08 1135.9
    -8 -1 17 3344.61 920.822
    8 1 -17 4834.27 1281.89
    8 -1 -17 2760.62 844.886
    8 -1 -17 1979.66 705
    -8 1 17 2443.47 780.849
    8 -1 -17 4072.9 980.678
    -8 1 17 1781.7 796.934
    -8 -1 17 2918.09 869.851
    -8 1 17 3094.5 857.547
    8 1 -17 2487.75 890.865
    -8 1 15 355.075 355.183
    -8 -1 15 818.621 688
    -8 1 15 103.602 400.984
    8 1 -15 331.513 391.145
    8 -1 -15 45.5364 346.72
    8 -1 -15 364.999 388.76
    8 1 -15 241.122 285.062
    8 -1 -15 1054.99 487.213
    -8 -1 15 269.08 351.146
    -8 1 15 16.1747 380.64
    -8 -1 15 256.889 317.319
    -8 1 15 478.653 315.792
    -8 -1 13 4489.28 1023.42
    -8 1 13 4359.65 923.049
    8 1 -13 6220.88 1149.64
    8 -1 -13 5767.09 1036.46
    8 1 -13 3944.48 714.605
    8 -1 -13 3683.44 797.112
    -8 -1 13 3661.73 823.464
    -8 1 13 4799.79 904.682
    -8 1 13 6301.16 1055.13
    8 -1 -13 6853.58 1086.6
    -8 1 13 4420.99 942.343
    8 1 -13 6221.03 949.762
    -8 -1 13 4433.67 964.804
    8 1 -11 18846.3 1398.22
    8 -1 -11 21719.3 1699.99
    8 1 -11 23605 1998.69
    8 -1 -11 21352.6 1770.21
    8 1 -11 20914.6 1564.82
    -8 -1 11 19454.2 1756.74
    -8 1 11 20764.6 1807.01
    -8 -1 11 19363 1868.2
    -8 1 11 20132.3 1642.35
    8 -1 -11 21989.5 1745.89
    -8 1 11 17563.6 1690.14
    8 1 -9 21450.6 1307.68
    8 -1 -9 20468.3 1477.81
    8 1 -9 20502.1 1681.15
    8 -1 -9 19622.6 1500.51
    8 -1 -9 21412.8 1575.7
    -8 1 9 18590.3 1626.52
    -8 -1 9 18639.7 1627.51
    -8 1 9 21144.1 1709.84
    -8 -1 9 18467.9 1681.62
    -8 1 9 18539.7 1380.18
    8 1 -9 16150.1 1645.18
    8 -1 -9 14820 1167.25
    8 1 -9 19699.8 1380.03
    8 1 -9 15877.5 1338.69
    -8 -1 7 14334.8 1381.77
    8 -1 -7 18264 1297.38
    8 1 -7 18427.8 1084.71
    8 1 -7 17928.6 1413.9
    8 -1 -7 16096.6 1241.56
    8 -1 -7 18384.9 1347.38
    8 1 -7 15979.5 1317.36
    8 1 -7 18028.7 1235.24
    8 -1 -7 14862.2 1165.54
    -8 -1 7 17839.9 1472.27
    -8 1 7 17156.3 1457.35
    -8 1 7 15889.6 1392.75
    8 -1 -7 17058.7 953.932
    -8 -1 7 16730 899.341
    -8 1 7 15879.2 1102.37
    8 1 -7 17082.6 1533.17
    -8 -1 7 17476.1 1405.36
    -8 1 7 15243.5 1182.65
    8 -1 -5 14365.3 1069.43
    8 1 -5 14168.9 1129.45
    8 1 -5 13551.9 853.831
    8 -1 -5 14549.4 1098.78
    -8 -1 5 15195.6 1277.28
    -8 1 5 14968.8 1271.65
    -8 -1 5 12754.1 1196.68
    -8 1 5 15336.8 1266.13
    -8 -1 5 12517.2 592.269
    8 1 -5 14558.5 1088.92
    -8 1 5 13650.3 932.481
    8 1 -5 15390 1313.84
    8 -1 -5 13548.5 1121.14
    8 1 -5 13040.4 1177.57
    -8 -1 5 14617.2 1205.69
    -8 1 5 14523.9 1077.63
    8 -1 -5 15635 1174.36
    8 1 -3 16017.2 1122.52
    8 -1 -3 15834.5 1076.64
    8 -1 -3 16898.8 1109.72
    8 1 -3 17454.5 1250.2
    8 1 -3 16097 958.984
    8 -1 -3 15040.3 1013.85
    8 1 -3 17028.1 1316.82
    8 -1 -3 15952.3 1225.2
    -8 -1 3 16474.6 1244.09
    -8 1 3 17343.4 1254.86
    8 1 -3 18752.8 1210.26
    -8 -1 3 16928.6 1227.14
    -8 1 3 16447.4 1255.68
    -8 1 3 15088.6 978.575
    8 -1 -3 17371.9 1223.46
    8 1 -3 18400.6 1284.45
    8 1 -1 58166.7 2098.05
    -8 -1 1 62429.5 2096.73
    8 1 -1 54623.1 2209.63
    8 -1 -1 61216.9 2171.13
    8 -1 -1 49380.2 1912.33
    8 -1 -1 52365.1 2036.94
    8 1 -1 58277.7 2503.15
    8 -1 -1 54622.2 2332.89
    -8 -1 1 56435.2 2165.35
    8 1 -1 54288.1 1859.49
    8 -1 -1 53261.1 1843.21
    -8 1 1 58661.3 2146.29
    -8 1 1 55613.7 2089.12
    8 -1 1 55714.9 1382.13
    -8 -1 -1 44027.9 1186.9
    8 1 1 57620.7 2177.45
    8 1 1 55549.3 2314.43
    8 -1 1 51588 2152.99
    8 -1 1 54456.4 2365.31
    -8 -1 -1 52638 1995.42
    -8 1 -1 51558.3 1856.21
    8 -1 1 56121.7 2228.61
    -8 1 -1 48438.6 1934.27
    8 1 1 53680.1 2063.75
    -8 1 -1 57383.5 2402.75
    8 1 1 56347.8 2484.38
    -8 -1 -1 50092.6 1653.78
    8 -1 3 9839.52 728.515
    8 1 3 9459.37 991.166
    8 -1 3 9788.64 1009.61
    8 -1 3 10625.7 1011.99
    -8 -1 -3 9271.16 720.933
    -8 1 -3 9668.31 598.97
    8 1 3 11342.2 1075.38
    8 1 3 8662.63 508.637
    8 1 3 10187.2 954.537
    8 -1 3 8606.8 749.865
    8 -1 3 9400.1 965.605
    -8 -1 -3 10810.9 1058.72
    -8 1 -3 10564.8 1076.88
    8 1 5 8366.62 1033.64
    8 -1 5 7892.8 1012.54
    8 1 5 6925.33 843.591
    -8 -1 -5 6207.38 525.104
    8 1 5 7239.69 923.794
    8 -1 5 7362.98 856.163
    8 -1 5 8004.35 870.658
    -8 -1 -5 7112.38 945.315
    -8 1 -5 6886.28 967.641
    8 1 7 22119.5 1795.55
    8 -1 7 22459.3 1886.56
    8 -1 7 22266.9 1495.4
    -8 -1 -7 22581.4 1850.47
    8 1 7 22901.7 1562
    8 1 7 22405.3 1805.56
    8 -1 7 21273.3 1698.58
    -8 1 -7 23899.5 1958.71
    8 1 9 12923.8 1493.43
    8 -1 9 12208.2 1530.41
    -8 -1 -9 13957.5 1713.56
    8 -1 9 11159.9 1059.56
    8 1 9 10373.8 1375.79
    8 -1 9 12281.1 1452.19
    -8 -1 -9 14278.4 1610.43
    -8 1 -9 11044.4 1494.71
    8 1 9 11092.6 1095.9
    -8 1 -11 3746.3 927.446
    -8 -1 -11 2260.41 760.797
    8 -1 11 2308.85 762.086
    8 1 11 2365.6 696.34
    8 1 11 2200.59 671.527
    8 -1 11 2998.9 828.519
    -8 -1 -11 2589.69 777.179
    -8 1 -11 3428.52 928.874
    -8 1 -13 3137.08 923.284
    -8 -1 -13 3428.79 1035.59
    8 1 13 2397.38 798.428
    8 1 13 2757.08 888.219
    8 -1 13 2741.51 898.307
    8 -1 13 1972.8 702.477
    -8 -1 -13 3968.22 1035.64
    -8 1 -13 2313.15 829.503
    8 -1 15 3088.41 996.162
    -8 -1 -15 4344.12 1134.78
    8 1 15 2378.59 823.079
    8 1 15 2517.81 892.37
    8 -1 15 1847.18 800.7
    -8 1 -15 4867.2 1204.83
    -8 1 -15 3119.01 1015.1
    -8 -1 -15 3328.04 1040.64
    -8 -2 18 1297.8 725.205
    -8 -2 18 1229.68 637.842
    8 2 -18 1350.12 694.901
    8 -2 -18 -701.974 490.737
    8 -2 -18 2605.9 865.062
    -8 2 18 985.444 566.856
    -8 -2 18 1190.02 657.123
    -8 2 18 1302.86 647.763
    8 2 -18 789.874 523.162
    -8 -2 16 -712.462 538.192
    8 2 -16 1269.26 717.593
    8 -2 -16 -1039.24 546.992
    -8 -2 16 -71.4684 312.97
    8 -2 -16 548.395 432.813
    -8 2 16 101.706 374.302
    -8 -2 16 -0.82122 361.628
    -8 2 16 -66.8579 447.32
    -8 2 16 154.086 325.601
    -8 2 16 30.3762 288.056
    8 2 -16 -184.183 372.88
    -8 -2 14 2773.89 870.191
    -8 2 14 2400.22 703.385
    8 2 -14 2428.24 789.666
    8 -2 -14 2433.67 685.284
    -8 -2 14 2574.35 809.318
    8 -2 -14 2370.3 655.97
    8 -2 -14 2543.39 722.081
    -8 2 14 4648.31 992.64
    -8 2 14 2447.68 730.501
    -8 -2 14 1966.01 626.947
    -8 2 14 2150.49 667.175
    -8 2 14 2379.37 709.83
    8 2 -14 3093.62 900.344
    8 -2 -12 24980.7 2030.43
    8 2 -12 25500.2 2274
    8 -2 -12 26870.5 1976.77
    8 -2 -12 28547 2164.34
    8 2 -12 27622.1 1791.88
    -8 -2 12 25016.8 2080.27
    -8 2 12 24443.7 2066.42
    -8 -2 12 22438.8 2122.69
    -8 2 12 21856.9 1949.54
    -8 2 12 18728.5 1802.47
    -8 2 12 23420.4 1940.45
    8 2 -12 17931.3 1910.85
    -8 -2 12 28544.5 2447.35
    -8 2 12 24133.4 2020.42
    8 2 -10 23136.2 1334.65
    8 -2 -10 24342 1802.77
    8 2 -10 25970.2 2049.13
    8 -2 -10 21962.9 1602.5
    8 -2 -10 22750.8 1768.37
    8 -2 -10 21749.2 1388.34
    -8 2 10 26795 2023.99
    8 2 -10 22694.9 1719.49
    -8 -2 10 20777.3 1960.71
    -8 2 10 21727.5 1822.82
    -8 2 10 23087 1734.39
    8 2 -10 21794.8 1903.32
    -8 -2 10 23388.8 1894.71
    8 2 -10 24463.1 1547.32
    -8 -2 8 109.606 214.352
    8 2 -8 479.137 325.458
    8 -2 -8 405.072 181.443
    8 2 -8 797.859 248.762
    8 -2 -8 550.774 324.266
    8 2 -8 604.591 300.368
    8 -2 -8 432.656 280.253
    8 -2 -8 316.595 228.263
    -8 -2 8 946.789 449.587
    8 2 -8 616.078 276.073
    8 -2 -8 455.862 124.813
    -8 -2 8 457.925 522.697
    -8 2 8 742.473 320.592
    -8 2 8 467.472 341.315
    -8 2 8 1051.98 483.316
    -8 -2 8 826.073 417.506
    8 2 -8 752.67 480.187
    -8 2 8 396.206 237.566
    -8 -2 6 1252.26 359.085
    8 2 -6 1482.88 439.502
    8 -2 -6 1447.36 389.054
    8 2 -6 1658.19 494.145
    8 -2 -6 1073.58 385.263
    8 -2 -6 1212.54 367.173
    -8 -2 6 1094.71 397.647
    8 2 -6 1336.88 259.168
    -8 2 6 1954.33 590.247
    -8 -2 6 1558.59 534.429
    8 2 -6 1847.21 466.214
    -8 2 6 1431.37 430.435
    -8 2 6 1102.21 333.553
    -8 -2 6 1644.39 474.054
    8 2 -6 1058.5 436.117
    8 -2 -6 1004.01 406.723
    -8 2 6 1043.05 267.57
    -8 -2 4 72925.3 2328.4
    8 -2 -4 75331.2 2742.42
    8 2 -4 69936.1 2655.07
    8 -2 -4 71836.4 2515.09
    8 2 -4 69584.7 2061.24
    -8 -2 4 66202.9 2871.88
    8 2 -4 69478.5 3018.61
    -8 2 4 74399.1 2961.62
    -8 2 4 75425 2976.34
    8 2 -4 74891.8 2843.32
    -8 2 4 71631.1 2622.61
    8 2 -4 80388 3020.83
    -8 -2 4 76236.7 2975.61
    8 -2 -4 72874.8 2757.81
    -8 -2 4 71964.7 2938.4
    8 -2 -4 69263.1 2799.36
    8 -2 -2 89351.8 2870.54
    8 2 -2 90050.1 2765.69
    8 2 -2 89936 3072.04
    8 -2 -2 90064.3 2716.2
    8 -2 -2 77787.1 2367.67
    -8 -2 2 91226 2884.23
    8 2 -2 90622.1 3335.15
    -8 -2 2 93572.9 3154.73
    8 2 -2 86867.8 2246.08
    8 2 -2 92961 3048.53
    -8 2 2 101646 3135.86
    -8 2 2 94234.7 3032.21
    8 -2 -2 87871.4 3114.46
    -8 -2 2 90362.4 2039.68
    8 -2 0 3068.91 477.496
    8 -2 0 3521.5 563.567
    8 2 0 3211.8 483.314
    8 2 0 2817.51 506.094
    8 2 0 3728.33 685.732
    8 -2 0 3372.94 593.934
    -8 2 0 2524.19 450.526
    8 -2 0 3003.05 366.029
    -8 2 0 2841.7 531.751
    -8 -2 0 3177.06 453.482
    -8 -2 0 2234.98 271.153
    8 -2 0 2485.75 315.355
    8 -2 2 -30.7021 94.8226
    8 -2 2 -57.7422 195.605
    -8 2 -2 262.214 162.834
    8 2 2 84.9355 171.042
    8 -2 2 520.492 321.727
    8 -2 2 217.87 109.682
    8 -2 2 592.197 273.98
    8 2 2 28.1309 175.62
    8 2 2 49.3341 187.403
    -8 -2 -2 171.995 88.3273
    -8 2 -2 279.728 194.26
    8 -2 4 36526 1702.65
    8 2 4 40237.8 2153.76
    8 -2 4 37301.1 2155.21
    8 2 4 34215.8 2042.33
    8 2 4 36917.5 2058.26
    8 -2 4 33532.7 1641.91
    8 -2 4 37543.7 2082.26
    -8 2 -4 30773 986.803
    -8 -2 -4 34459.3 1968.42
    -8 2 -4 35778.2 2150.27
    8 -2 4 37185.2 2043.66
    8 -2 6 47227.3 2281.56
    -8 2 -6 47515.6 2742.35
    8 2 6 47752.9 2463.41
    8 2 6 52066.2 2678.44
    8 -2 6 48888.8 2764.12
    8 -2 6 48446.3 2385.76
    8 2 6 46215 2577.89
    8 -2 6 42896.2 2265.14
    -8 -2 -6 48133.3 2564.51
    -8 -2 -8 4658.34 1040.13
    8 -2 8 5339.1 1010.22
    8 -2 8 4763.39 721.651
    8 2 8 5518.85 958.199
    8 -2 8 4392.18 825.543
    8 2 8 6102.01 979.66
    -8 -2 -8 5111.4 918.536
    8 2 8 5268.47 804.435
    -8 2 -8 4990.61 988.552
    8 -2 10 -117.978 366.54
    8 2 10 313.734 363.089
    -8 -2 -10 199.862 324.438
    8 -2 10 298.928 335.988
    8 2 10 99.9207 267.593
    -8 -2 -10 -166.198 272.109
    -8 2 -10 -325.159 349.018
    8 2 12 2758.3 776.655
    8 -2 12 3264.52 884.146
    -8 -2 -12 5019.87 1174.34
    8 2 12 2807.51 858.041
    8 -2 12 2805.4 876.786
    -8 2 -12 3522.95 1012.58
    -8 2 -12 2756.76 892.068
    -8 -2 -12 4705.21 1072.17
    -8 -2 -14 9853.65 1704.71
    8 -2 14 6869.2 1388.93
    -8 2 -14 8150.23 1441.1
    8 2 14 6590.22 1344.65
    8 -2 14 7722.98 1435.38
    8 2 14 7314.6 1309.6
    -8 2 -14 10802.3 1828.65
    -8 -2 -14 10185.4 1625.56
    8 2 16 1472.5 646.303
    8 -2 16 1286.37 590.747
    -8 -3 17 712.25 555.585
    -8 3 17 -493.569 650.22
    -8 -3 17 -501.821 465.484
    8 3 -17 1123.12 648.958
    8 -3 -17 1108.4 633.018
    -8 3 17 541.155 467.899
    -8 -3 17 -334.761 418.184
    -8 3 17 681.036 475.395
    -8 3 17 27.3376 212.468
    8 3 -17 -722.306 529.352
    8 -3 -17 -621.025 496.675
    -8 -3 15 147.182 345.689
    8 3 -15 203.77 429.028
    8 -3 -15 257.669 340.352
    -8 -3 15 644.088 514.315
    -8 3 15 217.882 270.845
    -8 -3 15 529.158 320.128
    -8 3 15 780.636 486.697
    -8 3 15 954.587 506.962
    -8 3 15 670.118 441.232
    8 3 -15 475.787 517.309
    8 -3 -15 -185.622 439.347
    8 -3 -13 18934 1930.7
    8 3 -13 21470.3 2224.71
    8 -3 -13 20806.6 1693.22
    -8 -3 13 18535.6 1907.24
    -8 -3 13 17249.1 1981.21
    -8 3 13 15965 1731.19
    -8 3 13 14879.7 1694.05
    -8 3 13 17676.5 1843.44
    -8 3 13 15343.1 1814.47
    8 3 -13 16406.3 1862.12
    8 -3 -13 23491.8 2113.67
    -8 -3 13 22836.8 2374.92
    -8 3 13 18420.4 1754.38
    8 -3 -11 24333.5 2001.41
    8 3 -11 27516.8 2301
    8 -3 -11 25458.5 1701.66
    8 -3 -11 25374.4 2013.46
    8 3 -11 28031.4 1638.64
    -8 3 11 26852.4 2175.63
    -8 -3 11 25593.9 2111.76
    -8 -3 11 21671.1 2135.41
    -8 3 11 18970.5 1722
    -8 3 11 23580.8 2000.32
    -8 3 11 24358.5 1943.11
    8 3 -11 20950.5 1948.64
    -8 -3 11 26351.4 2346.58
    -8 -3 9 191.848 294.746
    8 3 -9 -130.563 269.677
    8 -3 -9 240.922 265.475
    -8 -3 9 619.145 409.327
    -8 3 9 148.524 273.587
    8 3 -9 148.949 262.111
    8 -3 -9 -234.854 198.839
    -8 3 9 90.9889 275.611
    -8 -3 9 398.153 412.929
    8 -3 -9 198.998 286.789
    -8 3 9 260.73 240.786
    -8 3 9 272.208 310.827
    8 -3 -9 394.859 286.828
    8 3 -9 219.177 252.733
    8 3 -7 813.385 404.461
    -8 -3 7 -21.7012 205.533
    8 3 -7 -66.2171 275.423
    8 -3 -7 272.384 222.456
    -8 3 7 528.037 399.76
    8 -3 -7 173.405 269.685
    -8 -3 7 414.854 282.895
    8 3 -7 434.046 136.527
    -8 3 7 5.24599 162.05
    -8 -3 7 409.592 362.266
    8 3 -7 -210.527 273.037
    -8 3 7 282.31 276.829
    -8 3 7 564.634 418.272
    8 -3 -7 92.6652 240.416
    -8 -3 7 117.342 346.142
    -8 3 7 407.732 169.193
    8 -3 -7 216.29 227.39
    8 3 -7 592.195 422.327
    8 -3 -5 38059.7 2056.52
    8 3 -5 40346.9 2089.04
    8 -3 -5 39405.8 1789.78
    8 3 -5 37976 1230.89
    -8 3 5 35933.9 1160.11
    8 3 -5 35837.9 2322.06
    8 -3 -5 36012.4 2053.66
    -8 3 5 41148.7 2324.25
    8 -3 -5 38609.1 2049.36
    -8 -3 5 36315 2310.45
    -8 3 5 34863.7 1468.22
    8 3 -5 39844.1 2201.57
    -8 3 5 37464.7 1982.19
    -8 3 5 42263.2 2315.01
    8 3 -5 42491.8 2282.15
    -8 -3 5 38989.1 2231.26
    -8 -3 5 40182.4 2263.89
    8 3 -5 35657.3 2208.71
    -8 -3 5 39461.9 1844.03
    -8 -3 3 83703.1 1956.38
    8 3 -3 98407.6 3073.68
    8 -3 -3 96552.7 3239.91
    8 -3 -3 78065.4 2234.23
    8 -3 -3 91007.8 2766.92
    8 3 -3 101201 3845.43
    -8 3 3 104092 3504.72
    -8 -3 3 96856 3486.53
    8 3 -3 90975 2104.45
    8 3 -3 102497 3498.28
    -8 3 3 96788.5 3377.97
    -8 3 3 100735 3239.04
    -8 -3 3 101950 3505.46
    8 -3 -3 101036 3288.49
    8 3 -3 93494.4 3618.34
    -8 -3 3 98759.8 2641.47
    8 3 -1 13051.1 1008.48
    8 -3 -1 14330.9 1156.65
    8 3 -1 15228.2 1258.86
    -8 3 1 14068.3 1161.32
    8 -3 -1 11877.5 867.541
    8 3 -1 14797.5 1407.15
    -8 -3 1 14651.1 1140.13
    8 3 -1 13709.8 1220.65
    -8 3 1 14172.8 1104.6
    8 -3 -1 12182.5 894.534
    8 3 -1 13279.9 1298.07
    -8 -3 1 16309.1 924.127
    8 -3 1 2452.64 397.402
    8 3 1 3053.87 474.582
    8 3 1 2837.74 562.029
    8 -3 1 2196.4 483.993
    8 -3 1 2668.65 489.524
    -8 -3 -1 2721.85 390.182
    8 3 1 2822.81 606.776
    -8 3 -1 2022.89 465.479
    8 3 1 3292.39 689.159
    -8 -3 -1 2128.14 363.061
    8 3 3 8513.66 976.263
    8 -3 3 7671.36 944.874
    8 3 3 8076.43 1063.32
    8 -3 3 8831.18 973.025
    8 3 3 7602.17 982.06
    8 -3 3 7076.32 602.99
    -8 -3 -3 6186.93 390.906
    -8 -3 -3 7941.2 884.118
    -8 3 -3 7206.79 938.203
    8 3 3 7550.2 987.85
    8 -3 3 8441.6 785.182
    8 3 5 65952.1 2956.32
    8 -3 5 66328.6 3212.12
    8 -3 5 64348.4 2964.28
    -8 3 -5 62266 3110.17
    8 -3 5 63486.4 2949.27
    8 3 5 64532.1 3129.43
    8 3 5 69586.9 3177.64
    8 -3 5 53635.8 2367.62
    -8 -3 -5 61756.7 2772.64
    8 3 5 62358.6 2910.81
    8 -3 5 68436.8 2714.78
    8 -3 7 20341.8 1697.54
    8 3 7 25266.1 1913.64
    8 -3 7 25779.8 1826.01
    8 -3 7 22079.4 2005.01
    -8 -3 -7 24667 2148.11
    8 3 7 21845.4 1899.81
    8 3 7 21953.2 1771.79
    8 -3 7 22534.5 1718.87
    -8 -3 -7 24955.1 1886.48
    -8 3 -7 25633 2128.38
    -8 3 -9 243.873 403.297
    8 -3 9 389.463 286.091
    8 3 9 -92.8507 296.407
    -8 -3 -9 289.521 367.086
    8 -3 9 708.813 511.009
    8 3 9 273.394 309.884
    8 -3 9 68.3143 250.474
    8 -3 9 -289.723 283.025
    -8 -3 -9 163.465 214.463
    8 -3 11 573.878 491.372
    -8 3 -11 -122.019 275.197
    8 3 11 12.4996 262.163
    8 3 11 -12.0185 335.848
    8 -3 11 -785.18 454.228
    -8 -3 -11 -210.944 372.457
    -8 -3 -11 88.529 213.419
    -8 3 -11 29.0638 267.028
    -8 -3 -13 10809.2 1781.59
    8 3 13 7018.24 1234.9
    8 -3 13 7180.59 1398.45
    8 3 13 6109.16 1330.24
    8 -3 13 7050.7 1293.02
    -8 3 -13 5137.85 1105.4
    -8 3 -13 8814.96 1621.42
    -8 -3 -13 7681.37 1307.41
    8 -3 15 8341.56 1608.28
    -8 -3 -15 9356.21 1764.9
    8 3 15 5356.28 1164.81
    8 3 15 8048.4 1581.93
    8 -3 15 6278.45 1368.29
    -8 3 -15 8013.56 1602.12
    -8 4 18 -303.424 431.707
    -8 -4 16 971.59 649.421
    8 4 -16 1071.04 665.532
    -8 4 16 2259.55 849.955
    -8 4 16 713.727 480.841
    -8 -4 16 467.093 551.715
    -8 4 16 431.075 318.644
    8 4 -16 180.658 396.462
    8 -4 -16 1140.36 611.478
    8 -4 -16 275.552 380.967
    -8 -4 14 5437.42 1267.18
    8 4 -14 6162.65 1381.15
    8 -4 -14 5266.94 1100.55
    -8 4 14 4706.83 1059.65
    -8 -4 14 5523.99 1125.04
    8 -4 -14 8043.48 1366.17
    -8 4 14 3647.42 854.155
    -8 -4 14 5125.92 1175.49
    -8 4 14 5340.74 1120.46
    -8 4 14 3812.2 882.644
    8 4 -14 3883.18 960.325
    -8 -4 12 9818.97 1449.13
    8 -4 -12 11425.6 1478.31
    8 4 -12 11516.5 1643.9
    8 -4 -12 11648.1 1518.05
    -8 4 12 11112.9 1448.16
    -8 -4 12 11411.5 1499.85
    -8 4 12 9299.76 1432.2
    -8 -4 12 10047 1568.84
    -8 4 12 8335.32 1210.26
    -8 4 12 10540 1438.52
    8 4 -12 9500.56 1337.49
    -8 -4 12 10551.7 1640.51
    -8 4 10 4135.1 834.613
    -8 -4 10 5385.5 1085.19
    -8 -4 10 4319.09 884.805
    8 4 -10 5545.7 1038.92
    8 -4 -10 4725.06 680.486
    -8 4 10 4618.99 913.241
    8 -4 -10 4652.91 734.439
    8 -4 -10 4188.8 842.75
    8 -4 -10 5269.49 956.349
    -8 4 10 4770.47 940.193
    -8 4 10 4619.36 810.47
    -8 -4 10 5148.78 1071.59
    -8 -4 10 5444.57 973.589
    8 4 -10 2604.25 708.511
    -8 -4 8 -68.9068 210.135
    8 4 -8 -290.197 297.177
    8 -4 -8 -108.446 208.227
    8 -4 -8 318.572 315.889
    8 -4 -8 436.583 281.281
    -8 4 8 420.087 343.37
    -8 4 8 11.8969 142.792
    -8 -4 8 -234.449 404.689
    -8 4 8 -466.216 307.928
    8 -4 -8 539.069 372.131
    -8 4 8 -83.1462 263.515
    8 4 -8 -192.002 260.08
    -8 -4 8 -416.491 420.44
    8 4 -8 242.144 299.55
    8 4 -8 248.386 243.778
    8 -4 -6 4329.45 564.964
    8 4 -6 5179.31 805.583
    -8 4 6 5334.72 877.296
    -8 -4 6 4361.04 790.666
    8 -4 -6 3229.41 659.55
    8 -4 -6 4817.24 781.272
    -8 4 6 4180.4 531.728
    -8 -4 6 5129.25 964.622
    8 4 -6 4128.01 901.707
    -8 4 6 3753.85 691.31
    -8 4 6 4992.74 886.699
    -8 4 6 3334.23 424.583
    8 4 -6 2854.82 706.13
    -8 -4 6 3411.28 751.245
    8 4 -6 4930.35 840.964
    -8 -4 6 4712.33 744.889
    8 -4 -4 55868.8 2601.92
    8 4 -4 53716.9 2396.22
    8 4 -4 55873.6 3099.91
    8 -4 -4 54392.7 2513.57
    -8 4 4 58306.1 2846.45
    8 4 -4 53968.1 2736.09
    -8 4 4 55766.6 2721.37
    -8 4 4 52752.5 2549.3
    -8 -4 4 55728.4 2779.67
    -8 -4 4 53577.5 2948.11
    8 4 -4 51321.1 2863.43
    -8 -4 4 56927.4 2301.41
    8 4 -2 36511.7 1796.12
    8 -4 -2 35321.9 2002.72
    8 -4 -2 28642.4 1276.88
    8 4 -2 37735.7 2481.53
    -8 -4 2 32420.1 2181.01
    -8 4 2 36794.3 2130.32
    8 4 -2 34335.1 2122.01
    -8 -4 2 37669.8 2157.71
    -8 4 2 31962.8 1997.03
    -8 4 2 33156 1735.92
    8 4 -2 33033.5 2307.5
    8 -4 -2 30865.6 1832.44
    -8 -4 2 39813.3 1776.62
    -8 -4 0 276.08 179.337
    8 -4 0 249.439 241.534
    8 -4 0 174.049 224.111
    8 4 0 186.123 170.852
    8 4 0 327.907 310.304
    8 -4 0 552.548 247.921
    8 4 0 238.804 298.087
    -8 -4 0 580.551 275.346
    8 4 0 -60.4263 155.35
    8 4 0 148.571 301.809
    -8 4 0 99.6189 163.071
    -8 -4 0 -73.7773 208.118
    8 -4 2 -72.552 192.457
    8 4 2 181.784 226.433
    8 4 2 -139.656 228.014
    8 4 2 -62.5655 335.476
    8 -4 2 109.214 75.7031
    -8 -4 -2 293.578 168.531
    8 4 2 173.341 254.942
    8 -4 2 -26.0775 232.695
    8 -4 2 -144.016 211.423
    8 4 2 373.509 353.365
    -8 4 -2 -65.9321 195.407
    8 4 4 32995.6 2016.95
    8 -4 4 32705.8 2178.82
    8 4 4 34888.5 2267.61
    8 -4 4 29834.6 1514.56
    8 -4 4 31632.2 2000.01
    -8 -4 -4 32854.5 1863.01
    -8 4 -4 34028 2200.44
    8 4 4 35588 2447.26
    8 4 4 33289 2153.28
    8 -4 4 36353 1937.24
    8 4 6 31544.4 2112.2
    -8 -4 -6 34078.1 2532.37
    8 -4 6 32967 2409.15
    8 4 6 33229.8 2333.7
    8 -4 6 28177.5 1792.64
    -8 -4 -6 31981.8 1997.47
    -8 4 -6 32330.7 2355.37
    8 4 6 33146.3 2411.11
    8 4 6 34192.6 2187.38
    8 -4 6 32989.3 2094.45
    8 -4 8 357.737 341.772
    8 4 8 419.883 206.193
    8 -4 8 384.694 347.44
    8 4 8 260.692 332.507
    8 -4 8 143.153 273.075
    8 -4 8 952.952 466.138
    8 4 8 542.729 316.354
    -8 -4 -8 149.489 370.698
    -8 -4 -8 302.78 248.103
    -8 4 -8 406.296 334.479
    8 -4 10 -33.9512 365.586
    8 4 10 384.395 244.081
    8 -4 10 410.879 411.545
    8 -4 10 495.459 264.412
    8 4 10 330.261 414.568
    -8 -4 -10 753.631 606.747
    -8 -4 -10 588.326 316.072
    -8 4 -10 470.456 456.571
    -8 -4 -12 3572.74 1080.6
    8 4 12 2595.45 749.797
    8 -4 12 2842.15 897.434
    8 4 12 3880.83 1051.46
    8 -4 12 3467.05 880.354
    -8 4 -12 3068.6 964.953
    -8 -4 -14 7031.65 1522.68
    8 -4 14 9574.22 1718.06
    8 4 14 5881.2 1154.83
    8 4 14 5468.41 1282.31
    8 -4 14 4884.52 1142.92
    -8 4 -14 10457.1 1814.7
    -8 5 17 1758.9 773.168
    8 5 -17 -1142.92 601.976
    -8 -5 15 5192.35 1321.89
    8 5 -15 4796.24 1267.63
    -8 -5 15 4215.7 1042.54
    8 -5 -15 6528.26 1372.67
    -8 -5 15 3500.33 1013.42
    -8 5 15 2919.41 937.661
    -8 5 15 3661.04 912.862
    8 -5 -15 4401.02 1161.47
    8 5 -15 3439.8 855.788
    -8 -5 13 1394.42 669.944
    -8 -5 13 2081.9 754.339
    8 5 -13 2328.06 809.741
    8 -5 -13 2657.45 825.025
    -8 -5 13 2143.36 691.165
    -8 5 13 2179.88 658.779
    -8 -5 13 2644.48 883.068
    -8 5 13 2548.92 853.895
    -8 5 13 3485.93 878.372
    8 -5 -13 2599.88 855.491
    8 5 -13 1862.89 605.364
    -8 -5 11 234.771 285.956
    -8 -5 11 -217.335 377.851
    8 5 -11 284.131 411.277
    8 -5 -11 -103.066 336.125
    -8 5 11 143.839 226.366
    -8 -5 11 -72.1535 283.11
    -8 5 11 251.658 374.579
    -8 5 11 -287.927 337.545
    -8 -5 11 72.1531 304.692
    8 5 -11 -139.519 277.556
    8 -5 -11 265.333 340.988
    -8 -5 9 2221.53 726.122
    -8 -5 9 1359.99 529.646
    8 5 -9 2065.24 599.649
    -8 5 9 1298.67 398.872
    8 -5 -9 2078.72 576.709
    -8 -5 9 2009.03 729.805
    -8 5 9 2587.05 721.604
    -8 -5 9 1893.52 754.706
    -8 5 9 1942.54 621.378
    -8 5 9 2426.46 698.109
    8 -5 -9 3410.06 810.094
    8 5 -9 1226.1 415.786
    8 5 -9 2028.29 625.631
    8 -5 -7 34716.8 2300.82
    8 5 -7 31037.8 2118.53
    8 -5 -7 25752.7 1414.31
    8 -5 -7 33268.9 2176.89
    -8 -5 7 29254.7 2438.41
    -8 5 7 25895 1503.7
    -8 5 7 30002.6 2205.8
    -8 5 7 32702.6 2236.87
    -8 5 7 34568.4 2485.23
    8 5 -7 28464.2 2126.42
    -8 -5 7 31661.2 2143.08
    8 5 -5 9281.08 1261.48
    8 -5 -5 11247.5 1237.55
    8 5 -5 10721.7 1125.7
    8 5 -5 11575.3 1480.6
    8 -5 -5 11496 1192.53
    -8 -5 5 12368.9 1523.7
    -8 5 5 9136.94 685.962
    8 5 -5 10432.7 1280.46
    -8 5 5 11680.3 1276.21
    -8 -5 5 11096.7 1310.73
    -8 -5 5 12159.8 1194.43
    -8 -5 3 2968.05 561.464
    8 5 -3 3094.71 577.602
    8 5 -3 3714.81 865.119
    8 -5 -3 3149.45 631.047
    8 -5 -3 3036.17 628
    -8 -5 3 2814.49 742.336
    8 5 -3 2503.54 615.715
    8 5 -3 2904.06 753.27
    -8 5 3 2456.29 644.372
    8 -5 -3 1437.32 216.355
    -8 5 3 2209.15 451.424
    -8 -5 3 3324.56 708.421
    8 -5 -1 1890.05 479.253
    -8 -5 1 1480.11 408.983
    8 5 -1 2391.17 475.038
    8 -5 -1 1964.27 361.19
    -8 5 1 2923.4 677.228
    8 5 -1 2656.5 833.905
    -8 -5 1 1817.54 588.833
    8 5 -1 2787.84 647.013
    8 5 -1 2068.02 639.952
    8 5 -1 2516.36 433.452
    8 -5 -1 1989.38 502.455
    -8 5 1 2471.66 478.285
    -8 -5 1 2304.64 564.147
    -8 -5 1 2035.68 297.228
    8 5 1 48612.7 2007.66
    8 5 1 49534 2534.42
    8 -5 1 46257.2 2197.95
    8 -5 1 50098.6 2468.53
    8 5 1 52593 3192.91
    -8 -5 -1 53304.5 2519.36
    8 5 1 47026.5 2247.5
    -8 5 -1 45102.1 2315.76
    -8 -5 -1 48375.6 2475.78
    8 5 1 46421.8 2824.25
    -8 -5 -1 45235.6 2225.23
    8 -5 1 50293.2 2347.61
    8 5 3 13186.6 1282.62
    8 -5 3 12192.6 1253.01
    8 -5 3 12169.8 1299.15
    -8 -5 -3 12700.5 1451.53
    8 5 3 14118.5 1628.4
    -8 -5 -3 13274.6 1044.52
    8 5 3 11030.3 1273.61
    -8 -5 -3 12724.2 1078.94
    -8 5 -3 10995.8 1231.48
    8 5 3 11841.3 1386.85
    8 -5 3 13578.9 1206.74
    8 -5 5 1556.1 475.177
    8 -5 5 2338.29 593.651
    8 5 5 2175.49 546.582
    8 5 5 1438.7 497.133
    8 -5 5 1866.85 567.174
    8 5 5 1545.28 557.779
    8 -5 5 1564.24 398.441
    8 5 5 973.712 488.922
    -8 -5 -5 1830.91 612.069
    8 5 5 1827.88 588.459
    -8 -5 -5 1523.65 408.439
    -8 5 -5 1189.53 443.065
    8 -5 7 652.997 394.174
    -8 -5 -7 467.588 310.481
    8 5 7 1144.04 467.972
    8 -5 7 806.623 459.781
    8 -5 7 545.319 257.623
    8 5 7 289.358 271.78
    8 5 7 285.453 272.28
    -8 -5 -7 457.506 271.429
    -8 5 -7 476.099 317.572
    8 5 7 453.082 327.419
    8 -5 9 13084.9 1620.66
    8 5 9 13059.6 1530.1
    -8 -5 -9 15481.7 1930.56
    8 -5 9 14995.3 1857.17
    8 -5 9 15098.1 1607.74
    8 5 9 14165.9 1760.52
    -8 5 -9 15221.3 1895.4
    8 5 9 13888.1 1477.11
    8 -5 11 1419.91 722.075
    8 -5 11 4156.78 1072.86
    8 5 11 2949.26 772.938
    -8 -5 -11 5158.98 1221.46
    8 5 11 6171.46 1271.47
    -8 5 -11 2853.24 912.855
    -8 -5 -13 65.7358 409.963
    8 -5 13 -535.317 489.587
    8 5 13 441.431 481.71
    -8 5 -13 44.9017 267.928
    8 5 13 -438.206 370.397
    -8 6 16 8005.7 1627.92
    -8 -6 14 771.892 755.236
    -8 -6 14 753.32 689.385
    8 6 -14 -341.511 431.729
    8 -6 -14 1424.44 669.698
    8 -6 -14 33.2098 292.647
    -8 -6 14 837.225 609.439
    -8 -6 14 -124.159 394.494
    -8 6 14 328.387 287.557
    -8 6 14 538.237 288.013
    8 6 -14 414.55 269.281
    -8 -6 12 8652.83 1594.38
    -8 -6 12 4954.36 1170.72
    8 6 -12 7051.83 1340.36
    -8 -6 12 5721.21 1289.65
    8 -6 -12 8145.55 1407.48
    -8 -6 12 8681.99 1412.93
    -8 6 12 7121.51 1348.54
    8 -6 -12 10301.2 1557.02
    -8 6 12 7542.75 1288.55
    8 6 -12 6216.23 1125.49
    -8 -6 10 3271.7 941.355
    -8 6 10 3838.19 876.43
    -8 -6 10 3274.51 880.641
    8 6 -10 3743.98 899.724
    8 -6 -10 3134.2 833.551
    -8 -6 10 3057.03 828.312
    8 -6 -10 3608.11 833.459
    -8 -6 10 2741.78 935.337
    -8 6 10 3896.4 970.784
    8 6 -10 3434.94 718.759
    8 -6 -8 49138.9 2985.54
    8 6 -8 43338.2 2712.7
    -8 -6 8 44875.1 3224.71
    -8 6 8 44139.3 2842.54
    8 -6 -8 45873.7 2783.21
    8 6 -8 38291.8 2666.69
    -8 -6 8 44905.4 3126.24
    -8 -6 8 44068.2 2858.7
    -8 -6 6 4455.97 829.617
    8 6 -6 4256.63 783.065
    8 -6 -6 4268.87 853.498
    8 -6 -6 4518.9 847.945
    -8 -6 6 4027.63 944.067
    8 6 -6 4178.38 911.472
    8 6 -6 4335.15 913.927
    -8 6 6 4444.51 900.116
    8 6 -4 12852.9 1212.45
    8 -6 -4 13912.2 1414.27
    8 -6 -4 12883.6 1307.18
    -8 -6 4 12545.7 1587.19
    8 6 -4 11353.7 1417.39
    -8 6 4 12737 1447.6
    -8 6 4 11284.3 966.818
    -8 -6 4 13376.5 1471.04
    8 6 -4 10434.3 1456.31
    -8 -6 4 14648.2 1358.34
    8 -6 -2 79.3451 207.187
    -8 -6 2 -182.666 224.358
    8 6 -2 83.8251 173.568
    8 -6 -2 -7.50334 225.769
    -8 -6 2 129.795 274.221
    8 6 -2 226.881 429.392
    8 6 -2 -163.632 215.894
    -8 6 2 -149.504 229.138
    -8 6 2 128.164 212.452
    -8 -6 2 259.107 277.616
    -8 -6 0 29994.5 1437.84
    8 6 0 43457 1918.38
    8 -6 0 42003.5 2339.19
    8 -6 0 34659.4 1812.99
    8 6 0 41723.7 2986.57
    -8 -6 0 41274.6 2383.81
    8 6 0 37045.3 2469.28
    8 6 0 39383.9 1949.13
    -8 6 0 37301.3 2081.75
    -8 -6 0 42153.4 2473.02
    -8 -6 0 41459.2 2633.52
    8 6 0 35969.3 2683.56
    -8 -6 0 40459.6 2229.77
    8 -6 0 39132.6 2253.82
    8 6 2 22807.6 1775.07
    8 6 2 22730.2 1279.89
    8 -6 2 20857.9 1635.2
    -8 -6 -2 21299.1 1915.17
    -8 -6 -2 23668.9 1832.78
    8 6 2 19959.7 1595
    -8 6 -2 21739.7 1716.65
    -8 -6 -2 20439.7 1642.94
    8 6 2 22810.9 2045.35
    8 6 2 22188.6 2179.08
    8 -6 2 20971.8 1689.33
    -8 -6 -2 21546.2 1753.75
    8 -6 2 21647.1 1705.12
    -8 -6 -2 17921.1 1373.71
    8 -6 4 734.007 382.761
    -8 -6 -4 1003.95 490.46
    8 -6 4 789.215 381.015
    8 6 4 1520.88 470.367
    8 -6 4 1519.7 537.358
    8 6 4 731.465 366.405
    8 6 4 1045.21 411.059
    -8 6 -4 873.705 364.433
    -8 -6 -4 1541.45 478.988
    -8 -6 -4 507.142 312.528
    8 -6 6 2881.53 695.7
    8 -6 6 2517.58 698.274
    8 6 6 3464.53 729.398
    -8 -6 -6 4188.76 985.726
    8 6 6 2367.24 753.26
    8 6 6 3067.77 818.196
    8 -6 6 1845.77 541.147
    8 6 6 2473.82 739.449
    -8 6 -6 3763.8 838.511
    8 -6 8 4212.15 918.788
    8 6 8 4631.64 874.092
    -8 -6 -8 4780.04 1138.13
    8 -6 8 2746.96 842.426
    8 6 8 3499.71 946.307
    8 6 8 3688.77 964.656
    8 6 8 4113.98 881.666
    -8 6 -8 5011.59 1079.56
    -8 -6 -8 3528.28 878.614
    8 -6 10 9574.33 1523.2
    -8 -6 -10 8070.51 1517.05
    8 6 10 12275.7 1493.81
    -8 -6 -10 16118 2078.72
    8 -6 10 10944.1 1688.79
    8 6 10 11170.8 1699.08
    -8 6 -10 13538.1 1879.73
    8 -6 12 127.255 388.795
    -8 -6 -12 317.779 372.108
    8 -6 12 899.603 578.306
    8 6 12 1606.67 721.517
    -8 -6 -12 -80.8913 281.785
    -8 6 -12 1091.91 614.484
    -8 -7 13 2416.51 846.296
    -8 -7 13 615.484 818.728
    8 7 -13 1664.51 842.803
    -8 -7 13 637.427 647.964
    -8 7 13 1502.16 737.754
    -8 -7 13 593.279 454.639
    8 -7 -13 602.48 442.167
    8 -7 -13 2317.37 823.137
    -8 -7 11 2433.03 837.192
    -8 -7 11 1766.1 798.92
    8 7 -11 5621.8 1162.85
    8 -7 -11 4572.43 1062.93
    8 -7 -11 3952.65 966.14
    -8 -7 11 3665.97 1005.62
    -8 7 11 5462.72 1180.06
    -8 -7 11 2940.74 890.688
    -8 -7 9 4631.9 1075.14
    -8 7 9 4318.04 1037.82
    -8 -7 9 5689.32 1106.53
    8 7 -9 6320.33 1158.24
    8 -7 -9 6343.47 1201.47
    8 -7 -9 6210.68 1088.29
    -8 -7 9 5681.83 1221.56
    8 7 -9 5010.69 1026.31
    -8 7 9 5864.29 1157.63
    8 -7 -7 28120.9 2277.34
    8 7 -7 26185.8 2053.25
    8 -7 -7 28914.7 2228.13
    -8 -7 7 27013.3 2582.49
    -8 7 7 27543.1 2494.08
    8 7 -7 23353.6 2258.74
    -8 7 7 30566.8 2433.46
    8 7 -7 25240 2304.05
    -8 -7 7 26009.3 2351.51
    -8 -7 7 29924.7 2358.12
    -8 -7 5 140.515 279.922
    -8 -7 5 146.365 290.259
    8 7 -5 524.732 327.327
    -8 -7 5 184.919 307.84
    8 -7 -5 305.134 246.909
    8 -7 -5 347.355 283.468
    8 7 -5 -211.347 331.03
    8 7 -5 330.6 416.463
    -8 7 5 -25.9263 302.838
    8 7 -3 16982.6 1365.12
    8 -7 -3 13691.1 1474.22
    8 -7 -3 15826.3 1495.97
    8 7 -3 14579.2 1646.49
    -8 7 3 17510.2 1740.31
    -8 -7 3 15984.1 1869.66
    -8 -7 3 16061.9 1671.42
    8 7 -3 14479.6 1801.65
    8 -7 -3 15673.8 1668.85
    -8 -7 3 16694.3 1557.45
    8 -7 -1 -174.56 310.265
    -8 -7 1 -415.692 296.342
    8 7 -1 216.949 170.645
    -8 -7 1 -185.491 259.631
    8 7 -1 -57.0565 269.746
    8 7 -1 -95.1539 311.7
    -8 7 1 267.876 332.984
    -8 -7 1 -71.6299 212.111
    -8 7 1 -216.773 174.264
    8 -7 -1 -91.4884 274.574
    8 7 1 33701.3 2705.68
    8 -7 1 33173 2012.06
    -8 -7 -1 36046 2321.03
    8 -7 1 39896.3 2431.07
    -8 -7 -1 43624.1 2741.81
    8 7 1 36918 2105.22
    -8 7 -1 34523.8 2163.18
    -8 -7 -1 36875.1 2380.38
    -8 -7 -1 36693.4 2349.18
    8 -7 1 38387.2 2441.59
    -8 -7 -3 7997.87 962.216
    -8 -7 -3 12222.7 1505.33
    8 -7 3 11136.8 1312.56
    8 -7 3 9473.25 1200.14
    8 7 3 9451.72 1169.77
    8 7 3 8944.29 1337.77
    -8 7 -3 9135.47 1207.44
    -8 -7 -3 10880 1230.87
    -8 -7 -3 9155.42 1276.06
    8 -7 3 10522.9 1313.55
    8 7 5 8952.31 1193.14
    -8 -7 -5 6644.32 1044.88
    -8 -7 -5 9639.81 1479.31
    8 -7 5 8724.4 1281.6
    8 -7 5 9713.92 1227.8
    8 7 5 7241.93 1194.24
    8 7 5 8129.41 1297.18
    -8 7 -5 7620.32 1237.25
    8 -7 5 9981.97 1312.34
    8 -7 7 5548.98 1090.06
    -8 -7 -7 2802.94 742.192
    8 7 7 3352.28 753.423
    8 -7 7 4090.78 921.467
    8 7 7 2593.74 925.653
    8 7 7 3920.36 962.977
    -8 -7 -7 4684.95 1099.27
    -8 7 -7 3308.15 856.955
    8 -7 9 7349.06 1383.86
    8 7 9 8709.24 1237.64
    -8 -7 -9 7128.17 1326.33
    8 -7 9 9414.91 1542.45
    -8 -7 -9 13006.3 1886.75
    8 7 9 8878.25 1524.68
    -8 7 -9 8998 1435.32
    8 7 9 6445.76 1379.7
    -8 7 -9 10436.4 1623.27
    8 7 9 9034.22 1366.07
    8 -7 11 9771.04 1674.15
    -8 -7 -11 8335.79 1633.71
    -8 -7 -11 12452.9 1994.01
    8 -7 11 9965.07 1651.59
    8 7 11 12597.1 1928
    -8 7 -11 13242.5 1977.51
    8 -7 13 796.325 567.82
    -8 -8 14 576.023 525.917
    -8 -8 12 2979.24 1003.84
    -8 -8 12 1970.21 903.897
    8 8 -12 3102.56 919.381
    8 -8 -12 3388.55 980.184
    8 -8 -12 3517.65 984.731
    -8 -8 12 3170.71 1102.3
[truncated: 327,994 more chars]
