# Supplementary material for: Bis(2-methyl­pyridinium) tetra­chlorido­cuprate(II): synthesis, structure and Hirshfeld surface analysis
Source: Acta Crystallogr E Crystallogr Commun. 2021 Jun 25;77(Pt 7):726–9. doi: 10.1107/S2056989021006277 (PMC8382058; doi:10.1107/S2056989021006277)
Supplement: Supplementary file 2 [file e-77-00726-Isup2.hkl]

#
# h,k,l, Fc-squared, Fo-squared, sigma(Fo-squared), status flag
#
data_I
_shelx_title ' CF solution in I2/c'
_shelx_refln_list_code          4
_shelx_F_calc_maximum      349.66
_exptl_crystal_F_000       796.00
_reflns_d_resolution_high  0.6598

loop_
 _space_group_symop_operation_xyz
 'x, y, z'
 '-x, y, -z+1/2'
 'x+1/2, y+1/2, z+1/2'
 '-x+1/2, y+1/2, -z+1'
 '-x, -y, -z'
 'x, -y, z-1/2'
 '-x+1/2, -y+1/2, -z+1/2'
 'x+1/2, -y+1/2, z'

_cell_length_a    15.2354
_cell_length_b     8.3683
_cell_length_c    12.8372
_cell_angle_alpha  90.000
_cell_angle_beta   99.205
_cell_angle_gamma  90.000

_shelx_F_squared_multiplier     1.000

loop_
 _refln_index_h
 _refln_index_k
 _refln_index_l
 _refln_F_squared_calc
 _refln_F_squared_meas
 _refln_F_squared_sigma
 _refln_observed_status
   4   0   0       1518.44       1554.06        32.90 o
   6   0   0        271.80        314.74        23.55 o
   8   0   0       1216.00        945.02        45.49 o
  10   0   0      12708.09      12501.23       198.15 o
  12   0   0      12470.26      12408.50       315.28 o
  14   0   0        214.77        238.78        37.67 o
  16   0   0       1257.43       1345.64        83.10 o
  18   0   0       1441.13       1733.74       137.89 o
  20   0   0         15.51        -33.12        33.12 o
  22   0   0         53.46        -77.31        77.31 o
   3   1   0        836.10        867.57        18.43 o
   5   1   0        438.05        451.46        20.57 o
   7   1   0       3763.10       3674.31        71.72 o
   9   1   0       1825.63       1689.38        39.00 o
  11   1   0        478.81        504.14        30.37 o
  13   1   0       3510.39       3413.48        84.42 o
  15   1   0          6.87        -10.56        15.50 o
  17   1   0        621.97        597.96        49.07 o
  19   1   0        685.82        775.88        73.08 o
  21   1   0          0.89         14.45        48.64 o
   0   2   0      28991.16      31999.71       201.35 o
   2   2   0      26312.99      27643.72       223.65 o
   4   2   0       8176.23       8002.81       128.60 o
   6   2   0         48.68         22.33         7.19 o
   8   2   0        546.77        517.91        22.37 o
  10   2   0       2586.57       2497.55        53.45 o
  12   2   0       6420.90       6381.47       113.81 o
  14   2   0       5608.35       5521.79       167.62 o
  16   2   0        674.38        780.20        58.38 o
  18   2   0          8.41         -4.30        22.69 o
  20   2   0         31.77         29.01        45.59 o
   1   3   0        285.13        328.12        11.55 o
   3   3   0       1180.45       1078.85        33.11 o
   5   3   0       1837.22       1719.59        39.63 o
   7   3   0      13469.74      13423.98       141.79 o
   9   3   0       2345.54       2378.19        52.50 o
  11   3   0        381.81        334.34        21.13 o
  13   3   0         50.25         59.02        17.86 o
  15   3   0         57.42         35.71        20.50 o
  17   3   0       1528.24       1478.04        90.28 o
  19   3   0       2240.39       2429.95       125.04 o
  21   3   0          5.90         13.24        31.75 o
   0   4   0       3091.22       3647.80        75.59 o
   2   4   0         22.47         13.66         5.31 o
   4   4   0      19058.79      19800.89       192.08 o
   6   4   0       8712.81       8417.13       102.37 o
   8   4   0         29.73         36.10        11.05 o
  10   4   0         91.76        106.90        14.94 o
  12   4   0       2439.55       2313.31        76.71 o
  14   4   0       2090.69       2111.78        84.63 o
  16   4   0       1125.17       1101.49        70.37 o
  18   4   0         12.93         45.27        27.87 o
  20   4   0         36.92         62.24        49.45 o
   1   5   0        634.48        711.12        23.30 o
   3   5   0       5368.05       5064.49        67.04 o
   5   5   0      20599.97      20925.72       190.85 o
   7   5   0       5925.13       5849.18        90.85 o
   9   5   0        705.72        697.17        37.27 o
  11   5   0         82.24         78.78        15.54 o
  13   5   0       1162.09       1241.34        69.09 o
  15   5   0       1602.23       1604.41        86.43 o
  17   5   0        163.00        148.50        32.23 o
  19   5   0        215.39        265.89        51.13 o
   0   6   0        126.67         97.48        17.05 o
   2   6   0        214.50        203.87        14.21 o
   4   6   0       1015.62       1067.74        35.69 o
   6   6   0        876.64        914.65        35.06 o
   8   6   0       7048.08       6945.91       150.74 o
  10   6   0        645.74        611.63        39.85 o
  12   6   0        580.68        555.11        49.84 o
  14   6   0        209.26        159.96        33.21 o
  16   6   0        351.93        289.06        39.96 o
  18   6   0       1394.40       1469.88       104.78 o
   1   7   0       1939.61       2059.94        52.10 o
   3   7   0       7256.85       7278.22        93.95 o
   5   7   0         62.06         58.87        12.90 o
   7   7   0       1799.05       1861.81        61.18 o
   9   7   0       1700.10       1655.36        66.77 o
  11   7   0        559.50        581.37        48.92 o
  13   7   0        763.94        640.49        66.96 o
  15   7   0       1277.70       1366.06       100.90 o
  17   7   0         64.42         30.97        24.46 o
   0   8   0        278.53        258.84        34.36 o
   2   8   0         27.94         41.33        15.18 o
   4   8   0         57.74         67.01        17.89 o
   6   8   0        779.66        762.77        55.04 o
   8   8   0       1545.43       1565.80        80.92 o
  10   8   0        474.91        505.05        54.66 o
  12   8   0       1482.64       1480.49       131.87 o
  14   8   0        501.96        586.25        73.50 o
  16   8   0        339.59        271.12        70.95 o
   1   9   0       9289.55       9610.27       204.80 o
   3   9   0        599.11        602.00        48.68 o
   5   9   0        630.32        601.76        49.78 o
   7   9   0         73.65         73.78        24.40 o
   9   9   0       2499.84       2716.48       133.02 o
  11   9   0       2232.09       2388.16       139.64 o
  13   9   0        346.52        305.22        64.51 o
  15   9   0        279.69        212.34        72.15 o
   0  10   0       1734.11       1865.13       156.35 o
   2  10   0        499.57        505.09        49.28 o
   4  10   0        981.69       1044.93        86.20 o
   6  10   0        257.34        216.23        38.65 o
   8  10   0         46.00         -6.84        23.58 o
  10  10   0       1152.24       1283.51        97.47 o
  12  10   0         21.80         74.69        86.76 o
   1  11   0       1096.80       1186.37        87.29 o
   3  11   0       2835.83       3320.64       162.46 o
   5  11   0         38.26          4.87        34.05 o
   7  11   0          9.90         36.78        37.82 o
   9  11   0         24.78         80.54       116.58 o
  11  11   0        864.84        712.81       190.41 o
   0  12   0         62.00         16.82        49.18 o
   2  12   0          1.57        163.18        91.87 o
   4  12   0        365.56        587.17       168.54 o
 -22   1   1        543.74        460.76        85.27 o
 -20   1   1       1563.24       1625.38        94.58 o
 -18   1   1        299.58        262.87        31.42 o
 -16   1   1        100.17         77.44        19.31 o
 -14   1   1       1093.35       1035.72        48.92 o
 -12   1   1       2915.41       2968.25        72.53 o
 -10   1   1      26497.62      25751.66       344.83 o
  -8   1   1      10249.35      10117.65       148.65 o
  -6   1   1        186.09        253.60        12.06 o
  -4   1   1        237.34        176.62         8.21 o
  -2   1   1      37025.70      39780.96       323.00 o
   0   1   1      16580.53      21937.67       398.60 o
   2   1   1      29678.36      31097.96       236.65 o
   4   1   1       1848.81       1718.20        37.79 o
   6   1   1        128.15         77.10         7.58 o
   8   1   1       9586.06       9443.32       159.27 o
  10   1   1       2519.76       2386.37        64.14 o
  12   1   1       3153.18       3154.45        82.11 o
  14   1   1       2176.38       2225.22        72.84 o
  16   1   1       3314.41       3313.05       119.84 o
  18   1   1        336.80        333.25        44.39 o
  20   1   1          3.05        -14.88        25.49 o
  22   1   1          4.19        -49.62        65.00 o
 -21   2   1         50.90         23.02        40.99 o
 -19   2   1       1937.14       2031.69       122.70 o
 -17   2   1        966.36        977.96        62.88 o
 -15   2   1         88.32         83.61        16.70 o
 -13   2   1        218.42        147.18        22.74 o
 -11   2   1        118.57        101.76        12.45 o
  -9   2   1        965.53        698.94        30.87 o
  -7   2   1       3097.70       3175.36        53.77 o
  -5   2   1        405.51        493.16        17.19 o
  -3   2   1      17402.12      18072.18       221.28 o
  -1   2   1      15133.38      16950.04       213.21 o
   1   2   1       3971.25       4578.53        50.54 o
   3   2   1      20772.83      21755.58       264.04 o
   5   2   1       1369.65       1336.82        43.62 o
   7   2   1       9543.24       8830.59       104.97 o
   9   2   1      13623.27      13801.98       160.98 o
  11   2   1         13.72         14.12         6.75 o
  13   2   1       4552.65       4473.99       141.68 o
  15   2   1          1.60          9.70        16.89 o
  17   2   1       1489.84       1536.12        93.22 o
  19   2   1        490.82        586.24        60.69 o
  21   2   1          0.98         13.15        29.18 o
 -20   3   1        157.44        171.29        53.08 o
 -18   3   1          9.36          6.37        20.65 o
 -16   3   1        907.19        952.78        59.82 o
 -14   3   1       4708.57       4328.95       110.40 o
 -12   3   1        620.26        612.19        32.06 o
 -10   3   1        199.39        187.44        16.86 o
  -8   3   1       2732.43       2519.06        56.49 o
  -6   3   1      21174.55      21900.07       289.26 o
  -4   3   1       8127.26       8069.45        79.92 o
  -2   3   1       1665.68       1611.28        30.54 o
   0   3   1        211.79        295.81        12.44 o
   2   3   1      21809.54      22385.32       151.69 o
   4   3   1      11503.21      11207.40       153.64 o
   6   3   1       6137.46       6168.61       147.37 o
   8   3   1        433.97        467.23        26.62 o
  10   3   1       1678.74       1705.46        50.17 o
  12   3   1       8834.21       8751.25       214.82 o
  14   3   1       1978.88       1868.24        83.02 o
  16   3   1         23.77         48.64        21.39 o
  18   3   1          8.15         52.39        26.75 o
  20   3   1        243.16        201.61        37.56 o
 -21   4   1        146.54        174.75       104.58 o
 -19   4   1         33.15         44.96        24.41 o
 -17   4   1       2508.24       2597.43       115.66 o
 -15   4   1       2293.82       2243.67        85.81 o
 -13   4   1         67.10         65.52        15.89 o
 -11   4   1       1847.96       1655.30        49.44 o
  -9   4   1         88.33         64.01        11.37 o
  -7   4   1       4411.46       4406.71        76.84 o
  -5   4   1      28283.06      28916.98       286.92 o
  -3   4   1      10393.88      10531.68       102.73 o
  -1   4   1        252.70        296.72        14.41 o
   1   4   1       3683.43       4054.19        51.27 o
   3   4   1        947.79       1070.43        33.02 o
   5   4   1       7029.04       7171.98       100.62 o
   7   4   1       3028.73       2963.48        72.80 o
   9   4   1       6353.40       6281.99       116.86 o
  11   4   1        949.90        964.17        43.33 o
  13   4   1          8.55         -4.00        21.48 o
  15   4   1         20.87         10.02        23.27 o
  17   4   1         29.41         23.22        34.50 o
  19   4   1        237.21        241.01        57.87 o
  21   4   1       1449.80       1873.94       321.33 o
 -20   5   1         31.62          7.45        33.21 o
 -18   5   1        944.07       1001.69        75.68 o
 -16   5   1        787.15        746.20        61.53 o
 -14   5   1        860.33        857.99        67.87 o
 -12   5   1         60.12         49.65        14.54 o
 -10   5   1         89.54         51.80        11.98 o
  -8   5   1        402.01        396.61        22.95 o
  -6   5   1       7010.52       7010.47       113.99 o
  -4   5   1      11270.45      11038.87       113.46 o
  -2   5   1       1042.90       1130.53        30.32 o
   0   5   1         25.04         46.32         8.14 o
   2   5   1        989.24       1072.81        29.41 o
   4   5   1       1085.69       1057.39        40.35 o
   6   5   1       1784.08       1837.56        49.70 o
   8   5   1       8411.96       8742.95       124.95 o
  10   5   1        228.10        255.79        24.02 o
  12   5   1        725.99        691.92        45.29 o
  14   5   1         34.85         63.85        19.40 o
  16   5   1          2.43        -22.29        22.29 o
  18   5   1        127.78         84.29        25.29 o
  20   5   1        964.30       1345.77       259.08 o
 -19   6   1        126.94         23.60        32.77 o
 -17   6   1        988.22       1141.81        80.76 o
 -15   6   1       1425.78       1421.10        85.56 o
 -13   6   1       1206.54       1169.60        72.93 o
 -11   6   1         76.46         41.32        15.64 o
  -9   6   1        457.91        438.53        33.87 o
  -7   6   1      12247.50      12370.73       180.32 o
  -5   6   1       9626.51       9583.69       117.45 o
  -3   6   1       5027.84       5206.32        75.55 o
  -1   6   1         46.07         40.13         9.03 o
   1   6   1         55.10         53.96         9.53 o
   3   6   1       2025.73       2098.53        45.07 o
   5   6   1       9855.40      10159.28       133.09 o
   7   6   1        308.65        335.92        24.38 o
   9   6   1       1998.39       2064.42        60.53 o
  11   6   1       2623.98       2570.31       107.21 o
  13   6   1        671.40        728.70        57.11 o
  15   6   1         95.38         50.68        23.23 o
  17   6   1         11.20        -20.47        30.47 o
  19   6   1        332.44        315.37       101.41 o
 -18   7   1       1414.08       1265.17       154.30 o
 -16   7   1        211.16        178.50        41.75 o
 -14   7   1        431.46        349.10        48.90 o
 -12   7   1         10.47          2.41        17.15 o
 -10   7   1        348.84        300.60        31.03 o
  -8   7   1          6.41        -13.59        13.75 o
  -6   7   1        811.79        816.69        38.33 o
  -4   7   1        970.87        991.40        36.93 o
  -2   7   1       4056.02       4328.99        72.90 o
   0   7   1        642.14        610.56        27.74 o
   2   7   1       2182.47       2136.80        59.54 o
   4   7   1       4286.50       4411.17        89.89 o
   6   7   1       6398.38       6309.02       121.13 o
   8   7   1       6546.54       6657.65       133.20 o
  10   7   1        940.15        989.08        64.90 o
  12   7   1        788.52        805.41        64.30 o
  14   7   1       1241.07       1132.64        91.21 o
  16   7   1        143.27         75.19        31.30 o
  18   7   1       1130.09       1064.91       162.22 o
 -17   8   1        635.48        459.35       210.05 o
 -15   8   1        122.67        207.04        50.56 o
 -13   8   1        243.40        266.31        60.71 o
 -11   8   1       3864.82       4054.15       156.19 o
  -9   8   1       3345.93       3526.18       123.97 o
  -7   8   1         88.46         70.33        21.91 o
  -5   8   1        498.17        474.42        39.07 o
  -3   8   1        783.40        786.20        47.34 o
  -1   8   1       6715.27       7078.30       142.26 o
   1   8   1       5366.25       5560.35       110.28 o
   3   8   1         30.05          6.74        14.09 o
   5   8   1        826.74        835.13        56.90 o
   7   8   1       1966.74       2029.37        83.57 o
   9   8   1       3052.75       3237.89       149.14 o
  11   8   1        286.22        271.51        43.04 o
  13   8   1        275.35        361.57        65.79 o
  15   8   1        386.10        373.33        65.66 o
  17   8   1        872.99       1157.62       242.84 o
 -16   9   1         77.09       -103.28       103.28 o
 -14   9   1         97.82         50.78        33.64 o
 -12   9   1        175.49        160.22        44.76 o
 -10   9   1        761.99        760.71        68.03 o
  -8   9   1          1.76         -0.71        23.60 o
  -6   9   1        846.59        851.94        67.23 o
  -4   9   1        487.63        547.53        46.36 o
  -2   9   1          2.75         20.87        17.10 o
   0   9   1        702.77        706.90        49.24 o
   2   9   1        428.62        367.07        42.36 o
   4   9   1        173.20        177.14        27.56 o
   6   9   1         48.39         59.15        23.41 o
   8   9   1        253.56        259.31        45.62 o
  10   9   1          0.51        -23.25        30.43 o
  12   9   1         21.32         82.01        64.15 o
  14   9   1         34.42         81.49        77.63 o
 -13  10   1        621.54        904.55       207.87 o
 -11  10   1       2554.34       2686.96       158.49 o
  -9  10   1       1336.59       1441.16        95.23 o
  -7  10   1        464.37        496.68        54.86 o
  -5  10   1         56.27         57.14        28.24 o
  -3  10   1        220.38        151.63        32.77 o
  -1  10   1       2382.36       2487.92       119.01 o
   1  10   1       4140.51       4315.55       144.05 o
   3  10   1        794.04        833.31        67.74 o
   5  10   1        521.15        646.41        69.40 o
   7  10   1         33.32         20.52        31.90 o
   9  10   1        667.12        608.34        67.32 o
  11  10   1        155.39        154.22        45.35 o
  13  10   1        965.23       1097.42       221.04 o
 -10  11   1        302.49        321.70       128.19 o
  -8  11   1        160.12        129.25        38.50 o
  -6  11   1         23.76         32.71        29.20 o
  -4  11   1          0.58        -16.67        29.99 o
  -2  11   1        884.94       1058.00        91.57 o
   0  11   1        323.41        335.70        47.59 o
   2  11   1         49.30         78.28        30.88 o
   4  11   1        348.56        366.88        56.52 o
   6  11   1        173.03        182.08        83.39 o
   8  11   1       1387.51       1342.57       118.40 o
  10  11   1         47.74        -60.90        71.44 o
  -5  12   1        639.61        476.93       173.54 o
  -3  12   1          4.04        -17.69        51.51 o
  -1  12   1          5.13        -31.14        66.68 o
   1  12   1       1724.48       1777.41       190.65 o
   3  12   1       1341.35       1505.97       258.56 o
 -22   0   2       1329.67       1477.21       177.41 o
 -20   0   2       2862.89       2908.27       179.79 o
 -18   0   2        220.32        197.31        41.96 o
 -16   0   2       1330.96       1368.67        83.74 o
 -14   0   2          8.05         12.37        27.38 o
 -12   0   2      13005.63      12856.40       374.72 o
 -10   0   2      33361.74      32248.24       734.23 o
  -8   0   2       8936.54       8541.12       135.42 o
  -6   0   2       2013.45       2282.31        70.80 o
  -4   0   2        160.72        236.95        12.86 o
  -2   0   2      10318.36      10372.97       148.44 o
   0   0   2      16678.17      15834.07       470.13 o
   2   0   2      23686.95      23346.60       336.33 o
   4   0   2      24548.74      23403.14       331.52 o
   6   0   2      27100.86      25941.66       350.36 o
   8   0   2       4317.78       4179.75       100.61 o
  10   0   2        860.29        817.33        48.95 o
  12   0   2        114.38        121.90        32.01 o
  14   0   2       5263.01       5116.96       169.52 o
  16   0   2       8974.46       9354.16       311.45 o
  18   0   2       1393.64       1465.84       150.80 o
  20   0   2         89.15        -47.29        47.29 o
 -21   1   2        143.59        227.21        40.32 o
 -19   1   2         60.98         60.83        21.08 o
 -17   1   2         18.64         22.65        17.72 o
 -15   1   2         20.14         43.36        15.62 o
 -13   1   2          4.98         15.87        12.68 o
 -11   1   2       3285.19       3203.98        69.03 o
  -9   1   2          3.65          4.68         6.32 o
  -7   1   2       9442.80      10004.07       115.17 o
  -5   1   2       2221.80       2211.60        34.40 o
  -3   1   2      21926.82      22639.24       206.79 o
  -1   1   2        526.51        435.67        10.55 o
   1   1   2       8105.82       7825.05        87.03 o
   3   1   2      21140.77      21925.33       328.06 o
   5   1   2        278.31        284.53        11.19 o
   7   1   2      15802.75      15016.71       253.32 o
   9   1   2       1005.29        822.71        28.56 o
  11   1   2        897.84        857.45        40.98 o
  13   1   2          0.12          0.70        12.08 o
  15   1   2          5.24          9.95        20.79 o
  17   1   2        230.23        183.67        31.02 o
  19   1   2         32.77         48.47        30.56 o
  21   1   2         63.48         64.67        37.36 o
 -22   2   2        671.07        922.06       201.86 o
 -20   2   2        148.28        132.85        41.25 o
 -18   2   2        311.25        255.61        33.60 o
 -16   2   2        753.46        702.40        44.66 o
 -14   2   2         34.83         32.10        14.51 o
 -12   2   2       8636.17       8237.78       124.25 o
 -10   2   2       4197.56       4003.58        83.76 o
  -8   2   2      16079.37      16250.02       153.11 o
  -6   2   2       6098.86       5883.62        80.82 o
  -4   2   2        582.14        694.48        16.63 o
  -2   2   2         50.60         28.11         5.73 o
   0   2   2       5991.23       6392.05        96.87 o
   2   2   2      42669.96      44348.03       326.66 o
   4   2   2      31118.55      30386.82       434.97 o
   6   2   2       3842.69       3689.87        78.19 o
   8   2   2         46.17         28.12         9.42 o
  10   2   2       1797.88       1794.72        48.04 o
  12   2   2        105.08         96.12        16.76 o
  14   2   2       7168.64       6933.33       200.11 o
  16   2   2        579.24        571.90        55.07 o
  18   2   2        692.07        642.25        64.87 o
  20   2   2        565.12        612.94        66.48 o
  22   2   2          7.10        -66.91        71.87 o
 -21   3   2         28.85         32.54        32.05 o
 -19   3   2        143.22        119.32        32.06 o
 -17   3   2        922.66        924.84        58.76 o
 -15   3   2        840.45        866.19        51.94 o
 -13   3   2       1423.22       1324.70        54.39 o
 -11   3   2        439.34        414.08        24.24 o
  -9   3   2        253.45        214.35        20.23 o
  -7   3   2        718.11        723.65        27.18 o
  -5   3   2       6665.94       6799.46       135.23 o
  -3   3   2      13920.01      14023.16       137.18 o
  -1   3   2      19764.05      20279.16       238.28 o
   1   3   2       3659.44       3788.73        51.29 o
   3   3   2        958.15        918.92        23.18 o
   5   3   2         22.96         19.16         8.90 o
   7   3   2       9713.21       9792.70       126.44 o
   9   3   2       6738.27       6885.26       116.68 o
  11   3   2        348.52        310.55        23.96 o
  13   3   2         30.34         22.30        17.45 o
  15   3   2          7.09         14.96        17.21 o
  17   3   2         34.47         18.38        23.69 o
  19   3   2        162.44        204.12        41.48 o
  21   3   2        381.72        444.67       164.00 o
 -20   4   2          1.80          2.12        27.30 o
 -18   4   2         95.28         51.03        22.41 o
 -16   4   2       2480.48       2543.02       101.82 o
 -14   4   2       2554.65       2615.58        84.08 o
 -12   4   2         35.83         39.07        11.96 o
 -10   4   2         11.65         14.02        11.40 o
  -8   4   2       6266.92       6175.52       135.83 o
  -6   4   2       8836.46       8772.71       146.32 o
  -4   4   2       2687.92       2667.73        52.83 o
  -2   4   2          8.15          8.38         3.50 o
   0   4   2       1777.34       1773.70        37.83 o
   2   4   2      13554.07      13688.03       118.81 o
   4   4   2       6619.80       6506.93       107.80 o
   6   4   2        631.17        670.38        35.60 o
   8   4   2         11.23         10.82         9.32 o
  10   4   2       4047.94       4067.36        91.57 o
  12   4   2       3786.24       3922.46       117.93 o
  14   4   2        200.05        178.42        30.05 o
  16   4   2         32.78         53.08        24.27 o
  18   4   2        336.74        362.52        50.48 o
  20   4   2        669.82        737.70       182.65 o
 -19   5   2         47.82         88.98        33.40 o
 -17   5   2       1506.09       1588.84        91.08 o
 -15   5   2       6834.47       7123.52       304.53 o
 -13   5   2        292.80        305.64        34.33 o
 -11   5   2        525.30        516.99        36.69 o
  -9   5   2        447.23        492.93        30.08 o
  -7   5   2       1843.04       1904.22        48.24 o
  -5   5   2      16435.18      16336.88       143.06 o
  -3   5   2       1494.23       1615.30        41.00 o
  -1   5   2         80.38        138.08        10.43 o
   1   5   2       8487.66       9245.09       117.62 o
   3   5   2       3928.80       3562.05        80.08 o
   5   5   2         30.96         31.23         8.25 o
   7   5   2       1598.72       1466.82        49.67 o
   9   5   2       1250.34       1168.04        48.67 o
  11   5   2       6585.70       6272.40       147.06 o
  13   5   2       1556.74       1461.24        83.23 o
  15   5   2        904.87        825.33        63.13 o
  17   5   2          4.07         34.72        27.18 o
  19   5   2        704.96        744.86        74.48 o
 -20   6   2        130.81         86.61        39.26 o
 -18   6   2        314.09        300.11        58.91 o
 -16   6   2        137.31         76.91        30.01 o
 -14   6   2        690.40        826.39        63.20 o
 -12   6   2       1740.80       1547.03        74.95 o
 -10   6   2        251.60        162.60        21.88 o
  -8   6   2          1.22          4.84        13.08 o
  -6   6   2         84.89         77.69        11.34 o
  -4   6   2       2345.01       2251.98        51.46 o
  -2   6   2      18764.61      19015.26       161.09 o
   0   6   2        707.06        690.05        35.48 o
   2   6   2       4821.41       4807.04        82.10 o
   4   6   2          1.46         18.68         6.69 o
   6   6   2       1928.38       1936.93        58.73 o
   8   6   2       3868.69       3865.83        80.93 o
  10   6   2       3307.93       3250.75        89.89 o
  12   6   2        260.42        186.38        26.61 o
  14   6   2          9.36         19.50        27.69 o
  16   6   2        197.95        174.74        43.51 o
  18   6   2        114.92         67.81        34.15 o
 -17   7   2        215.36        100.80        59.27 o
 -15   7   2        480.97        591.05        61.94 o
 -13   7   2        954.65        959.21        79.49 o
 -11   7   2       1863.76       1985.64        75.48 o
  -9   7   2       1553.69       1559.67        72.11 o
  -7   7   2        980.60        974.75        56.93 o
  -5   7   2       1955.13       2051.28        65.49 o
  -3   7   2       1168.89       1209.63        48.14 o
  -1   7   2       2925.42       3097.08        68.43 o
   1   7   2       2182.96       2184.61        61.05 o
   3   7   2       2721.12       2831.48        72.75 o
   5   7   2       2025.46       2017.73        65.72 o
   7   7   2       2001.33       1970.04        69.26 o
   9   7   2        995.92        996.97        56.57 o
  11   7   2        458.19        416.70        43.59 o
  13   7   2        536.20        513.54        57.66 o
  15   7   2        361.73        257.72        52.39 o
  17   7   2        538.16        424.33        74.70 o
 -16   8   2        344.71        320.29        57.80 o
 -14   8   2         65.12        110.34        38.16 o
 -12   8   2        109.73         60.00        28.74 o
 -10   8   2         51.29         42.12        20.60 o
  -8   8   2        758.26        785.27        63.28 o
  -6   8   2        233.10        209.54        28.66 o
  -4   8   2       3950.80       3974.82        91.33 o
  -2   8   2       3139.35       3221.46        88.40 o
   0   8   2        102.86         83.86        15.93 o
   2   8   2       1721.67       1856.12        65.18 o
   4   8   2       2721.66       2704.85        80.97 o
   6   8   2       1458.04       1510.43        76.14 o
   8   8   2       1825.91       1822.19       100.01 o
  10   8   2        398.38        374.99        49.08 o
  12   8   2         30.48        149.59        57.58 o
  14   8   2         37.61         65.12        45.91 o
  16   8   2         48.49         93.31        59.93 o
 -15   9   2         16.91         -7.25        41.86 o
 -13   9   2        868.14        953.59       108.85 o
 -11   9   2       2884.28       2954.95       153.82 o
  -9   9   2       6166.51       6406.91       182.24 o
  -7   9   2         33.98         33.24        23.19 o
  -5   9   2         21.78         17.40        22.39 o
  -3   9   2        295.45        323.73        37.11 o
  -1   9   2       4702.22       4841.64       139.79 o
   1   9   2        486.73        507.00        43.20 o
   3   9   2       1937.21       1897.34        90.75 o
   5   9   2       2799.13       2982.34       121.14 o
   7   9   2       3286.39       3565.10       151.88 o
   9   9   2         84.65         67.17        26.56 o
  11   9   2         13.38         -6.37        35.05 o
  13   9   2         88.95        152.82        69.53 o
 -12  10   2        580.46        498.39       111.42 o
 -10  10   2        728.36        737.28        69.49 o
  -8  10   2          0.25         43.36        25.76 o
  -6  10   2        863.85        880.28        72.85 o
  -4  10   2         48.26         44.00        31.63 o
  -2  10   2        364.98        306.66        39.63 o
   0  10   2        102.01        127.76        30.25 o
   2  10   2         61.05         69.29        23.03 o
   4  10   2         81.19         87.52        32.05 o
   6  10   2       1086.99       1065.60        98.74 o
   8  10   2        159.62        129.78        45.14 o
  10  10   2        163.69         87.98        34.34 o
  12  10   2        377.48        320.65       132.15 o
 -11  11   2        595.45        605.71       172.11 o
  -9  11   2       1816.79       1996.31       255.95 o
  -7  11   2       1695.23       1809.23       123.20 o
  -5  11   2        107.60        102.27        31.32 o
  -3  11   2        357.21        388.87        55.29 o
  -1  11   2         13.97          4.27        26.07 o
   1  11   2       2268.68       2463.44       125.88 o
   3  11   2       4342.23       4704.70       207.82 o
   5  11   2       1447.28       1474.22       123.60 o
   7  11   2         16.08         36.57        33.71 o
   9  11   2         56.06         69.08        81.79 o
  -6  12   2        138.01         48.81        62.22 o
  -4  12   2         29.43        -97.92        97.92 o
  -2  12   2       1174.94       1199.92       165.83 o
   0  12   2         50.35        156.72        95.06 o
   2  12   2        180.97        241.00       109.52 o
   4  12   2        272.91        382.18       132.49 o
 -22   1   3       1145.93       1701.64       277.46 o
 -20   1   3       1989.31       2112.83        99.56 o
 -18   1   3       1317.34       1460.35        69.50 o
 -16   1   3          8.09          1.16        13.24 o
 -14   1   3        313.76        298.32        25.41 o
 -12   1   3       3290.95       3329.25        72.47 o
 -10   1   3       6955.21       6811.93        89.70 o
  -8   1   3       3360.37       2999.26        52.12 o
  -6   1   3      18289.64      18383.55       178.85 o
  -4   1   3      12112.28      11881.04       115.77 o
  -2   1   3       2047.48       1786.87        26.07 o
   0   1   3      17300.65      16341.27       198.99 o
   2   1   3         39.05         82.56        11.41 o
   4   1   3      26131.53      26039.76       339.84 o
   6   1   3      26790.75      27279.24       281.16 o
   8   1   3       1924.11       1739.45        40.36 o
  10   1   3        525.83        509.79        29.14 o
  12   1   3       1193.52       1155.29        49.79 o
  14   1   3       2088.66       2031.36        97.90 o
  16   1   3       5121.62       5668.32       184.71 o
  18   1   3        876.43       1103.33        92.84 o
  20   1   3         24.23        -16.84        33.66 o
 -21   2   3        110.01        153.36        55.15 o
 -19   2   3          1.25         14.46        22.90 o
 -17   2   3        275.33        234.35        27.72 o
 -15   2   3        488.23        478.84        32.06 o
 -13   2   3       7840.56       7704.92       137.48 o
 -11   2   3       1509.81       1391.48        50.31 o
  -9   2   3       3938.80       4025.23        64.99 o
  -7   2   3       3249.21       2794.14        43.13 o
  -5   2   3         15.99         14.37         5.92 o
  -3   2   3      47482.40      50069.10       507.26 o
  -1   2   3      18581.97      19771.60       131.09 o
   1   2   3       2890.76       3243.04        46.46 o
   3   2   3       6748.17       6872.29        87.39 o
   5   2   3       2279.34       2395.71        53.92 o
   7   2   3       1204.62       1131.16        41.56 o
   9   2   3        946.21        867.57        41.75 o
  11   2   3        126.32         76.23        13.19 o
  13   2   3        604.28        568.98        45.94 o
  15   2   3        878.90        903.65        68.61 o
  17   2   3          5.00        -24.72        24.72 o
  19   2   3        404.54        424.76        61.63 o
  21   2   3          0.42         70.07        72.16 o
 -20   3   3        151.21        147.05        37.32 o
 -18   3   3       1105.89       1181.27        73.79 o
 -16   3   3       3469.49       3489.51       121.68 o
 -14   3   3        560.96        522.25        33.23 o
 -12   3   3        213.53        208.56        16.90 o
 -10   3   3       1486.21       1455.07        43.69 o
  -8   3   3      16918.59      16977.12       283.42 o
  -6   3   3       4966.59       4339.33       117.05 o
  -4   3   3       2555.39       2688.71        55.81 o
  -2   3   3        157.15        215.10        12.95 o
   0   3   3      22401.39      22469.23       170.14 o
   2   3   3      14553.12      13857.17       125.18 o
   4   3   3       7212.74       7178.41       102.85 o
   6   3   3         95.45        136.41        15.12 o
   8   3   3       1337.89       1330.59        40.87 o
  10   3   3       6321.85       6175.70       181.26 o
  12   3   3       3340.75       3315.66       108.94 o
  14   3   3         42.98         33.71        18.28 o
  16   3   3        163.07        117.59        27.59 o
  18   3   3        764.45        904.74        79.46 o
  20   3   3        463.54        480.23        63.89 o
 -21   4   3        527.79        678.00       108.95 o
 -19   4   3        107.61        125.55        29.41 o
 -17   4   3        823.71        786.20        59.23 o
 -15   4   3       3275.94       3291.34       125.25 o
 -13   4   3       2452.33       2366.56        81.49 o
 -11   4   3        108.75        105.06        15.46 o
  -9   4   3        390.00        350.41        26.16 o
  -7   4   3        909.39        882.98        39.95 o
  -5   4   3        798.27        819.54        32.11 o
  -3   4   3       5269.40       5177.64        72.93 o
  -1   4   3      20134.34      20504.00       175.60 o
   1   4   3       8985.60       8807.08       130.28 o
   3   4   3         27.78         17.85         5.90 o
   5   4   3       3372.17       3618.27        79.72 o
   7   4   3        654.91        668.00        34.81 o
   9   4   3       2437.20       2348.24        65.17 o
  11   4   3       9445.17       9834.47       240.13 o
  13   4   3       1457.14       1447.27        82.91 o
  15   4   3        212.43        140.95        29.69 o
  17   4   3        243.35        182.09        40.60 o
  19   4   3        429.84        516.58        61.61 o
 -20   5   3        140.90         27.13        60.06 o
 -18   5   3        380.98        432.50        51.53 o
 -16   5   3       1424.67       1525.25        81.74 o
 -14   5   3       1401.04       1419.98        69.65 o
 -12   5   3        612.41        614.05        38.99 o
 -10   5   3        840.21        780.54        43.13 o
  -8   5   3        526.53        448.53        29.47 o
  -6   5   3       2054.07       2071.73        56.57 o
  -4   5   3       3155.31       3164.98        64.62 o
  -2   5   3       3595.03       3448.62        55.39 o
   0   5   3       9142.47       9378.47       120.03 o
   2   5   3       1703.99       1497.81        46.92 o
   4   5   3         43.64         46.95         9.07 o
   6   5   3          5.80         11.72        10.58 o
   8   5   3       2267.22       2271.93        68.48 o
  10   5   3       2499.31       2687.81        94.40 o
  12   5   3       2442.18       2335.31        97.29 o
  14   5   3         62.08        101.18        31.49 o
  16   5   3         17.56        -23.75        24.47 o
  18   5   3          3.10          4.29        28.94 o
 -19   6   3         88.91         31.00        43.76 o
 -17   6   3       1423.70       1534.38        93.83 o
 -15   6   3       2349.03       2549.08       114.23 o
 -13   6   3        870.22        844.29        59.21 o
 -11   6   3          7.48         19.78        14.00 o
  -9   6   3        544.23        516.31        36.37 o
  -7   6   3       4953.72       4999.80        87.90 o
  -5   6   3         68.14         46.70         8.18 o
  -3   6   3       4035.76       3962.84        87.21 o
  -1   6   3       5477.80       5584.07        88.57 o
   1   6   3       8377.47       8176.62       128.08 o
   3   6   3       2401.89       2187.99        65.67 o
   5   6   3         28.96         43.15        13.08 o
   7   6   3        360.13        347.67        27.01 o
   9   6   3       6781.21       6884.61       154.26 o
  11   6   3       4642.33       4635.53       120.59 o
  13   6   3        632.14        555.38        51.52 o
  15   6   3         24.05         34.83        27.86 o
  17   6   3          6.45         -7.41        42.01 o
 -18   7   3        307.33        112.46        65.86 o
 -16   7   3         55.85        100.44        30.31 o
 -14   7   3       2078.79       2178.16       115.65 o
 -12   7   3       2375.32       2576.34       101.89 o
 -10   7   3          3.16         -7.12        18.37 o
  -8   7   3       2806.58       2860.53        91.80 o
  -6   7   3       3317.29       3325.20        86.22 o
  -4   7   3      10820.99      11225.71       156.48 o
  -2   7   3       8583.48       8466.04       140.45 o
   0   7   3        347.55        423.93        31.45 o
   2   7   3       1587.36       1688.84        58.60 o
   4   7   3        196.33        167.75        22.47 o
   6   7   3        199.75        196.84        24.87 o
   8   7   3       1923.09       1773.67        70.13 o
  10   7   3        109.62         94.25        23.45 o
  12   7   3         52.53         29.05        33.51 o
  14   7   3        848.75        785.53        66.27 o
  16   7   3         23.83         55.10        29.78 o
 -17   8   3          3.46         -5.55        43.82 o
 -15   8   3        282.50        207.12        48.73 o
 -13   8   3        791.31        797.35        94.00 o
 -11   8   3       2281.23       2374.86       105.62 o
  -9   8   3        519.22        509.33        41.66 o
  -7   8   3        288.60        279.37        36.01 o
  -5   8   3       1391.84       1497.50        65.98 o
  -3   8   3       7374.07       7383.67       142.30 o
  -1   8   3        732.54        783.17        44.53 o
   1   8   3        139.51        128.42        19.70 o
   3   8   3       2300.50       2257.43        73.69 o
   5   8   3       1803.39       1812.21        71.22 o
   7   8   3       5139.67       5148.40       135.63 o
   9   8   3         59.51         54.66        23.32 o
  11   8   3         37.94         25.21        28.86 o
  13   8   3        756.84        716.98       102.73 o
  15   8   3       2161.48       2981.29       281.91 o
 -14   9   3        119.42         66.75        37.17 o
 -12   9   3         12.76         81.67        33.95 o
 -10   9   3         40.09         19.88        21.54 o
  -8   9   3        203.25        186.50        30.36 o
  -6   9   3          1.29         17.29        19.50 o
  -4   9   3         28.06         41.82        19.27 o
  -2   9   3        382.19        413.47        46.65 o
   0   9   3        400.53        434.41        41.19 o
   2   9   3          1.34          5.07        25.71 o
   4   9   3        214.71        295.22        41.90 o
   6   9   3        717.29        755.23        68.78 o
   8   9   3         13.94         -2.31        25.06 o
  10   9   3        605.41        620.50        68.80 o
  12   9   3        171.30         80.84        59.99 o
  14   9   3         45.40        413.54       148.19 o
 -13  10   3         35.04        -79.37        79.37 o
 -11  10   3       1164.13       1223.07       105.88 o
  -9  10   3        849.87        923.74        73.55 o
  -7  10   3       2068.47       2090.73       114.01 o
  -5  10   3        569.14        584.97        59.48 o
  -3  10   3        893.68       1020.37        77.02 o
  -1  10   3         10.68        -18.54        20.02 o
   1  10   3        274.59        237.79        42.16 o
   3  10   3       2375.41       2473.50       132.46 o
   5  10   3       2794.06       2852.70       143.01 o
   7  10   3       1001.50       1111.52       101.86 o
   9  10   3         64.44         40.72        31.60 o
  11  10   3         44.75         76.39       128.32 o
 -10  11   3         64.61        181.93        67.33 o
  -8  11   3        491.63        393.58        55.79 o
  -6  11   3          5.82         17.84        26.82 o
  -4  11   3        956.22       1110.44        94.68 o
  -2  11   3        924.91       1002.59        91.97 o
   0  11   3          6.28         30.73        28.87 o
   2  11   3        401.78        310.05        56.66 o
   4  11   3        104.49        177.90        43.88 o
   6  11   3        405.92        413.82        68.74 o
   8  11   3         82.17         46.34        65.67 o
  -5  12   3         32.29         23.20        45.94 o
  -3  12   3          5.81         31.41        50.04 o
  -1  12   3        134.08         19.46        40.04 o
   1  12   3       1617.16       1408.59       242.91 o
   3  12   3       2072.44       1990.59       294.09 o
 -22   0   4        981.67       1110.64       162.72 o
 -20   0   4       3227.55       3559.17       204.96 o
 -18   0   4        209.94        199.01        39.63 o
 -16   0   4        240.55        281.95        39.57 o
 -14   0   4       3607.96       3597.84       109.27 o
 -12   0   4         71.49         53.98        15.70 o
 -10   0   4       3416.04       3229.83        88.25 o
  -8   0   4       8348.08       8224.47       116.38 o
  -6   0   4      24045.93      23056.88       197.45 o
  -4   0   4      49701.45      49283.15       367.64 o
  -2   0   4      16414.16      16670.34       143.42 o
   0   0   4     122263.34     122616.86      1998.78 o
   2   0   4      23985.59      23699.78       305.31 o
   4   0   4      31428.11      30838.19       374.85 o
   6   0   4      31846.14      31262.90       455.91 o
   8   0   4      11601.63      11067.88       405.01 o
  10   0   4        642.94        616.17        46.21 o
  12   0   4        122.53        113.10        30.17 o
  14   0   4       3570.92       3782.63       282.47 o
  16   0   4       1631.89       1923.04       163.49 o
  18   0   4        177.08        164.83        49.72 o
  20   0   4        747.65        919.25       177.00 o
 -21   1   4         77.45        102.12        41.12 o
 -19   1   4        188.60        159.77        27.93 o
 -17   1   4        423.81        418.88        36.10 o
 -15   1   4         32.79         47.19        15.89 o
 -13   1   4       6364.42       6216.55       141.38 o
 -11   1   4         35.78         36.68         8.63 o
  -9   1   4        487.79        419.59        19.41 o
  -7   1   4       2396.90       2268.82        45.37 o
  -5   1   4       1028.09        947.07        23.67 o
  -3   1   4       9372.20       9116.92        83.19 o
  -1   1   4          6.42         20.52         5.30 o
   1   1   4        549.44        542.85        19.30 o
   3   1   4        281.88        246.49        16.32 o
   5   1   4       2474.18       2651.61        63.45 o
   7   1   4         39.24         41.46        11.69 o
   9   1   4        142.36        130.50        12.28 o
  11   1   4        105.00        114.13        16.06 o
  13   1   4       2938.17       2944.56       110.87 o
  15   1   4        153.32        111.45        29.10 o
  17   1   4         45.71         30.93        25.92 o
  19   1   4        347.71        397.87        59.85 o
 -22   2   4        210.99        330.52       131.88 o
 -20   2   4       1194.06       1357.11        89.72 o
 -18   2   4       2061.76       2148.10        96.98 o
 -16   2   4        999.55       1010.20        46.95 o
 -14   2   4          9.87         11.34        12.52 o
 -12   2   4         49.75         61.35        13.93 o
 -10   2   4       4386.27       4516.16        76.80 o
  -8   2   4      13280.09      13093.35       124.01 o
  -6   2   4      21301.10      22388.41       149.18 o
  -4   2   4       4769.58       4570.12        67.29 o
  -2   2   4        458.28        407.75        14.81 o
   0   2   4       1708.17       1543.65        29.22 o
   2   2   4       2339.80       2346.72        47.74 o
   4   2   4       8322.14       8162.64       113.60 o
   6   2   4      13463.28      13812.92       133.60 o
   8   2   4       6551.90       6294.77       123.95 o
  10   2   4       2062.74       2051.08        62.34 o
  12   2   4        227.20        223.65        26.92 o
  14   2   4         10.67         -3.71        19.79 o
  16   2   4        983.11       1006.65        77.12 o
  18   2   4       1373.14       1452.28       107.78 o
  20   2   4        641.17        688.49        90.93 o
 -21   3   4        258.10        206.80        49.88 o
 -19   3   4        737.55        744.16        66.02 o
 -17   3   4         65.41         43.96        18.04 o
 -15   3   4       1497.52       1332.87        61.69 o
 -13   3   4       3069.76       3132.14        74.23 o
 -11   3   4       5017.63       4908.54       105.00 o
  -9   3   4         27.91         41.06         7.87 o
  -7   3   4       1956.66       1965.41        37.95 o
  -5   3   4       1000.75       1047.11        32.52 o
  -3   3   4       5509.89       5251.61       105.13 o
  -1   3   4       8135.58       7882.68        82.65 o
   1   3   4       2506.98       2359.58        43.46 o
   3   3   4        969.14       1104.23        34.53 o
   5   3   4        855.15        743.17        45.62 o
   7   3   4        828.36        949.16        42.45 o
   9   3   4        644.30        588.15        36.12 o
  11   3   4       2769.86       2899.29        92.34 o
  13   3   4       1094.19       1210.23        76.40 o
  15   3   4       1330.89       1286.09        84.42 o
  17   3   4        192.51        202.68        39.54 o
  19   3   4        411.91        442.86        64.38 o
 -20   4   4        303.46        266.02        42.38 o
 -18   4   4       1320.84       1390.19        81.23 o
 -16   4   4        382.39        515.56        52.93 o
 -14   4   4        387.21        318.04        31.18 o
 -12   4   4          6.01         12.51        12.79 o
 -10   4   4       4267.46       4067.44       123.84 o
  -8   4   4       9353.09       9914.09       139.04 o
  -6   4   4       1023.59       1092.58        40.58 o
  -4   4   4         24.08         48.53         8.69 o
  -2   4   4       6269.90       6533.23       108.63 o
   0   4   4       4949.28       4732.91        85.49 o
   2   4   4      16190.68      16855.41       163.88 o
   4   4   4        433.27        452.17        28.04 o
   6   4   4          9.14         21.16         8.63 o
   8   4   4       5839.37       5988.58       114.60 o
  10   4   4       3780.92       3815.86       118.83 o
  12   4   4        964.18       1019.98        68.45 o
  14   4   4          7.39        -21.82        21.82 o
  16   4   4          5.98        -21.75        25.88 o
  18   4   4       1073.55       1151.46        90.64 o
  20   4   4        513.21        621.65       130.54 o
 -19   5   4         62.07         44.19        41.34 o
 -17   5   4        870.46        990.27        69.19 o
 -15   5   4        264.73        205.65        28.51 o
 -13   5   4        474.48        443.37        38.13 o
 -11   5   4       1552.67       1623.47        62.59 o
  -9   5   4       7773.41       8001.29       147.39 o
  -7   5   4        812.72        766.93        34.92 o
  -5   5   4        968.12        818.12        43.85 o
  -3   5   4        788.79        620.81        54.73 o
  -1   5   4      11881.65      11910.11       166.26 o
   1   5   4      16777.84      16924.48       172.10 o
   3   5   4       1376.22       1383.07        40.76 o
   5   5   4       2010.09       1895.44        58.72 o
   7   5   4         51.63         36.58        11.81 o
   9   5   4       8833.03       9002.21       167.23 o
  11   5   4       3475.11       3543.18       108.78 o
  13   5   4        315.22        317.03        40.62 o
  15   5   4         31.77         -1.01        32.01 o
  17   5   4        144.60         62.83        40.34 o
 -18   6   4        245.37        195.29        37.37 o
 -16   6   4         10.73         25.28        23.25 o
 -14   6   4       2148.93       2240.39        96.09 o
 -12   6   4       4245.29       4400.85       115.74 o
 -10   6   4        343.54        367.85        32.07 o
  -8   6   4       2323.31       2278.18        75.72 o
  -6   6   4        286.97        240.05        22.36 o
  -4   6   4       1393.57       1369.61        50.53 o
  -2   6   4       4312.10       4279.00        95.93 o
   0   6   4       2435.78       2564.16        72.84 o
   2   6   4        445.27        510.42        34.37 o
   4   6   4        148.89        139.36        18.50 o
   6   6   4        833.06        829.65        47.49 o
   8   6   4        233.34        177.49        23.05 o
  10   6   4        173.34        152.90        24.53 o
  12   6   4       2023.92       1983.96        98.05 o
  14   6   4       1161.65       1172.07        84.04 o
  16   6   4         66.17         32.25        30.85 o
  18   6   4        217.80        296.28        94.19 o
 -17   7   4        841.23       1006.33        84.76 o
 -15   7   4         16.92         27.27        29.88 o
 -13   7   4        919.12       1049.11        69.24 o
 -11   7   4       1673.69       1565.23        72.55 o
  -9   7   4        657.56        659.95        44.96 o
  -7   7   4       2365.44       2345.55        82.79 o
  -5   7   4       4563.70       4590.21       112.60 o
  -3   7   4        165.30        200.58        22.65 o
  -1   7   4       3167.52       3091.33        92.69 o
   1   7   4       2046.07       2149.23        74.18 o
   3   7   4        122.38        128.63        20.31 o
   5   7   4       6145.61       6188.35       128.47 o
   7   7   4        651.01        675.61        45.24 o
   9   7   4       1078.11       1057.02        54.13 o
  11   7   4        887.94        790.05        59.14 o
  13   7   4        330.84        299.07        42.25 o
  15   7   4        139.66         88.99        42.00 o
  17   7   4        546.06        483.26       116.36 o
 -16   8   4        164.92        119.41        44.77 o
 -14   8   4       1237.62       1301.38       117.41 o
 -12   8   4       2493.31       2430.49       108.23 o
 -10   8   4         98.99         78.39        21.78 o
  -8   8   4        956.28        864.87        52.13 o
  -6   8   4        408.56        423.23        37.54 o
  -4   8   4        230.06        214.62        25.42 o
  -2   8   4       1203.66       1244.52        59.15 o
   0   8   4       1025.37       1004.45        56.35 o
   2   8   4         37.82         30.13        17.50 o
   4   8   4          1.13         -2.82        16.79 o
   6   8   4         22.35         36.44        18.97 o
   8   8   4        254.49        225.89        35.44 o
  10   8   4         56.70         73.81        26.68 o
  12   8   4       1565.31       1291.90       137.55 o
  14   8   4        525.26        460.36        75.70 o
 -15   9   4         97.59        148.68        74.14 o
 -13   9   4        615.63        672.02        91.82 o
 -11   9   4        269.47        221.97        36.40 o
  -9   9   4        149.35        156.91        34.85 o
  -7   9   4       2373.45       2407.77       102.64 o
  -5   9   4       6267.43       6371.38       171.39 o
  -3   9   4       2499.81       2606.20       113.51 o
  -1   9   4        261.53        243.36        31.06 o
   1   9   4        403.91        403.41        39.87 o
   3   9   4       1573.79       1608.14        85.52 o
   5   9   4       8072.18       7977.76       230.89 o
   7   9   4       3043.37       2963.86       142.11 o
   9   9   4         18.29         27.92        29.39 o
  11   9   4         80.26         64.92        48.04 o
  13   9   4        454.16        338.54       107.77 o
 -12  10   4        203.34        205.90        79.94 o
 -10  10   4        391.59        400.42        50.86 o
  -8  10   4          4.56        -22.97        34.32 o
  -6  10   4        185.68        197.61        36.99 o
  -4  10   4       1744.17       1822.93       106.01 o
  -2  10   4         14.17         81.28        27.01 o
   0  10   4        794.09        764.89        63.47 o
   2  10   4        415.69        411.84        52.55 o
   4  10   4        931.41        858.75        78.97 o
   6  10   4        958.63       1025.39        88.97 o
   8  10   4         26.38         72.60        33.08 o
  10  10   4        785.01        770.87       103.49 o
  -9  11   4       1160.09       1029.41       113.17 o
  -7  11   4       2717.64       3011.31       151.75 o
  -5  11   4       1946.83       2155.97       121.73 o
  -3  11   4        121.55        144.70        37.84 o
  -1  11   4        105.29         86.03        33.28 o
   1  11   4        422.99        481.97        63.69 o
   3  11   4         27.70        -10.45        35.13 o
   5  11   4       2729.62       3129.20       178.67 o
   7  11   4        636.42        680.79        94.68 o
   9  11   4        894.65        599.92       180.46 o
  -4  12   4         23.66         72.01        80.07 o
  -2  12   4        418.43        281.22       124.20 o
   0  12   4        160.75        145.34       120.62 o
   2  12   4        257.66        150.08        90.91 o
 -22   1   5         98.10        228.46        64.26 o
 -20   1   5        107.53        139.78        25.07 o
 -18   1   5       1327.23       1544.50        69.44 o
 -16   1   5       4204.23       4236.41       110.11 o
 -14   1   5       2032.67       2094.15        63.51 o
 -12   1   5       2730.68       2647.24        65.88 o
 -10   1   5       1100.24        994.64        32.74 o
  -8   1   5       2663.15       2531.01        45.66 o
  -6   1   5      26702.77      26519.98       162.62 o
  -4   1   5      24733.62      23590.50       182.72 o
  -2   1   5       3138.98       2738.70        63.12 o
   0   1   5        149.99        137.03         8.44 o
   2   1   5       1000.45        883.29        27.04 o
   4   1   5      14060.16      14050.33       178.10 o
   6   1   5      16428.50      16647.77       195.64 o
   8   1   5       1407.37       1293.57        50.09 o
  10   1   5       1834.71       1951.78        66.07 o
  12   1   5        537.11        573.20        45.10 o
  14   1   5       1468.57       1462.78        86.12 o
  16   1   5         94.96         97.65        33.67 o
  18   1   5        576.38        675.02        76.36 o
  20   1   5        786.77        924.78       116.45 o
 -21   2   5         76.83        108.13        31.90 o
 -19   2   5       1026.66       1067.44        72.22 o
 -17   2   5        330.31        310.15        33.68 o
 -15   2   5        858.88        891.62        45.11 o
 -13   2   5       3605.75       3400.85        90.53 o
 -11   2   5       1827.35       1811.01        51.74 o
  -9   2   5         13.67         -2.75         9.06 o
  -7   2   5        958.05       1091.27        31.68 o
  -5   2   5       6540.33       6777.27        92.76 o
  -3   2   5        351.53        370.57        17.59 o
  -1   2   5        450.62        476.59        17.40 o
   1   2   5       5906.70       6177.05        82.45 o
   3   2   5      13928.61      13737.19       231.83 o
   5   2   5        945.92        754.28        37.45 o
   7   2   5        771.92        707.89        39.31 o
   9   2   5       4098.32       4074.65       100.16 o
  11   2   5        394.32        368.46        31.96 o
  13   2   5       7135.56       7317.75       189.46 o
  15   2   5        585.57        620.28        63.88 o
  17   2   5        294.57        354.79        51.22 o
  19   2   5        160.54        160.09        41.45 o
 -22   3   5         25.27        -34.10        88.91 o
 -20   3   5        326.25        435.62        54.41 o
 -18   3   5       2181.88       2411.14       106.16 o
 -16   3   5       1014.31        977.74        55.72 o
 -14   3   5         31.40         13.63        15.85 o
 -12   3   5       1993.96       1999.93        60.81 o
 -10   3   5       5325.93       5444.21        91.02 o
  -8   3   5       6682.19       6880.87        81.73 o
  -6   3   5         16.19         22.43         8.01 o
  -4   3   5       1132.25       1123.15        37.85 o
  -2   3   5       7695.79       7571.02       103.38 o
   0   3   5      18782.14      19064.24       197.41 o
   2   3   5       1588.18       1541.87        45.61 o
   4   3   5        438.19        394.21        20.62 o
   6   3   5        779.24        691.65        36.62 o
   8   3   5      11097.32      11489.49       166.20 o
  10   3   5       3092.15       3107.18        88.24 o
  12   3   5        101.74         86.38        22.38 o
  14   3   5        161.22        152.64        31.39 o
  16   3   5        794.21        912.69        81.69 o
  18   3   5       1355.42       1587.67       116.46 o
  20   3   5        330.99        259.13       133.73 o
 -21   4   5         35.30        282.38        78.14 o
 -19   4   5        227.02        173.75        34.93 o
 -17   4   5        204.40        171.80        31.13 o
 -15   4   5         14.66         -1.04        21.60 o
 -13   4   5       1687.38       1631.73        68.96 o
 -11   4   5       8880.45       8910.45       200.04 o
  -9   4   5       3898.57       3904.33        87.15 o
  -7   4   5         59.03         62.26        12.60 o
  -5   4   5       3781.65       3643.00       111.53 o
  -3   4   5          8.48         28.85         8.08 o
  -1   4   5      12027.86      12423.81       146.90 o
   1   4   5      19555.77      20318.34       200.85 o
   3   4   5       2640.65       2435.29        59.19 o
   5   4   5         96.85        102.54        13.32 o
   7   4   5        118.09        144.46        19.55 o
   9   4   5          7.41          6.42        12.85 o
  11   4   5       1425.33       1472.82        70.44 o
  13   4   5       1291.70       1287.39        81.71 o
  15   4   5        719.40        723.69        66.03 o
  17   4   5        391.43        402.52        61.00 o
  19   4   5         63.45        212.02        54.69 o
 -20   5   5        216.08        317.37        69.40 o
 -18   5   5         18.06        -15.85        20.14 o
 -16   5   5         85.35        112.74        24.88 o
 -14   5   5        392.17        425.13        39.58 o
 -12   5   5       3342.62       3456.43        94.98 o
 -10   5   5       1956.20       2106.75        74.20 o
  -8   5   5       2008.39       1943.35        62.68 o
  -6   5   5         59.82         50.29         8.71 o
  -4   5   5        414.19        378.62        30.36 o
  -2   5   5       4579.47       4505.29       101.87 o
   0   5   5       6221.35       6450.90       121.34 o
   2   5   5       3187.95       3077.27        67.85 o
   4   5   5       1572.29       1499.86        51.65 o
   6   5   5        414.37        377.39        31.05 o
   8   5   5        314.88        297.21        26.02 o
  10   5   5       2240.96       2219.96        86.27 o
  12   5   5        282.55        302.16        38.99 o
  14   5   5        770.31        735.16        64.95 o
  16   5   5        602.59        566.93        68.49 o
  18   5   5        115.57        156.22        44.70 o
 -19   6   5        208.94        111.28       103.36 o
 -17   6   5        236.65        223.81        38.81 o
 -15   6   5        127.63        135.70        26.90 o
 -13   6   5        259.90        279.37        33.49 o
 -11   6   5       4805.16       4791.63       185.20 o
  -9   6   5       8570.37       8836.26       185.31 o
  -7   6   5        373.05        340.05        29.68 o
  -5   6   5         31.02         46.02        12.48 o
  -3   6   5         90.73         86.96        17.32 o
  -1   6   5       8340.44       8695.01       165.62 o
   1   6   5      10519.26      10913.49       178.30 o
   3   6   5       1772.36       1786.63        56.25 o
   5   6   5        143.96        134.54        19.11 o
   7   6   5       2285.08       2175.51        81.83 o
   9   6   5        876.98        841.51        58.58 o
  11   6   5        438.89        435.90        44.64 o
  13   6   5        488.30        450.80        54.99 o
  15   6   5        354.60        315.78        47.00 o
  17   6   5       1125.14       1077.00       122.64 o
 -18   7   5        890.85        928.18       141.28 o
 -16   7   5         13.95         -4.76        23.45 o
 -14   7   5       1924.03       2018.19        94.03 o
 -12   7   5       1639.78       1549.97        85.27 o
 -10   7   5         33.81         -1.89        17.76 o
  -8   7   5         44.86         34.98        18.13 o
  -6   7   5         82.64         76.50        18.46 o
  -4   7   5        374.34        359.34        34.06 o
  -2   7   5         20.51          5.38        14.65 o
   0   7   5         56.56         49.54        15.38 o
   2   7   5       3583.50       3540.23       101.48 o
   4   7   5       6060.10       6010.41       139.24 o
   6   7   5        869.17        844.30        55.73 o
   8   7   5       1673.54       1540.20        74.46 o
  10   7   5        113.82         76.25        19.79 o
  12   7   5       1662.71       1577.88        96.84 o
  14   7   5       2505.10       2337.05       136.92 o
  16   7   5          2.52         -7.52        37.81 o
 -15   8   5       2381.78       2591.47       147.96 o
 -13   8   5       1236.01       1323.50        90.61 o
 -11   8   5          7.57        -18.40        18.40 o
  -9   8   5         99.09        102.15        21.44 o
  -7   8   5       2236.71       2230.63        83.66 o
  -5   8   5       3899.03       4090.88       127.49 o
  -3   8   5       3163.41       3261.12       102.91 o
  -1   8   5         21.32         17.12        17.13 o
   1   8   5          8.72         55.40        18.03 o
   3   8   5       5400.96       5132.01       144.28 o
   5   8   5       3004.59       2963.51       102.65 o
   7   8   5        995.88        872.01        58.64 o
   9   8   5          8.87         10.77        18.88 o
  11   8   5        658.77        571.34        70.52 o
  13   8   5        740.99        715.74        86.09 o
  15   8   5        502.57        364.22       139.05 o
 -14   9   5         79.89        205.87        61.57 o
 -12   9   5        187.49        205.97        42.76 o
 -10   9   5        736.78        662.68        62.16 o
  -8   9   5          1.01         -1.52        22.07 o
  -6   9   5        516.04        509.15        47.45 o
  -4   9   5        554.09        612.01        72.20 o
  -2   9   5          0.29        -13.00        17.78 o
   0   9   5        917.04        889.18        55.05 o
   2   9   5        470.38        427.25        42.32 o
   4   9   5        183.13        114.12        33.75 o
   6   9   5         76.71        121.21        40.16 o
   8   9   5        202.91        171.93        42.92 o
  10   9   5         38.57         -0.81        42.18 o
  12   9   5         52.95         74.70        54.21 o
 -11  10   5         34.06         48.67        30.13 o
  -9  10   5        246.73        225.24        37.84 o
  -7  10   5        864.76        828.51        72.81 o
  -5  10   5       4381.60       4524.80       171.43 o
  -3  10   5       1315.56       1381.21       101.96 o
  -1  10   5        109.01         54.28        42.64 o
   1  10   5         44.66         47.43        29.87 o
   3  10   5        843.41        763.45        70.71 o
   5  10   5       1579.90       1568.18       110.08 o
   7  10   5       1606.11       1688.63       129.73 o
   9  10   5        199.19        180.55        45.90 o
 -10  11   5         38.17         86.69        58.46 o
  -8  11   5         33.66         51.23        45.19 o
  -6  11   5        227.12        122.22        31.22 o
  -4  11   5        387.91        279.86        55.31 o
  -2  11   5          8.51         14.71        32.49 o
   0  11   5         20.04         32.29        37.33 o
   2  11   5        167.83         84.00        33.02 o
   4  11   5        972.49       1005.80        91.81 o
   6  11   5         28.94        152.15        57.04 o
   8  11   5        372.68        331.20       144.28 o
  -1  12   5       1058.53        570.47       166.78 o
 -22   0   6          7.38        -26.91        43.56 o
 -20   0   6         61.90         51.42        29.94 o
 -18   0   6       1474.35       1564.64        91.88 o
 -16   0   6       9144.82       9350.78       311.15 o
 -14   0   6       6527.02       6336.00       168.53 o
 -12   0   6         10.01         22.53        14.70 o
 -10   0   6       4056.37       3962.49       110.35 o
  -8   0   6       1598.90       1500.83        49.81 o
  -6   0   6      36386.38      36024.67       306.24 o
  -4   0   6      29333.28      28914.02       276.47 o
  -2   0   6       4691.04       4720.52        99.97 o
   0   0   6       1517.04       1630.63        58.57 o
   2   0   6        535.81        419.94        20.70 o
   4   0   6       5316.46       5095.38       142.42 o
   6   0   6       1921.68       2057.63        97.78 o
   8   0   6       2591.07       2433.10       160.81 o
  10   0   6       9290.35       9188.62       249.28 o
  12   0   6       6382.34       6461.56       223.34 o
  14   0   6         92.77        132.48        39.37 o
  16   0   6        547.77        544.83        89.19 o
  18   0   6         40.87         24.00        39.97 o
  20   0   6       1160.63       1276.53       275.97 o
 -21   1   6          1.50         16.18        19.77 o
 -19   1   6         16.80          3.69        20.68 o
 -17   1   6         25.99         46.45        18.41 o
 -15   1   6        163.36        142.44        20.14 o
 -13   1   6        996.34        958.53        40.75 o
 -11   1   6       1141.88       1089.69        36.01 o
  -9   1   6        218.72        219.92        15.45 o
  -7   1   6       6277.64       6552.17        86.09 o
  -5   1   6         16.63         28.50         7.48 o
  -3   1   6       2024.96       1900.92        37.20 o
  -1   1   6         84.74        119.08         9.66 o
   1   1   6       1219.05       1409.74        28.14 o
   3   1   6      17802.13      17936.00       354.88 o
   5   1   6       1230.80       1114.71        48.70 o
   7   1   6       4813.75       4938.56       112.35 o
   9   1   6        212.95        179.14        27.54 o
  11   1   6        954.33        942.45        58.05 o
  13   1   6        549.32        524.94        47.77 o
  15   1   6        151.82        103.35        26.66 o
  17   1   6        124.88        147.81        36.85 o
  19   1   6         14.19         52.62        55.69 o
 -22   2   6         53.81        155.03        54.09 o
 -20   2   6        643.15        614.37        53.70 o
 -18   2   6       1186.98       1286.73        66.57 o
 -16   2   6       1717.62       1713.52        70.63 o
 -14   2   6       4175.70       3977.28       110.03 o
 -12   2   6         16.80          4.48        11.33 o
 -10   2   6       1916.03       1998.51        51.16 o
  -8   2   6        272.24        240.82        16.90 o
  -6   2   6       5232.19       5078.39        64.32 o
  -4   2   6      20631.51      20673.17       179.15 o
  -2   2   6      12097.83      12102.13       111.27 o
   0   2   6       9490.98       9643.15        98.63 o
   2   2   6        566.27        686.89        27.52 o
   4   2   6        316.36        315.79        18.85 o
   6   2   6       4991.86       5117.14       107.72 o
   8   2   6       8480.77       8592.16       150.77 o
  10   2   6       3130.22       3026.21       100.77 o
  12   2   6       2695.78       2656.19       101.09 o
  14   2   6        318.50        265.82        38.68 o
  16   2   6        840.99        876.05        82.16 o
  18   2   6        221.36        341.16        56.34 o
 -21   3   6        544.22        642.55        78.33 o
 -19   3   6         41.15         52.11        28.09 o
 -17   3   6        135.79         97.13        31.85 o
 -15   3   6         76.10         55.72        15.68 o
 -13   3   6        216.08        186.22        22.83 o
 -11   3   6       1390.21       1366.89        42.80 o
  -9   3   6       3252.91       3398.15        67.31 o
  -7   3   6       4665.60       4615.88        90.40 o
  -5   3   6         52.51         80.08         9.94 o
  -3   3   6        391.45        309.64        14.56 o
  -1   3   6        423.04        414.94        16.81 o
   1   3   6      11649.08      11510.02       114.63 o
   3   3   6       7518.68       7126.18       149.48 o
   5   3   6       2989.59       3195.66        81.83 o
   7   3   6        611.03        622.80        37.00 o
   9   3   6        733.52        741.65        46.56 o
  11   3   6        899.93        827.56        57.02 o
  13   3   6       1669.46       1723.12        95.51 o
  15   3   6        559.65        604.00        67.45 o
  17   3   6         89.55         93.96        33.58 o
  19   3   6          4.80         23.12        80.78 o
 -20   4   6        660.58        715.51        68.99 o
 -18   4   6       1005.11       1158.23        76.80 o
 -16   4   6          3.03          2.11        20.63 o
 -14   4   6         14.06         12.93        16.57 o
 -12   4   6       2748.61       2822.13        81.39 o
 -10   4   6       5713.88       5746.00       135.21 o
  -8   4   6        770.86        762.33        31.30 o
  -6   4   6         17.16         19.98         8.21 o
  -4   4   6       1381.16       1180.87        56.89 o
  -2   4   6       9430.23       8924.91       207.06 o
   0   4   6       8203.22       7931.91       164.37 o
   2   4   6         82.50         43.84         9.47 o
   4   4   6        159.82        143.09        19.73 o
   6   4   6       2212.17       2195.94        72.57 o
   8   4   6       5655.85       5826.41       124.94 o
  10   4   6        394.50        360.70        36.41 o
  12   4   6          6.21         -0.99        21.65 o
  14   4   6        460.81        447.79        56.28 o
  16   4   6       1222.84       1420.39       104.39 o
  18   4   6        256.58        408.94        67.77 o
 -19   5   6       1597.31       1776.65       107.29 o
 -17   5   6          4.84        -24.99        24.99 o
 -15   5   6       1151.19       1097.07        65.53 o
 -13   5   6        889.06        794.18        51.37 o
 -11   5   6       6077.67       6415.39       142.69 o
  -9   5   6       4656.13       4900.65       108.89 o
  -7   5   6       1598.43       1643.19        65.04 o
  -5   5   6       2704.15       2655.07        78.52 o
  -3   5   6       2527.50       2422.18        76.67 o
  -1   5   6      10521.10      10893.07       151.63 o
   1   5   6       1237.13        901.64        72.87 o
   3   5   6       1085.27       1048.84        44.81 o
   5   5   6       1670.25       1680.80        63.00 o
   7   5   6       1308.48       1328.58        59.92 o
   9   5   6       1659.56       1711.05        72.60 o
  11   5   6        104.19         84.36        19.03 o
  13   5   6         40.56         47.16        25.40 o
  15   5   6       2406.28       2526.12       140.42 o
  17   5   6        745.93        864.34        91.87 o
 -18   6   6         28.89        -21.37        27.13 o
 -16   6   6        111.44        163.28        40.43 o
 -14   6   6         91.18         42.85        23.37 o
 -12   6   6         97.27        138.13        24.26 o
 -10   6   6       2511.61       2544.54        91.46 o
  -8   6   6        764.42        780.24        55.43 o
  -6   6   6       1429.32       1468.09        62.25 o
  -4   6   6        303.72        326.78        28.69 o
  -2   6   6       3633.27       3725.04       102.73 o
   0   6   6       1269.24       1323.52        62.48 o
   2   6   6       9390.99       9703.02       161.96 o
   4   6   6       2745.79       2649.58        86.05 o
   6   6   6         58.50         34.33        14.66 o
   8   6   6        552.37        530.17        43.85 o
  10   6   6        264.16        173.70        32.45 o
  12   6   6       2072.07       2030.98       109.88 o
  14   6   6        947.06        829.27        75.51 o
  16   6   6         40.63        -42.20        54.71 o
 -17   7   6        370.04        342.63        52.82 o
 -15   7   6        651.74        733.88        61.22 o
 -13   7   6        364.85        312.42        40.19 o
 -11   7   6        332.06        403.63        40.72 o
  -9   7   6       1056.97       1092.21        63.65 o
  -7   7   6       1984.05       2094.52        86.75 o
  -5   7   6       1557.23       1620.00        71.90 o
  -3   7   6       3190.35       3269.99        93.90 o
  -1   7   6        966.14        886.71        53.29 o
   1   7   6       1415.30       1438.44        68.78 o
   3   7   6       1428.37       1373.17        68.98 o
   5   7   6        973.68       1024.77        53.74 o
   7   7   6       1049.58        966.37        59.81 o
   9   7   6        802.30        728.08        59.01 o
  11   7   6        804.44        782.05        69.91 o
  13   7   6        443.52        361.93        54.94 o
  15   7   6        391.55        368.20        72.91 o
 -16   8   6        175.60        283.29        87.46 o
 -14   8   6         49.17         25.84        38.85 o
 -12   8   6         46.25         17.82        21.71 o
 -10   8   6        301.49        220.97        30.48 o
  -8   8   6       1014.00       1081.15        64.04 o
  -6   8   6        281.40        259.92        33.56 o
  -4   8   6       1055.53       1051.68        66.69 o
  -2   8   6        921.84        878.48        55.74 o
   0   8   6         11.64        -16.28        21.60 o
   2   8   6       2557.41       2577.55       104.20 o
   4   8   6       3579.44       3552.51       124.94 o
   6   8   6        620.87        590.14        52.23 o
   8   8   6        646.96        578.84        54.87 o
  10   8   6         95.95         46.04        24.94 o
  12   8   6        252.41        332.68        55.58 o
  14   8   6        317.44        269.99        54.80 o
 -13   9   6        316.71        271.46        53.92 o
 -11   9   6         32.79        -10.87        23.81 o
  -9   9   6        678.24        697.86        55.80 o
  -7   9   6       4294.46       4456.69       128.60 o
  -5   9   6       4408.26       4650.11       140.53 o
  -3   9   6       3390.73       3625.49       128.37 o
  -1   9   6         92.29         49.47        19.19 o
   1   9   6        863.74        834.62        60.65 o
   3   9   6        885.93        907.43        70.35 o
   5   9   6        418.35        371.70        61.52 o
   7   9   6        196.27        140.93        30.70 o
   9   9   6       1643.33       1500.73       162.59 o
  11   9   6        949.52        528.73       131.84 o
 -12  10   6        149.50        293.80       142.47 o
 -10  10   6        520.60        449.03        72.05 o
  -8  10   6          0.17        -11.32        22.60 o
  -6  10   6       1195.08       1246.27        86.27 o
  -4  10   6        153.25        111.49        31.94 o
  -2  10   6         52.93         83.31        34.04 o
   0  10   6        106.30         94.03        25.85 o
   2  10   6         92.36         76.59        28.99 o
   4  10   6        522.21        519.03        61.69 o
   6  10   6        254.42        224.52        48.03 o
   8  10   6         50.89        104.59        35.08 o
  10  10   6        100.56        132.67        91.21 o
  -9  11   6         13.23        131.56        91.09 o
  -7  11   6         63.31        109.20        91.68 o
  -5  11   6       1015.38       1053.03        90.76 o
  -3  11   6       3257.31       3438.18       157.50 o
  -1  11   6       1375.03       1426.43       122.74 o
   1  11   6          8.87        -40.89        40.89 o
   3  11   6        181.64        136.14        36.17 o
   5  11   6         12.67         -6.80        83.00 o
 -22   1   7          3.81         75.52        43.36 o
 -20   1   7         14.12        -21.15        21.15 o
 -18   1   7        167.88        136.56        23.05 o
 -16   1   7       4680.15       4967.76       114.93 o
 -14   1   7       5066.63       5060.92       132.31 o
 -12   1   7        662.76        643.32        33.72 o
 -10   1   7        633.06        627.63        26.63 o
  -8   1   7       2957.56       3044.99        52.35 o
  -6   1   7       2777.38       2636.59        50.71 o
  -4   1   7       8465.70       8430.00        97.80 o
  -2   1   7      10711.92      10837.44       107.27 o
   0   1   7       2335.86       1869.50        37.37 o
   2   1   7      18382.54      18731.59       171.97 o
   4   1   7        231.79        179.35        14.54 o
   6   1   7         10.91         14.15         8.54 o
   8   1   7       3933.10       4055.66       110.79 o
  10   1   7       7503.49       7426.65       163.65 o
  12   1   7       2192.79       2324.78        97.15 o
  14   1   7        314.45        367.40        45.90 o
  16   1   7        190.45        239.78        43.55 o
  18   1   7        117.99        179.54        46.96 o
 -21   2   7         20.46         46.67        31.01 o
 -19   2   7         31.99         22.77        26.84 o
 -17   2   7        660.61        677.06        47.13 o
 -15   2   7         16.76         17.37        16.46 o
 -13   2   7       1339.39       1286.46        47.13 o
 -11   2   7         13.23         10.70        11.47 o
  -9   2   7       5738.31       5929.97        84.70 o
  -7   2   7       8582.65       8326.42       138.58 o
  -5   2   7       2425.36       2643.84        48.48 o
  -3   2   7      10513.33      11061.98       132.59 o
  -1   2   7       2830.27       2899.88        44.70 o
   1   2   7       6400.78       6489.25        90.57 o
   3   2   7      13031.03      13493.53       162.75 o
   5   2   7        457.80        424.20        31.11 o
   7   2   7        234.76        194.48        23.38 o
   9   2   7         74.84         66.49        19.35 o
  11   2   7        466.44        436.38        42.49 o
  13   2   7        189.77        150.84        30.09 o
  15   2   7         12.77        -11.89        24.17 o
  17   2   7         49.29         34.65        28.29 o
  19   2   7        411.26        666.63       141.25 o
 -20   3   7        657.81        756.22        65.30 o
 -18   3   7        298.80        364.00        38.50 o
 -16   3   7         71.80         66.71        24.00 o
 -14   3   7       1316.21       1295.76        53.24 o
 -12   3   7       5930.12       6116.17       131.58 o
 -10   3   7       4152.45       4111.85        81.05 o
  -8   3   7         36.97         45.42        10.21 o
  -6   3   7       1118.48       1103.08        42.54 o
  -4   3   7       3984.17       3847.96        57.29 o
  -2   3   7      17445.43      18302.12       154.16 o
   0   3   7        925.61        852.04        31.67 o
   2   3   7        312.16        364.18        24.85 o
   4   3   7        374.44        313.09        27.23 o
   6   3   7       9149.61       9321.51       184.29 o
   8   3   7       4279.86       4241.88       107.46 o
  10   3   7         30.79         41.11        15.60 o
  12   3   7         38.71         33.87        24.64 o
  14   3   7        836.54        843.13        69.95 o
  16   3   7        994.93       1070.26        92.65 o
  18   3   7        182.42        126.98        69.59 o
 -19   4   7        241.85        139.47        31.47 o
 -17   4   7         19.20          1.56        30.37 o
 -15   4   7        578.43        604.27        41.56 o
 -13   4   7          3.43         16.19        15.48 o
 -11   4   7       3259.10       3272.39        81.32 o
  -9   4   7       7246.83       7155.14       144.72 o
  -7   4   7       1796.80       1938.36        55.32 o
  -5   4   7        817.31        825.99        35.89 o
  -3   4   7        241.13        233.71        13.70 o
  -1   4   7        232.86        251.96        16.43 o
   1   4   7        511.59        494.50        24.72 o
   3   4   7       4287.13       4270.28        91.71 o
   5   4   7       9357.09       9678.04       167.48 o
   7   4   7        907.02        872.91        46.42 o
   9   4   7        307.58        282.07        29.22 o
  11   4   7       1431.68       1263.33        71.15 o
  13   4   7         15.37         16.78        24.03 o
  15   4   7       1858.63       1940.09       127.85 o
  17   4   7       1040.30       1098.37       107.64 o
 -20   5   7       1113.40       1291.87       259.59 o
 -18   5   7         36.30          6.50        28.00 o
 -16   5   7         17.43         17.98        21.62 o
 -14   5   7         26.38         37.97        20.53 o
 -12   5   7        566.77        553.09        39.24 o
 -10   5   7       1722.19       1721.20        58.22 o
  -8   5   7       5502.15       5416.68       148.29 o
  -6   5   7        412.41        355.96        27.03 o
  -4   5   7        354.14        302.47        23.43 o
  -2   5   7        376.21        412.61        36.54 o
   0   5   7         10.56         31.37        13.60 o
   2   5   7       2270.81       2314.68        68.49 o
   4   5   7       3539.28       3747.51        96.48 o
   6   5   7       2877.98       2835.30        91.85 o
   8   5   7        122.31         93.52        17.96 o
  10   5   7          2.76         25.38        16.51 o
  12   5   7          2.53        -10.82        25.41 o
  14   5   7        568.65        570.90        66.63 o
  16   5   7        466.08        536.36        71.91 o
 -17   6   7         23.33          7.99        20.47 o
 -15   6   7        136.40        157.34        32.07 o
 -13   6   7        540.92        633.61        54.42 o
 -11   6   7       4089.75       4009.12       132.20 o
  -9   6   7       2686.91       2651.15       102.73 o
  -7   6   7        223.49        227.67        26.40 o
  -5   6   7       3112.04       3244.31        95.26 o
  -3   6   7        529.21        527.58        40.62 o
  -1   6   7       1651.66       1669.27        72.29 o
   1   6   7        173.65        181.43        24.09 o
   3   6   7        761.27        826.70        48.44 o
   5   6   7       5384.06       5361.77       129.58 o
   7   6   7       5231.42       4987.23       197.42 o
   9   6   7         10.57         15.12        19.65 o
  11   6   7         82.79         65.79        34.38 o
  13   6   7        151.76        171.41        40.99 o
  15   6   7        840.55        783.16        83.06 o
  17   6   7        982.96        918.83       227.57 o
 -18   7   7        486.66        707.15       184.97 o
 -16   7   7          3.34         -6.15        32.66 o
 -14   7   7        169.68        160.53        35.03 o
 -12   7   7        328.35        375.60        43.47 o
 -10   7   7        262.70        291.24        36.80 o
  -8   7   7       4673.11       4941.67       132.49 o
  -6   7   7       6548.09       6767.58       159.99 o
  -4   7   7       3412.97       3534.81       108.82 o
  -2   7   7       2839.75       2927.40        99.50 o
   0   7   7         61.74         68.33        17.45 o
   2   7   7       4645.94       4793.56       148.99 o
   4   7   7       2862.39       2755.66        94.70 o
   6   7   7         59.07         87.49        19.06 o
   8   7   7        808.59        684.25        56.99 o
  10   7   7         26.53         28.65        30.69 o
  12   7   7        478.93        434.16        58.20 o
  14   7   7         15.66         39.55        32.27 o
 -15   8   7        703.61        828.36        76.69 o
 -13   8   7        675.23        535.15        54.51 o
 -11   8   7         13.33         26.12        21.31 o
  -9   8   7        590.96        509.39        46.18 o
  -7   8   7       3329.52       3687.18       124.29 o
  -5   8   7       1912.28       1921.69        87.89 o
  -3   8   7         14.25          2.44        18.63 o
  -1   8   7       1302.91       1409.54        72.79 o
   1   8   7       2538.62       2544.24        99.21 o
   3   8   7       1033.33       1061.87        69.89 o
   5   8   7       1405.72       1327.87        80.41 o
   7   8   7        114.61         41.81        19.50 o
   9   8   7       1616.91       1531.28        90.72 o
  11   8   7       1879.12       1683.58       123.85 o
  13   8   7        280.88        223.30        64.43 o
 -14   9   7        154.19        158.40        53.91 o
 -12   9   7          0.93        -26.87        46.06 o
 -10   9   7        159.67         89.62        35.00 o
  -8   9   7        218.03        193.84        30.66 o
  -6   9   7          0.91         12.90        26.28 o
  -4   9   7          0.71         21.26        22.30 o
  -2   9   7        189.99        195.56        39.25 o
   0   9   7         78.87         82.75        23.60 o
   2   9   7         13.52         61.13        25.77 o
   4   9   7         87.14         78.15        26.00 o
   6   9   7        457.51        385.84        55.88 o
   8   9   7          9.55         -9.17        25.81 o
  10   9   7        254.48         88.70        60.22 o
  12   9   7         89.60         98.46        90.63 o
 -11  10   7         30.83        -37.95        37.95 o
  -9  10   7        112.41        115.21        30.52 o
  -7  10   7        125.32        132.06        31.77 o
  -5  10   7       1293.34       1402.78        92.79 o
  -3  10   7        759.11        854.82        68.98 o
  -1  10   7       2011.81       2092.30       118.98 o
   1  10   7       1011.63       1007.90        75.87 o
   3  10   7         23.81        -17.52        39.15 o
   5  10   7         78.88         27.27        25.73 o
   7  10   7        183.21        100.94        42.52 o
   9  10   7       1014.59        821.50       191.73 o
  -6  11   7        319.40        430.62        78.12 o
  -4  11   7         83.43        135.83        32.21 o
  -2  11   7        289.98        319.05        51.47 o
   0  11   7         80.49         46.17        35.37 o
   2  11   7       1125.04       1215.38       148.03 o
   4  11   7         69.35        -37.42        43.70 o
 -20   0   8        395.08        512.92        65.67 o
 -18   0   8       1228.38       1443.64        95.34 o
 -16   0   8       3388.41       3383.58       133.23 o
 -14   0   8       1197.79       1165.93        79.42 o
 -12   0   8       8436.10       8649.17       327.39 o
 -10   0   8        388.58        380.41        28.60 o
  -8   0   8       3235.26       3181.27        85.18 o
  -6   0   8       1007.88        937.61        47.61 o
  -4   0   8        161.96        180.78        20.54 o
  -2   0   8       4447.89       4218.04       111.48 o
   0   0   8      74226.45      80538.23       678.91 o
   2   0   8       1842.85       1620.19        62.53 o
   4   0   8        100.24        114.79        20.14 o
   6   0   8       1116.68        995.55        58.52 o
   8   0   8         56.15        105.12        28.41 o
  10   0   8      12373.88      12114.78       309.46 o
  12   0   8       5219.66       5483.91       217.45 o
  14   0   8         61.29         69.93        47.45 o
  16   0   8          4.90        -25.53        39.47 o
  18   0   8        415.96        387.28       140.67 o
 -21   1   8         17.80         14.81        42.85 o
 -19   1   8        213.90        180.49        26.81 o
 -17   1   8        908.20        890.05        52.77 o
 -15   1   8         78.80         74.48        18.54 o
 -13   1   8       2814.43       2641.06        74.41 o
 -11   1   8         19.08         22.21        11.51 o
  -9   1   8       1226.69       1185.66        34.13 o
  -7   1   8       4340.47       4370.00        73.77 o
  -5   1   8        119.02         97.82        12.97 o
  -3   1   8       3698.11       3577.09        67.69 o
  -1   1   8         33.48         40.76         7.83 o
   1   1   8       1626.57       1634.72        37.26 o
   3   1   8        890.73        783.49        41.73 o
   5   1   8        233.48        200.96        15.96 o
   7   1   8         39.99         43.61        16.54 o
   9   1   8        287.95        302.90        34.42 o
  11   1   8        610.57        644.87        52.72 o
  13   1   8        456.93        458.82        46.23 o
  15   1   8         16.39         26.18        29.28 o
  17   1   8         30.33         -3.71        73.05 o
 -20   2   8         22.74        -32.12        32.28 o
 -18   2   8         45.80         60.48        20.87 o
 -16   2   8        830.93        803.54        48.57 o
 -14   2   8       4019.58       4093.03        94.81 o
 -12   2   8       5853.05       5896.47       148.59 o
 -10   2   8       1180.52       1251.80        42.06 o
  -8   2   8        100.75         95.45        11.06 o
  -6   2   8         29.63         30.35         9.25 o
  -4   2   8       5679.59       5553.65        77.80 o
  -2   2   8      12210.30      12210.95       107.99 o
   0   2   8       6834.60       6710.51       143.32 o
   2   2   8       4797.19       5105.26        81.69 o
   4   2   8        684.98        616.07        36.58 o
   6   2   8        285.73        270.48        26.36 o
   8   2   8        949.24        925.26        53.99 o
  10   2   8       1405.52       1452.48        74.56 o
  12   2   8       1671.95       1702.93        94.15 o
  14   2   8       2237.38       2545.69       123.34 o
  16   2   8        120.03         83.16        30.69 o
  18   2   8         20.29         37.08        66.08 o
 -21   3   8         36.82         75.39        71.28 o
 -19   3   8       1843.03       2070.48        99.72 o
 -17   3   8        753.90        655.46        50.79 o
 -15   3   8          6.38         15.41        15.01 o
 -13   3   8        241.47        247.06        24.29 o
 -11   3   8        243.95        234.48        20.43 o
  -9   3   8       3775.44       3668.68       104.96 o
  -7   3   8       7660.37       7412.18       140.91 o
  -5   3   8       1649.61       1698.99        40.19 o
  -3   3   8        166.39        158.59        12.34 o
  -1   3   8        283.79        262.25        16.94 o
   1   3   8       1102.59       1149.85        36.56 o
   3   3   8       1613.61       1581.93        52.85 o
   5   3   8       1171.81       1234.77        59.03 o
   7   3   8       2812.41       2912.59        89.25 o
   9   3   8         43.55         44.36        20.56 o
  11   3   8          3.92         49.78        21.63 o
  13   3   8         51.56         76.92        25.97 o
  15   3   8         61.70         29.06        33.05 o
  17   3   8        791.01        952.10       114.75 o
 -20   4   8        263.91        293.43        72.12 o
 -18   4   8         24.62         67.58        28.31 o
 -16   4   8        223.16        189.77        27.09 o
 -14   4   8        472.50        508.84        38.64 o
 -12   4   8       4591.25       4452.94       147.27 o
 -10   4   8        261.16        272.17        24.44 o
  -8   4   8          5.67          3.84        13.24 o
  -6   4   8       1539.39       1580.52        50.91 o
  -4   4   8       6429.79       6816.94       105.81 o
  -2   4   8       2719.57       2672.82        51.93 o
   0   4   8        870.00        809.50        31.82 o
   2   4   8        362.83        415.32        26.85 o
   4   4   8       7010.90       7326.27       145.85 o
   6   4   8       4454.03       4591.68       119.95 o
   8   4   8         89.00         67.50        17.22 o
  10   4   8         14.44         38.63        18.50 o
  12   4   8         22.97         11.59        17.69 o
  14   4   8       1652.68       1746.81       107.15 o
  16   4   8        934.39        981.81       102.59 o
 -19   5   8        692.16        719.97        89.28 o
 -17   5   8         24.75         53.03        30.48 o
 -15   5   8        180.03        117.97        23.42 o
 -13   5   8        586.88        580.87        41.05 o
 -11   5   8       1271.81       1237.17        53.18 o
  -9   5   8          7.78         40.28        15.47 o
  -7   5   8       1115.87       1130.79        46.53 o
  -5   5   8       7615.70       7638.67       134.85 o
  -3   5   8       2856.29       2908.38        83.06 o
  -1   5   8         70.64         56.92        12.78 o
   1   5   8        686.79        639.33        41.55 o
   3   5   8        991.75        988.18        53.91 o
   5   5   8       9033.86       9467.19       267.60 o
   7   5   8       4907.00       5005.36       164.61 o
   9   5   8        548.00        535.72        51.05 o
  11   5   8        110.62         55.26        28.08 o
  13   5   8        292.94        246.35        41.07 o
  15   5   8       1347.29       1480.02       123.47 o
 -18   6   8        815.02        724.70        95.30 o
 -16   6   8        432.51        416.27        48.72 o
 -14   6   8        179.07        115.62        31.66 o
 -12   6   8        784.05        715.85        50.65 o
 -10   6   8        328.03        301.32        34.78 o
  -8   6   8       7658.17       8000.98       183.99 o
  -6   6   8       1188.95       1150.25        59.65 o
  -4   6   8         95.04         79.35        19.46 o
  -2   6   8        392.95        394.69        38.07 o
   0   6   8         11.61          0.66        16.57 o
   2   6   8       1877.05       1729.16        71.48 o
   4   6   8       1620.41       1619.12        71.77 o
   6   6   8         69.98         69.54        19.91 o
   8   6   8        849.09        733.22        56.23 o
  10   6   8        291.77        234.87        35.88 o
  12   6   8         26.96        -31.46        31.46 o
  14   6   8          4.27         23.44        29.81 o
  16   6   8         47.19       -136.60       136.60 o
 -17   7   8         96.75          0.70        42.44 o
 -15   7   8       1664.14       1851.49       111.97 o
 -13   7   8        264.71        196.54        34.21 o
 -11   7   8        328.02        377.23        40.18 o
  -9   7   8       1615.29       1609.62        78.35 o
  -7   7   8        317.87        361.07        39.27 o
  -5   7   8        789.93        795.40        52.17 o
  -3   7   8       3331.00       3338.72       109.80 o
  -1   7   8        618.05        666.49        47.74 o
   1   7   8       1385.82       1523.55        76.23 o
   3   7   8       2978.91       3053.58       110.59 o
   5   7   8         10.78          6.31        19.67 o
   7   7   8       1533.33       1397.62        74.31 o
   9   7   8        293.71        247.76        37.52 o
  11   7   8        450.36        392.77        55.13 o
  13   7   8        507.38        465.36        71.41 o
  15   7   8        284.59        478.84       171.67 o
 -16   8   8        335.31        286.02        76.12 o
 -14   8   8        629.44        595.59        57.70 o
 -12   8   8       1110.77       1037.89        67.32 o
 -10   8   8        333.96        365.86        42.18 o
  -8   8   8       1659.87       1559.79        80.01 o
  -6   8   8       1232.52       1240.41        74.28 o
  -4   8   8         28.84         47.97        20.38 o
  -2   8   8        644.36        561.86        48.27 o
   0   8   8        211.18        198.09        31.55 o
   2   8   8        342.33        319.91        38.88 o
   4   8   8        282.50        280.69        36.55 o
   6   8   8         90.85         43.50        25.44 o
   8   8   8        226.89        134.22        37.43 o
  10   8   8        153.82         92.85        32.46 o
  12   8   8        382.00        326.99        51.87 o
 -13   9   8        339.49        251.04        66.13 o
 -11   9   8        356.89        288.76        44.46 o
  -9   9   8       1028.90        982.56        67.77 o
  -7   9   8        229.11        210.12        31.72 o
  -5   9   8         11.36         10.70        28.42 o
  -3   9   8        201.03        144.62        43.99 o
  -1   9   8       4153.91       4150.81       146.81 o
   1   9   8       4614.80       4655.06       198.91 o
   3   9   8        653.47        633.28        57.41 o
   5   9   8        473.88        377.83        50.10 o
   7   9   8         25.70         51.58        30.21 o
   9   9   8       1353.15       1152.11       102.14 o
  11   9   8       2293.41       1864.05       305.79 o
 -10  10   8        249.41        284.03        55.14 o
  -8  10   8         85.07        114.72        48.09 o
  -6  10   8         13.42         26.33        23.43 o
  -4  10   8        730.92        705.73        71.14 o
  -2  10   8         16.41         -7.15        32.25 o
   0  10   8        665.20        669.02        66.32 o
   2  10   8        855.03        647.98        65.11 o
   4  10   8        125.27         69.11        47.68 o
   6  10   8        600.97        499.76        68.66 o
   8  10   8          8.26        -67.73        78.85 o
  -7  11   8        306.14        250.14       130.30 o
  -5  11   8         44.54         18.58        43.82 o
  -3  11   8       2563.96       2717.60       190.90 o
  -1  11   8       1325.61       1207.50       126.52 o
   1  11   8        350.32        248.12        83.01 o
   3  11   8        610.17        741.99       122.45 o
 -20   1   9        376.07        361.59        38.63 o
 -18   1   9        173.56        174.32        26.58 o
 -16   1   9        119.81        100.44        21.92 o
 -14   1   9       1117.02       1125.00        51.50 o
 -12   1   9       1298.55       1284.16        45.25 o
 -10   1   9      12028.05      12212.94       213.86 o
  -8   1   9       3485.49       3430.85        83.01 o
  -6   1   9         23.19         45.38        10.69 o
  -4   1   9         34.76         45.28         7.17 o
  -2   1   9       4739.25       5049.96        85.98 o
   0   1   9      17031.69      17877.75       170.79 o
   2   1   9       7323.65       7157.69       225.23 o
   4   1   9        477.17        445.74        25.17 o
   6   1   9         35.86         36.21        12.83 o
   8   1   9       2290.98       2164.61        82.60 o
  10   1   9       2305.91       2269.01       104.19 o
  12   1   9       2100.29       2134.05       118.26 o
  14   1   9         92.13        134.03        38.23 o
  16   1   9        607.87        687.65        94.26 o
 -21   2   9          3.08         25.21        41.47 o
 -19   2   9       1825.02       1852.94        93.30 o
 -17   2   9       1266.75       1237.61        62.76 o
 -15   2   9          1.94         -9.96        16.19 o
 -13   2   9       1428.73       1417.41        53.67 o
 -11   2   9        417.10        391.39        27.32 o
  -9   2   9       2320.33       2316.46        57.91 o
  -7   2   9       5943.46       5980.63        93.61 o
  -5   2   9        342.66        336.37        20.49 o
  -3   2   9        872.85        874.22        27.80 o
  -1   2   9       1244.39       1255.80        35.49 o
   1   2   9          2.18         11.14         8.01 o
   3   2   9        289.46        259.18        18.76 o
   5   2   9          9.90         38.97        14.82 o
   7   2   9       1360.72       1303.79        63.14 o
   9   2   9       4792.59       4886.94       142.06 o
  11   2   9        144.24        142.62        27.63 o
  13   2   9       1977.95       2096.95       136.72 o
  15   2   9         53.45         79.38        34.90 o
  17   2   9        461.59        741.76       209.90 o
 -20   3   9        326.40        305.94        58.73 o
 -18   3   9         31.14         16.03        31.28 o
 -16   3   9        163.18        133.61        28.10 o
 -14   3   9       3394.68       3471.43        99.02 o
 -12   3   9       1481.40       1575.55        59.11 o
 -10   3   9        568.97        577.72        32.21 o
  -8   3   9         36.70         31.33        13.26 o
  -6   3   9       5546.81       5559.29        87.07 o
  -4   3   9       5700.47       5709.80        82.97 o
  -2   3   9       1942.70       2017.63        46.50 o
   0   3   9         16.90         23.42         9.21 o
   2   3   9       1430.57       1406.08        44.40 o
   4   3   9       5300.83       5539.70       115.65 o
   6   3   9       3966.98       4003.72       120.54 o
   8   3   9         36.64         28.95        17.91 o
  10   3   9         73.50         38.68        22.00 o
  12   3   9       2101.07       2123.89       125.10 o
  14   3   9        875.64        888.79        83.37 o
  16   3   9        315.83        318.69        50.06 o
 -19   4   9        299.49        413.93        52.23 o
 -17   4   9       1382.86       1395.80        75.67 o
 -15   4   9        506.83        460.23        40.11 o
 -13   4   9         27.93         13.63        14.89 o
 -11   4   9        636.54        554.93        36.07 o
  -9   4   9         44.67         34.72        14.10 o
  -7   4   9       3301.84       3265.43        73.76 o
  -5   4   9      10185.34      10434.84       179.83 o
  -3   4   9       4327.76       4612.85        92.72 o
  -1   4   9        409.10        397.50        23.32 o
   1   4   9       1746.33       1719.94        51.19 o
   3   4   9        508.78        461.28        33.18 o
   5   4   9       4724.48       4840.68       119.72 o
   7   4   9       2239.43       2262.63        88.71 o
   9   4   9       1272.87       1207.08        68.71 o
  11   4   9         16.73        -26.00        28.94 o
  13   4   9          9.80         29.35        35.91 o
  15   4   9         86.85         78.92        39.22 o
 -18   5   9        902.69       1004.42        76.11 o
 -16   5   9        396.46        379.72        37.66 o
 -14   5   9        144.78         93.69        21.74 o
 -12   5   9         26.01         12.84        17.03 o
 -10   5   9        239.96        203.48        24.16 o
  -8   5   9        364.25        357.70        29.44 o
  -6   5   9       4101.40       4191.61        95.70 o
  -4   5   9       5346.40       5514.70       112.35 o
  -2   5   9         12.66          7.79        14.98 o
   0   5   9         21.83         22.22        14.37 o
   2   5   9         87.44        108.87        21.37 o
   4   5   9        830.89        820.93        50.93 o
   6   5   9       1508.70       1499.38        86.48 o
   8   5   9       2656.92       2582.48       107.63 o
  10   5   9         44.92         37.65        22.98 o
  12   5   9        328.32        252.02        52.95 o
  14   5   9         31.03         11.85        33.05 o
 -17   6   9        157.75        110.24        35.59 o
 -15   6   9        785.75        784.75        67.48 o
 -13   6   9       1098.23       1084.68        71.69 o
 -11   6   9          7.94         16.58        18.73 o
  -9   6   9        152.07        124.74        26.91 o
  -7   6   9       5279.99       5268.30       125.36 o
  -5   6   9       3207.94       3303.34       102.36 o
  -3   6   9       5843.95       6003.40       140.15 o
  -1   6   9         21.59         16.58        18.31 o
   1   6   9        438.84        439.30        42.71 o
   3   6   9       1185.66       1138.58        66.03 o
   5   6   9       4749.96       4802.67       149.17 o
   7   6   9        724.89        666.80        53.20 o
   9   6   9        400.20        295.85        41.87 o
  11   6   9        225.43        139.73        35.02 o
  13   6   9        252.86        178.58        53.71 o
 -16   7   9        430.85        481.81        76.90 o
 -14   7   9        603.89        569.97        60.29 o
 -12   7   9        731.81        709.77        56.86 o
 -10   7   9        221.09        148.25        25.40 o
  -8   7   9       1010.68       1010.47        67.00 o
  -6   7   9       1896.09       2070.48        92.13 o
  -4   7   9          1.29         -0.81        17.59 o
  -2   7   9        116.36        138.78        25.22 o
   0   7   9        392.68        431.40        43.07 o
   2   7   9         79.81         50.68        21.19 o
   4   7   9        692.22        669.49        53.54 o
   6   7   9       1063.45        938.04        65.91 o
   8   7   9       1829.96       1613.39        82.38 o
  10   7   9        711.94        631.49        56.52 o
  12   7   9        196.52        163.65        45.57 o
 -15   8   9          4.78         45.24        60.37 o
 -13   8   9        131.64        138.36        30.88 o
 -11   8   9       1550.33       1584.02        82.69 o
  -9   8   9       1655.21       1573.75        82.84 o
  -7   8   9        762.31        692.35        58.07 o
  -5   8   9         35.26         34.51        24.25 o
  -3   8   9        188.17        175.84        26.52 o
  -1   8   9       2841.17       2866.40       111.92 o
   1   8   9       4188.87       4396.63       140.18 o
   3   8   9         24.60          0.18        19.62 o
   5   8   9          7.29         16.86        22.54 o
   7   8   9        316.41        252.62        39.17 o
   9   8   9       2030.15       1752.53       152.11 o
  11   8   9        494.46        587.50        91.63 o
 -12   9   9        119.27         76.56        32.06 o
 -10   9   9        386.44        403.92        44.87 o
  -8   9   9          3.52         -6.81        25.67 o
  -6   9   9        259.43        226.26        37.12 o
  -4   9   9        546.26        600.41        54.27 o
  -2   9   9          0.21        -18.08        25.47 o
   0   9   9        605.98        613.99        54.70 o
   2   9   9        275.79        167.34        33.79 o
   4   9   9        147.07        131.21        31.07 o
   6   9   9        109.41        109.46        45.13 o
   8   9   9        185.41        127.65        55.32 o
  10   9   9         66.63        111.13        46.62 o
  -9  10   9        525.16        586.25        88.80 o
  -7  10   9        314.55        290.23        54.47 o
  -5  10   9        155.13        126.93        39.98 o
  -3  10   9        439.94        502.62        60.20 o
  -1  10   9       1333.24       1293.71        91.05 o
   1  10   9       2614.65       2628.10       133.00 o
   3  10   9        337.23        292.45        52.70 o
   5  10   9          3.98         12.73        45.57 o
   7  10   9         53.07        -43.25        63.27 o
  -4  11   9         53.48        -30.64        46.91 o
  -2  11   9         36.58        132.16        52.74 o
   0  11   9        300.83         90.89       126.30 o
   2  11   9         66.02        255.67        90.19 o
 -20   0  10       1428.56       1487.42       112.47 o
 -18   0  10        121.32         91.35        33.43 o
 -16   0  10        304.03        273.19        39.82 o
 -14   0  10          5.53         30.32        21.28 o
 -12   0  10       4199.02       4094.31       164.16 o
 -10   0  10      20785.72      21158.95       510.92 o
  -8   0  10       5046.60       5318.56       135.24 o
  -6   0  10       1162.19       1097.67        52.86 o
  -4   0  10        317.51        286.79        33.88 o
  -2   0  10       4057.30       3906.66       133.71 o
   0   0  10      10469.05      10752.77       189.48 o
   2   0  10      10561.75      11375.32       216.66 o
   4   0  10        622.21        698.37        57.80 o
   6   0  10       1099.88       1113.49        97.13 o
   8   0  10       1946.86       1965.40       134.33 o
  10   0  10         61.12         67.35        58.83 o
  12   0  10          6.12         -7.93        35.19 o
  14   0  10        795.08        862.36       117.72 o
  16   0  10       1970.59       2497.45       512.02 o
 -21   1  10          6.66        -20.52        41.48 o
 -19   1  10        168.34        139.48        24.64 o
 -17   1  10        464.74        469.27        39.65 o
 -15   1  10          6.97         20.09        16.10 o
 -13   1  10        545.87        467.24        31.96 o
 -11   1  10       1314.68       1318.39        44.90 o
  -9   1  10         75.43         68.22        13.91 o
  -7   1  10        416.62        392.02        25.54 o
  -5   1  10        175.34        178.81        17.76 o
  -3   1  10        737.97        735.65        34.72 o
  -1   1  10        626.74        604.14        30.40 o
   1   1  10       1572.08       1657.57        58.73 o
   3   1  10       4694.49       4918.82       126.89 o
   5   1  10         90.88         75.22        19.01 o
   7   1  10       2981.22       2967.31       113.96 o
   9   1  10        710.29        712.85        63.11 o
  11   1  10         28.99         17.09        34.31 o
  13   1  10        242.82        205.38        39.64 o
  15   1  10         39.60         -7.02        27.98 o
 -20   2  10        180.80        152.34        34.77 o
 -18   2  10         63.77         43.56        23.44 o
 -16   2  10         78.98         96.42        20.67 o
 -14   2  10        283.28        301.29        29.08 o
 -12   2  10       4979.89       4959.13       100.22 o
 -10   2  10       2235.57       2246.39        79.91 o
  -8   2  10       4130.65       4181.71        82.53 o
  -6   2  10       1265.78       1296.62        42.18 o
  -4   2  10         53.21         36.95        10.07 o
  -2   2  10       1207.87       1231.07        41.38 o
   0   2  10        978.15        898.57        39.28 o
   2   2  10      12613.68      13031.33       351.98 o
   4   2  10       3659.41       3862.28       111.04 o
   6   2  10        932.63        929.97        57.96 o
   8   2  10         17.87          7.27        21.72 o
  10   2  10        123.10        125.33        30.58 o
  12   2  10        254.40        291.30        52.30 o
  14   2  10       2630.44       2879.01       156.99 o
  16   2  10         70.15         85.59        55.03 o
 -19   3  10        262.76        275.62        36.19 o
 -17   3  10       1581.35       1574.02        77.67 o
 -15   3  10        288.18        271.90        32.04 o
 -13   3  10        137.95         95.40        19.53 o
 -11   3  10          2.77         16.49        14.24 o
  -9   3  10         26.69         27.49        12.74 o
  -7   3  10         38.22         17.87        11.05 o
  -5   3  10       2902.44       2890.01        52.81 o
  -3   3  10       3078.06       3034.30        58.31 o
  -1   3  10       2601.88       2679.34        60.82 o
   1   3  10        393.99        361.65        24.91 o
   3   3  10        155.79        145.75        21.92 o
   5   3  10          9.50          5.32        16.47 o
   7   3  10       2776.96       2790.86       103.60 o
   9   3  10       2930.86       3004.80       128.87 o
  11   3  10          2.52         -4.03        25.95 o
  13   3  10        106.02        108.68        35.55 o
  15   3  10          0.57        -25.49        25.49 o
 -20   4  10         47.73        177.91       113.73 o
 -18   4  10          3.07         13.78        21.35 o
 -16   4  10       1008.64       1099.68        63.78 o
 -14   4  10       2456.41       2508.00        93.89 o
 -12   4  10        134.16        112.05        20.27 o
 -10   4  10         14.59         46.90        15.27 o
  -8   4  10        837.28        841.83        41.66 o
  -6   4  10       4463.28       4339.78        93.08 o
  -4   4  10       3000.33       3065.28        68.52 o
  -2   4  10         63.66         73.66        14.33 o
   0   4  10         33.73         27.85        10.55 o
   2   4  10       3049.44       3171.12        89.76 o
   4   4  10       3559.99       3647.56       111.64 o
   6   4  10       1114.28       1092.95        63.52 o
   8   4  10         82.29         74.62        21.92 o
  10   4  10        273.74        267.50        49.93 o
  12   4  10       1226.53       1235.71       109.75 o
  14   4  10        306.01        309.01        62.13 o
 -19   5  10         97.47        287.78       136.18 o
 -17   5  10       1000.84       1046.37        76.99 o
 -15   5  10       3432.38       3706.87       209.37 o
 -13   5  10        521.63        531.20        45.07 o
 -11   5  10        103.09        103.30        22.95 o
  -9   5  10        185.74        155.87        22.35 o
  -7   5  10        684.83        606.69        38.70 o
  -5   5  10      12596.97      12771.04       289.86 o
  -3   5  10       1091.16       1101.83        49.36 o
  -1   5  10        161.37        132.73        19.34 o
   1   5  10        326.40        330.52        35.94 o
   3   5  10       1010.44        964.45        60.22 o
   5   5  10       1960.92       1951.07        83.44 o
   7   5  10        469.52        394.04        47.42 o
   9   5  10         23.83         14.29        22.42 o
  11   5  10       1028.15       1067.68       112.66 o
  13   5  10        610.53        614.37        79.01 o
 -18   6  10        765.42        691.32       202.35 o
 -16   6  10        201.15        159.59        32.24 o
 -14   6  10        169.62        163.49        62.05 o
 -12   6  10         32.51         46.15        21.14 o
 -10   6  10         47.49         33.55        18.28 o
  -8   6  10        624.87        618.86        49.25 o
  -6   6  10        135.59        147.08        24.19 o
  -4   6  10        365.10        338.24        33.49 o
  -2   6  10       5770.79       6164.96       194.68 o
   0   6  10         76.43         46.59        20.35 o
   2   6  10        601.47        697.68        57.96 o
   4   6  10         45.47         46.76        21.61 o
   6   6  10        484.07        364.42        43.43 o
   8   6  10       2162.66       2113.41       146.12 o
  10   6  10       1219.14       1175.09        95.56 o
  12   6  10        209.93        139.73        62.56 o
 -15   7  10        172.22        179.29        41.50 o
 -13   7  10        891.57        905.91        67.72 o
 -11   7  10        968.78        878.64        60.78 o
  -9   7  10        568.36        556.02        53.36 o
  -7   7  10        608.46        626.39        54.45 o
  -5   7  10        744.63        724.78        55.45 o
  -3   7  10        290.93        310.16        38.54 o
  -1   7  10       1774.55       1713.70        91.25 o
   1   7  10       1101.12       1136.76        76.16 o
   3   7  10        680.46        722.22        60.59 o
   5   7  10        937.32        833.33        73.85 o
   7   7  10        282.69        256.38        45.19 o
   9   7  10        478.31        403.01        63.12 o
  11   7  10        224.73        193.61        59.35 o
 -14   8  10          5.97         -7.16        38.41 o
 -12   8  10         12.25          7.21        35.70 o
 -10   8  10         28.99         52.84        38.81 o
  -8   8  10         84.56         75.00        27.08 o
  -6   8  10         43.09         29.49        24.06 o
  -4   8  10        770.02        771.85        60.26 o
  -2   8  10        896.77        831.14        63.35 o
   0   8  10         92.19         87.74        30.13 o
   2   8  10        735.09        777.04        66.24 o
   4   8  10       1178.46       1036.64        82.64 o
   6   8  10        832.88        685.36        71.67 o
   8   8  10        626.75        602.25        82.86 o
  10   8  10        277.21        181.77        49.70 o
 -11   9  10       1897.27       1831.66       200.08 o
  -9   9  10       4337.34       4584.26       160.76 o
  -7   9  10         28.97         38.08        28.27 o
  -5   9  10        100.47        108.39        33.49 o
  -3   9  10         13.63         -7.60        24.99 o
  -1   9  10       4138.13       4103.81       164.32 o
   1   9  10       1300.95       1169.82        87.27 o
   3   9  10        394.55        308.63        46.17 o
   5   9  10        404.81        313.86        51.74 o
   7   9  10        304.89        202.25        50.41 o
   9   9  10        184.93        121.41        87.41 o
  -8  10  10        122.37         25.00        85.90 o
  -6  10  10        371.40        462.65        78.84 o
  -4  10  10        135.65        200.06        50.81 o
  -2  10  10         71.36        111.35        33.84 o
   0  10  10        437.29        408.11        65.62 o
   2  10  10         18.59         39.26        32.74 o
   4  10  10        244.82        279.14       256.01 o
 -20   1  11       1350.35       1558.50       162.38 o
 -18   1  11       1074.55       1112.83        65.79 o
 -16   1  11         99.37         65.59        26.26 o
 -14   1  11         26.22         28.75        16.06 o
 -12   1  11       3209.28       3090.28       106.45 o
 -10   1  11       3894.53       3931.04        90.64 o
  -8   1  11       3623.45       3699.47        92.58 o
  -6   1  11       1646.36       1654.06        57.01 o
  -4   1  11        294.43        267.80        24.13 o
  -2   1  11       1439.39       1482.35        48.04 o
   0   1  11       5051.27       5484.60        99.61 o
   2   1  11         88.17         52.73        15.02 o
   4   1  11       4517.43       4739.49       126.74 o
   6   1  11       3786.18       3964.47       133.66 o
   8   1  11        428.32        492.19        49.75 o
  10   1  11         14.71         17.27        24.76 o
  12   1  11         77.42         32.82        25.35 o
  14   1  11        591.89        559.77        74.63 o
 -19   2  11        202.13        182.16        38.70 o
 -17   2  11          9.51         28.88        32.60 o
 -15   2  11        190.54        159.66        29.10 o
 -13   2  11       1205.86       1236.49        59.87 o
 -11   2  11        605.17        592.28        40.32 o
  -9   2  11        334.59        321.98        29.68 o
  -7   2  11       1216.40       1161.66        45.15 o
  -5   2  11         16.73         16.97        11.39 o
  -3   2  11       8850.70       9313.71       125.41 o
  -1   2  11       5343.11       5661.26        95.12 o
   1   2  11        269.32        231.36        25.92 o
   3   2  11       3155.22       3428.35       101.60 o
   5   2  11          1.97          2.42        16.37 o
   7   2  11       1929.85       1865.65        93.77 o
   9   2  11       1192.96       1193.68        78.68 o
  11   2  11          0.40          5.44        23.90 o
  13   2  11         26.38         28.02        31.81 o
  15   2  11         82.34        136.49        73.49 o
 -20   3  11         31.01        178.06       105.63 o
 -18   3  11        211.33        164.87        31.30 o
 -16   3  11       2196.79       2227.77       102.92 o
 -14   3  11        497.70        446.42        38.54 o
 -12   3  11         37.24         35.75        17.22 o
 -10   3  11         28.61         46.86        17.75 o
  -8   3  11       4462.12       4464.54       106.54 o
  -6   3  11       3466.47       3498.85        87.86 o
  -4   3  11       1908.23       1943.05        56.84 o
  -2   3  11        199.66        140.66        17.10 o
   0   3  11       1549.21       1694.15        56.58 o
   2   3  11       3782.13       3978.59       119.07 o
   4   3  11       4107.30       4364.31       134.59 o
   6   3  11         17.33          4.96        15.87 o
   8   3  11          8.41         -7.25        19.16 o
  10   3  11       1358.42       1465.28        89.49 o
  12   3  11       1107.92       1335.45       105.01 o
  14   3  11        387.09        369.19        60.47 o
 -19   4  11         88.74        108.79        98.06 o
 -17   4  11        511.42        480.33        58.45 o
 -15   4  11       3015.22       3363.15       140.66 o
 -13   4  11       1284.19       1343.01        65.14 o
 -11   4  11        145.90        143.32        21.59 o
  -9   4  11        640.45        642.60        40.25 o
  -7   4  11        348.87        306.16        28.14 o
  -5   4  11       2496.07       2394.38        91.02 o
  -3   4  11       2061.44       1825.70        71.82 o
  -1   4  11       3045.97       2993.16        92.82 o
   1   4  11        464.30        465.17        38.91 o
   3   4  11          5.91         -1.40        15.15 o
   5   4  11        188.48        154.82        27.69 o
   7   4  11        478.86        392.70        51.13 o
   9   4  11        195.92        201.42        41.02 o
  11   4  11       2919.63       3151.02       176.07 o
  13   4  11        389.21        366.36        67.15 o
 -18   5  11        411.97        277.70       152.29 o
 -16   5  11        941.68        958.75        78.93 o
 -14   5  11        750.08        755.45        58.59 o
 -12   5  11        273.57        240.95        29.88 o
 -10   5  11          3.29         14.96        19.47 o
  -8   5  11         36.55          6.93        16.89 o
  -6   5  11       1348.01       1303.53        63.78 o
  -4   5  11       1605.13       1502.76        68.33 o
  -2   5  11       1400.34       1325.60        60.95 o
   0   5  11       1438.51       1428.66        84.90 o
   2   5  11         38.93         16.36        19.63 o
   4   5  11         44.55         36.23        23.35 o
   6   5  11          5.36          6.65        21.26 o
   8   5  11        715.85        668.25       111.19 o
  10   5  11        820.55        842.25        93.18 o
  12   5  11        438.13        461.20        69.94 o
 -17   6  11        548.39        842.92       219.95 o
 -15   6  11       2510.13       2938.35       126.02 o
 -13   6  11        507.20        527.64        52.88 o
 -11   6  11         40.18         58.25        23.74 o
  -9   6  11         30.57         36.07        26.61 o
  -7   6  11       1552.85       1586.47        78.02 o
  -5   6  11        945.57        885.64        57.10 o
  -3   6  11       2153.60       2253.14        96.57 o
  -1   6  11        312.36        340.32        39.68 o
   1   6  11       1649.27       1587.04       134.07 o
   3   6  11       1325.49       1421.24        94.18 o
   5   6  11          6.27        -15.38        25.09 o
   7   6  11         19.38         12.30        29.97 o
   9   6  11        921.47        926.89        79.09 o
  11   6  11       1409.63       1576.86       128.15 o
 -16   7  11        310.25        279.96       123.68 o
 -14   7  11        222.09        149.55        33.28 o
 -12   7  11        549.81        614.20        62.45 o
 -10   7  11         72.20         90.34        31.77 o
  -8   7  11        736.25        695.58        75.08 o
  -6   7  11       1565.74       1530.57        91.75 o
  -4   7  11       3786.20       3794.89       184.74 o
  -2   7  11       3704.35       3583.16       132.72 o
   0   7  11        388.07        390.65        53.48 o
   2   7  11        905.64        868.33        75.65 o
   4   7  11        920.49        912.50        79.65 o
   6   7  11        163.69         94.12        29.60 o
   8   7  11       1938.77       1996.00       137.51 o
  10   7  11        192.79        225.43       102.17 o
 -13   8  11        118.11        107.90        53.38 o
 -11   8  11       1835.17       1846.49       101.40 o
  -9   8  11       1322.92       1343.24        90.26 o
  -7   8  11          8.64         -1.26        27.19 o
  -5   8  11        187.90        181.36        37.03 o
  -3   8  11       1784.94       1725.55        95.23 o
  -1   8  11       1100.57       1145.93        83.06 o
   1   8  11        457.24        414.89        59.97 o
   3   8  11        365.25        349.53        53.24 o
   5   8  11         48.86         30.52        26.25 o
   7   8  11       2269.46       2014.14       157.50 o
   9   8  11         62.79         46.07        32.64 o
 -10   9  11        173.94         40.89       132.94 o
  -8   9  11        144.74        147.40        44.79 o
  -6   9  11         13.42        107.40        31.80 o
  -4   9  11         51.22         63.68        29.66 o
  -2   9  11        116.29         36.28        28.19 o
   0   9  11          6.01         18.41        33.00 o
   2   9  11         13.41        -30.80        30.80 o
   4   9  11         10.92         37.67        32.15 o
   6   9  11        143.05        142.09        82.43 o
  -7  10  11        555.83        329.41       236.88 o
  -5  10  11         48.44        112.90        59.46 o
  -3  10  11        247.88        181.48       204.58 o
  -1  10  11         89.96         41.34        51.91 o
   1  10  11        317.03        296.50        73.77 o
 -18   0  12        201.20        186.89        44.32 o
 -16   0  12         25.48         28.64        33.34 o
 -14   0  12        272.31        308.30        60.31 o
 -12   0  12         12.46         15.70        22.69 o
 -10   0  12       7030.95       7176.98       236.59 o
  -8   0  12       1376.02       1340.34        74.38 o
  -6   0  12       2539.79       2512.61       109.10 o
  -4   0  12       7011.78       7259.59       206.89 o
  -2   0  12       1443.47       1538.64        76.74 o
   0   0  12       3119.45       3254.93       109.82 o
   2   0  12       1599.14       1517.94        92.96 o
   4   0  12       3358.84       3483.85       176.50 o
   6   0  12       8304.16       8891.39       526.94 o
   8   0  12       3248.70       3136.34       184.47 o
  10   0  12        898.52        875.82       101.74 o
  12   0  12         75.89         86.91        51.15 o
  14   0  12        626.87        626.85       145.87 o
 -19   1  12          1.92        -14.28        48.01 o
 -17   1  12        262.36        271.69        40.39 o
 -15   1  12          2.08        -22.51        22.51 o
 -13   1  12       2032.06       2058.31        88.51 o
 -11   1  12        153.54        178.61        32.08 o
  -9   1  12         53.98         86.37        17.67 o
  -7   1  12       1295.60       1291.23        53.38 o
  -5   1  12          2.45          5.09        14.24 o
  -3   1  12       3815.73       3861.41        82.29 o
  -1   1  12        416.42        384.28        26.93 o
   1   1  12        199.77        155.17        20.88 o
   3   1  12        357.47        342.58        37.39 o
   5   1  12        355.44        390.24        45.08 o
   7   1  12        202.70        208.73        35.42 o
   9   1  12         20.67         20.43        24.31 o
  11   1  12        137.22        113.99        33.37 o
  13   1  12        166.61        157.33        37.39 o
 -18   2  12        799.09        888.49        67.58 o
 -16   2  12        366.95        420.62        46.51 o
 -14   2  12         11.37         34.04        21.95 o
 -12   2  12          7.09         40.87        19.10 o
 -10   2  12       1821.99       1860.21        70.43 o
  -8   2  12       4464.86       4417.33       122.04 o
  -6   2  12       5292.29       5514.85       130.34 o
  -4   2  12        634.03        629.62        32.85 o
  -2   2  12          8.37         18.72        12.03 o
   0   2  12        539.06        583.64        37.16 o
   2   2  12        895.08        980.09        60.01 o
   4   2  12       3506.44       3726.18       120.07 o
   6   2  12       1913.06       1948.99        96.94 o
   8   2  12        638.73        622.50        58.80 o
  10   2  12        357.35        325.78        45.90 o
  12   2  12        151.52        164.86        38.33 o
  14   2  12          3.24        -77.21        99.17 o
 -19   3  12        221.65         91.58        64.76 o
 -17   3  12          5.64         27.48        26.87 o
 -15   3  12        630.52        617.79        52.83 o
 -13   3  12       1587.50       1783.34        82.91 o
 -11   3  12       1577.70       1593.21        68.71 o
  -9   3  12        165.50        175.42        23.36 o
  -7   3  12        614.66        572.27        38.04 o
  -5   3  12         39.95         31.45        15.76 o
  -3   3  12       3542.02       3466.28        93.41 o
  -1   3  12       2944.90       3089.62        79.74 o
   1   3  12         49.80         48.81        16.96 o
   3   3  12          8.08         43.48        18.65 o
   5   3  12         10.58          6.22        20.10 o
   7   3  12          2.01          1.95        26.16 o
   9   3  12        779.80        726.47        63.59 o
  11   3  12        275.90        358.91        50.88 o
  13   3  12         59.75         63.57        31.74 o
 -18   4  12        379.20        381.82       147.68 o
 -16   4  12        662.22        664.08        64.69 o
 -14   4  12        734.95        737.43        61.67 o
 -12   4  12        174.15         89.84        24.58 o
 -10   4  12        925.70        852.74        58.02 o
  -8   4  12       1997.74       1880.24        75.94 o
  -6   4  12       1604.74       1562.56        66.59 o
  -4   4  12         71.98         59.23        17.12 o
  -2   4  12         57.99         62.25        21.31 o
   0   4  12       1252.40       1229.83        70.70 o
   2   4  12       4325.03       4525.21       216.78 o
   4   4  12          4.67        -17.30        19.35 o
   6   4  12          2.60         21.84        23.05 o
   8   4  12        610.54        579.52        67.53 o
  10   4  12        791.88        901.09        97.10 o
  12   4  12       1084.90       1206.38       112.44 o
 -17   5  12        511.32        628.66       136.49 o
 -15   5  12       1001.41       1168.68        83.76 o
 -13   5  12        490.13        467.22        45.13 o
 -11   5  12         19.33         28.45        20.52 o
  -9   5  12       1122.39       1010.70        65.26 o
  -7   5  12        915.98        790.50        54.48 o
  -5   5  12          7.63          7.83        17.93 o
  -3   5  12        354.06        287.30        31.87 o
  -1   5  12        962.60       1048.69        73.62 o
   1   5  12       4060.30       4297.42       245.06 o
   3   5  12       1007.68       1058.66        84.97 o
   5   5  12        386.49        284.15        44.06 o
   7   5  12        210.50        186.35        37.44 o
   9   5  12       1992.13       1784.07       143.00 o
  11   5  12       1366.90       1618.86       129.67 o
 -16   6  12          7.13        -82.47        82.47 o
 -14   6  12        836.00        912.32        70.55 o
 -12   6  12       2021.46       2090.26        98.36 o
 -10   6  12        174.42        193.39        35.58 o
  -8   6  12       1497.69       1349.10        76.00 o
  -6   6  12          8.89        -10.80        27.60 o
  -4   6  12        638.82        578.46        49.45 o
  -2   6  12       2755.68       2790.12       117.56 o
   0   6  12       1110.32       1103.77        79.78 o
   2   6  12        136.60         77.73        26.98 o
   4   6  12         57.28         41.59        23.78 o
   6   6  12        455.95        372.42        53.67 o
   8   6  12        125.09         85.96        43.51 o
  10   6  12         63.10         99.57        32.88 o
 -15   7  12          5.01        212.76       108.18 o
 -13   7  12        729.68        818.97        94.12 o
 -11   7  12        733.37        706.22        80.92 o
  -9   7  12        235.02        254.94        42.12 o
  -7   7  12       1520.87       1528.14        95.09 o
  -5   7  12        363.26        382.19        45.71 o
  -3   7  12        200.87        207.52        31.88 o
  -1   7  12       1078.39       1110.02        86.78 o
   1   7  12        462.30        423.19        52.16 o
   3   7  12        110.14        103.93        31.38 o
   5   7  12       1655.75       1699.98       121.25 o
   7   7  12         74.86         55.36        55.72 o
   9   7  12        580.11        326.65       111.18 o
 -10   8  12         28.61         58.03        26.95 o
  -8   8  12        525.00        479.80        57.28 o
  -6   8  12        429.01        473.68        55.35 o
  -4   8  12        269.85        255.40        42.38 o
  -2   8  12       1087.67        907.87        76.87 o
   0   8  12        435.99        413.85        66.79 o
   2   8  12        132.04         99.72        29.40 o
   4   8  12         70.24          7.15        24.88 o
   6   8  12         10.78         84.29        49.61 o
  -7   9  12        687.82        575.10        81.19 o
  -5   9  12        779.86        861.46        89.76 o
  -3   9  12        968.74       1019.21       106.98 o
  -1   9  12          5.24         -1.18        24.80 o
   1   9  12         12.65        112.60        48.40 o
   3   9  12        253.23        225.94        77.12 o
 -18   1  13        726.92        549.37       116.18 o
 -16   1  13        729.10        734.66        67.66 o
 -14   1  13        451.25        478.54        45.73 o
 -12   1  13        871.83        903.60        57.80 o
 -10   1  13         30.11         17.45        16.18 o
  -8   1  13        894.32        905.45        50.58 o
  -6   1  13       4905.17       5024.57       131.30 o
  -4   1  13       4915.54       5061.49       125.60 o
  -2   1  13       1201.53       1188.57        47.12 o
   0   1  13        287.69        233.32        27.87 o
   2   1  13        351.85        315.60        33.80 o
   4   1  13       2262.95       2533.74       110.70 o
   6   1  13       4550.24       4973.31       169.14 o
   8   1  13        497.96        507.99        55.46 o
  10   1  13         12.59         -0.67        31.82 o
  12   1  13          6.78        -28.98        28.98 o
  14   1  13        693.36        680.72       202.35 o
 -17   2  13        183.05        174.11        37.75 o
 -15   2  13         85.28         96.79        27.13 o
 -13   2  13       2689.80       2704.93       110.60 o
 -11   2  13       1881.19       1873.37        79.71 o
  -9   2  13        398.72        390.86        30.92 o
  -7   2  13       1710.93       1682.87        62.64 o
  -5   2  13       1100.05       1060.16        48.60 o
  -3   2  13        336.51        287.98        24.64 o
  -1   2  13        270.05        252.01        27.61 o
   1   2  13        322.20        240.36        31.17 o
   3   2  13        230.08        261.59        31.69 o
   5   2  13        442.48        531.38        53.28 o
   7   2  13         11.95         12.14        23.51 o
   9   2  13        683.94        717.66        66.36 o
  11   2  13          0.58         20.39        28.14 o
  13   2  13       1337.01       1206.25       153.41 o
 -16   3  13        885.25        829.54        67.26 o
 -14   3  13          5.57        -26.53        29.53 o
 -12   3  13        116.39        122.08        25.78 o
 -10   3  13        798.45        810.59        47.83 o
  -8   3  13       3453.39       3362.79       116.05 o
  -6   3  13        359.51        302.64        29.04 o
  -4   3  13         79.72         62.04        17.00 o
  -2   3  13        500.50        456.56        41.06 o
   0   3  13       2870.78       2904.47       149.29 o
   2   3  13       2222.79       2400.43        93.04 o
   4   3  13         19.66          6.16        19.43 o
   6   3  13          6.58         33.74        20.63 o
   8   3  13       1435.09       1333.50        85.77 o
  10   3  13        955.29       1088.83        97.30 o
  12   3  13         40.81        146.88        56.25 o
 -17   4  13          4.77        -27.32       183.56 o
 -15   4  13        258.89        148.03        34.30 o
 -13   4  13        815.67        818.14        61.29 o
 -11   4  13       2190.90       2262.94       103.31 o
  -9   4  13        679.40        670.58        48.45 o
  -7   4  13          9.88          8.74        17.81 o
  -5   4  13        447.43        362.63        35.16 o
  -3   4  13          9.06        -15.68        15.68 o
  -1   4  13       3245.35       3212.22       167.34 o
   1   4  13       4699.51       5086.51       253.83 o
   3   4  13        498.10        471.62        45.02 o
   5   4  13        225.53        214.16        41.73 o
   7   4  13         34.73         20.77        27.94 o
   9   4  13         42.34        102.11        38.78 o
  11   4  13        867.17        721.13       116.50 o
 -14   5  13        562.79        533.17        54.02 o
 -12   5  13        916.93        984.59        64.57 o
 -10   5  13        391.23        425.00        42.97 o
  -8   5  13        426.40        421.15        40.96 o
  -6   5  13         48.97         27.85        19.42 o
  -4   5  13         80.32         40.21        19.63 o
  -2   5  13       2357.03       2401.52       108.75 o
   0   5  13        977.05        984.38        74.74 o
   2   5  13       1092.16       1101.41       102.44 o
   4   5  13        105.52         11.78        22.40 o
   6   5  13          2.77        -22.24        33.74 o
   8   5  13         31.92        -14.34        30.23 o
  10   5  13        940.28        856.49       124.27 o
 -13   6  13        151.01         82.00        40.69 o
 -11   6  13       1265.32       1152.84        88.18 o
  -9   6  13       1957.08       2032.01       115.20 o
  -7   6  13          6.46          5.39        22.37 o
  -5   6  13        145.19         73.32        21.76 o
  -3   6  13        202.39        141.28        28.18 o
  -1   6  13       2567.75       2523.19       128.02 o
   1   6  13       3973.12       4085.86       268.92 o
   3   6  13        349.59        278.84        45.10 o
   5   6  13         42.74         36.77        28.07 o
   7   6  13         59.71        -31.38        31.38 o
   9   6  13        347.66        408.82       157.31 o
 -12   7  13       1558.11       1770.87       177.01 o
 -10   7  13         37.83         69.39        30.15 o
  -8   7  13        231.24        209.00        46.49 o
  -6   7  13        521.31        484.62        56.07 o
  -4   7  13        537.27        529.04        54.72 o
  -2   7  13        564.95        533.04        60.25 o
   0   7  13         23.86         16.00        30.57 o
   2   7  13        154.69        132.21        37.08 o
   4   7  13        561.17        534.74        60.29 o
   6   7  13          3.61          3.51        25.39 o
   8   7  13        112.57        143.74       102.49 o
 -11   8  13        137.94         39.90        73.59 o
  -9   8  13        159.85        149.12        64.05 o
  -7   8  13        217.91        266.90        66.06 o
  -5   8  13       1307.76       1436.35       106.86 o
  -3   8  13       1134.91       1101.34        88.45 o
  -1   8  13        113.00        144.02        32.46 o
   1   8  13         56.39         51.87        29.71 o
   3   8  13        943.56        951.96        94.71 o
   5   8  13       1388.24       1634.28       348.00 o
   0   9  13        319.40        333.78       137.14 o
 -16   0  14       1899.05       1908.99       158.16 o
 -14   0  14       1841.04       1982.11       135.23 o
 -12   0  14        202.33        148.74        39.49 o
 -10   0  14       2096.66       2215.06       114.61 o
  -8   0  14        273.65        226.23        37.80 o
  -6   0  14       8110.93       8263.86       351.86 o
  -4   0  14       7602.28       8229.27       407.84 o
  -2   0  14       1154.43       1275.95        73.64 o
   0   0  14         96.18         58.37        23.50 o
   2   0  14        215.61        168.57        46.59 o
   4   0  14       2710.14       2951.81       175.06 o
   6   0  14       1762.85       1953.85       168.32 o
   8   0  14        207.93        252.58        60.92 o
  10   0  14        630.88        707.30        94.09 o
  12   0  14        587.70        820.16       126.95 o
 -17   1  14        239.50        349.82       120.22 o
 -15   1  14         87.39        151.34        36.24 o
 -13   1  14        944.74        979.47        62.11 o
 -11   1  14        125.69         92.13        21.67 o
  -9   1  14          7.55         14.27        16.51 o
  -7   1  14        123.53        165.38        23.18 o
  -5   1  14         32.81         29.46        15.01 o
  -3   1  14         49.83         48.96        15.18 o
  -1   1  14         37.85         25.28        16.21 o
   1   1  14        295.94        207.53        31.54 o
   3   1  14       2402.05       2392.70       110.88 o
   5   1  14        256.63        282.23        41.16 o
   7   1  14        418.10        459.05        52.65 o
   9   1  14        139.78        149.34        33.41 o
  11   1  14         15.31          5.58        26.02 o
  13   1  14        304.47        209.61       121.48 o
 -16   2  14       1100.77       1153.00        85.97 o
 -14   2  14        504.86        477.37        48.14 o
 -12   2  14          9.65        -22.78        22.78 o
 -10   2  14        261.73        237.75        28.08 o
  -8   2  14        500.45        472.21        37.04 o
  -6   2  14       1730.39       1788.27        67.00 o
  -4   2  14       3008.84       3009.98        87.40 o
  -2   2  14       1245.17       1309.57        63.12 o
   0   2  14       1612.39       1787.53        84.73 o
   2   2  14        272.18        199.44        31.91 o
   4   2  14        451.68        407.13        48.33 o
   6   2  14        552.93        563.97        57.77 o
   8   2  14       1320.47       1512.42        94.57 o
  10   2  14        934.97        980.75        81.78 o
  12   2  14        219.60        195.81        67.65 o
 -15   3  14         91.54         49.83        33.50 o
 -13   3  14        383.25        301.53        42.35 o
 -11   3  14       1010.10       1076.16        68.78 o
  -9   3  14        353.50        343.37        37.88 o
  -7   3  14        302.82        258.10        32.46 o
  -5   3  14         28.02         26.88        17.67 o
  -3   3  14          1.67         17.75        18.46 o
  -1   3  14         37.50         73.32        24.23 o
   1   3  14       1425.45       1619.09        95.67 o
   3   3  14        955.14       1027.53        69.06 o
   5   3  14        513.42        612.38        68.86 o
   7   3  14        118.31         58.46        35.38 o
   9   3  14        324.54        267.54        77.21 o
  11   3  14        388.90        342.22       101.25 o
 -16   4  14         66.28        -25.40        57.21 o
 -14   4  14         31.34        -18.15        22.13 o
 -12   4  14        580.29        606.94        59.42 o
 -10   4  14       1404.13       1482.47        81.18 o
  -8   4  14        946.03        923.01        58.72 o
  -6   4  14          3.09         13.51        31.05 o
  -4   4  14         13.56        -16.89        20.25 o
  -2   4  14       1255.03       1323.04        92.52 o
   0   4  14       2783.33       2907.49       176.33 o
   2   4  14        150.79        179.40        39.17 o
   4   4  14          8.91         50.69        30.93 o
   6   4  14         18.92         23.98        26.28 o
   8   4  14       1301.37       1276.33       146.75 o
  10   4  14        465.73        703.30       181.16 o
 -13   5  14        115.73        123.32        36.09 o
 -11   5  14       1303.98       1340.88        80.04 o
  -9   5  14       2755.53       2917.70       204.97 o
  -7   5  14        532.38        435.45        43.57 o
  -5   5  14       1457.35       1357.09        87.93 o
  -3   5  14        180.79        133.98        31.55 o
  -1   5  14       2332.77       2335.43       117.92 o
   1   5  14       1464.93       1670.16       119.97 o
   3   5  14        345.41        323.49        45.82 o
   5   5  14         64.01         70.88        34.39 o
   7   5  14        160.56        228.19        55.59 o
 -12   6  14        688.03        672.56        84.94 o
 -10   6  14        635.51        548.50        53.14 o
  -8   6  14          9.70         66.66        24.70 o
  -6   6  14        138.40         80.10        23.91 o
  -4   6  14        263.12        174.56        35.45 o
  -2   6  14        334.01        237.96        41.34 o
   0   6  14        435.86        315.25        63.47 o
   2   6  14        968.10       1015.07        82.92 o
   4   6  14        591.23        638.15        62.13 o
   6   6  14         55.09         29.66        29.78 o
 -11   7  14        226.57         93.74        62.23 o
  -9   7  14        508.29        458.89        71.62 o
  -7   7  14        365.86        400.53        53.10 o
  -5   7  14        628.68        652.83        64.26 o
  -3   7  14        834.85        860.77        76.01 o
  -1   7  14        114.28        104.33        42.61 o
   1   7  14        295.52        256.66        54.58 o
   3   7  14        381.48        362.19        50.77 o
  -8   8  14         69.32        103.97        94.93 o
  -2   8  14         84.43         33.23        42.63 o
   0   8  14          0.36        -57.80        57.80 o
   2   8  14        559.22        800.20       220.49 o
 -16   1  15       1999.90       2098.30       310.07 o
 -14   1  15       2124.99       2099.44        98.32 o
 -12   1  15         19.98          3.32        24.66 o
 -10   1  15         86.25         63.80        19.60 o
  -8   1  15         45.54         59.05        19.11 o
  -6   1  15       1577.71       1618.26        75.26 o
  -4   1  15       3430.48       3634.94       151.48 o
  -2   1  15        846.43        842.91        51.50 o
   0   1  15         31.17         67.56        21.71 o
   2   1  15       1709.30       1762.52        96.43 o
   4   1  15        130.50        151.06        33.06 o
   6   1  15        167.58        137.10        34.67 o
   8   1  15        612.36        570.13        61.34 o
  10   1  15        562.21        730.51        79.08 o
 -15   2  15         13.57        -39.76        41.22 o
 -13   2  15          2.47         53.81        22.29 o
 -11   2  15         11.07          8.23        20.30 o
  -9   2  15        529.59        460.89        40.02 o
  -7   2  15       1266.30       1211.88        61.34 o
  -5   2  15        483.11        405.91        37.85 o
  -3   2  15       1063.21       1132.02        66.56 o
  -1   2  15        861.11        872.88        76.42 o
   1   2  15        525.57        580.14        50.53 o
   3   2  15       3083.84       3477.69       137.12 o
   5   2  15        401.29        397.46        49.64 o
   7   2  15        291.74        325.35        45.37 o
   9   2  15        207.30        224.66        46.85 o
  11   2  15         72.90        -97.07        97.07 o
 -14   3  15        267.33        233.37        38.64 o
 -12   3  15        683.00        712.01        65.41 o
 -10   3  15       1953.82       1890.07        89.68 o
  -8   3  15         43.78         71.55        21.31 o
  -6   3  15         59.05         17.25        23.75 o
  -4   3  15        162.63        104.22        30.66 o
  -2   3  15       3009.75       3126.46       173.41 o
   0   3  15        971.04       1082.25        91.06 o
   2   3  15         32.05         47.20        28.32 o
   4   3  15         27.70         23.32        25.57 o
   6   3  15       1086.84       1127.93        94.08 o
   8   3  15       1273.98       1345.56       108.49 o
 -13   4  15          1.88        -12.48        30.02 o
 -11   4  15       1610.40       1758.69       124.73 o
  -9   4  15       2561.81       2407.85        99.16 o
  -7   4  15        351.66        314.53        39.68 o
  -5   4  15        127.46        113.35        28.55 o
  -3   4  15         11.29         28.46        23.39 o
  -1   4  15          2.99         50.51        34.60 o
   1   4  15        697.49        831.34        81.89 o
   3   4  15        824.25        867.77        81.61 o
   5   4  15        665.97        677.69        79.25 o
   7   4  15         38.25         86.68        40.90 o
   9   4  15        246.75         18.01        45.24 o
 -12   5  15        229.80        244.53        44.65 o
 -10   5  15       1101.22       1038.23        76.10 o
  -8   5  15        817.35        763.33        63.57 o
  -6   5  15         26.81        -23.86        23.86 o
  -4   5  15          6.41         29.78        29.37 o
  -2   5  15         43.68         90.68        30.53 o
   0   5  15        163.25        170.10        43.34 o
   2   5  15        688.14        656.12        67.93 o
   4   5  15        320.72        360.28        61.41 o
   6   5  15        454.48        219.06       112.19 o
 -11   6  15       1229.11        991.08       113.17 o
  -9   6  15       1255.85       1337.73        93.22 o
  -7   6  15        192.21        181.71        46.02 o
  -5   6  15         53.14          7.26        27.97 o
  -3   6  15         26.97         23.93        35.21 o
  -1   6  15        903.87        886.52        78.77 o
   1   6  15        196.90        205.31        44.54 o
   3   6  15         83.10         60.42        33.23 o
  -4   7  15        537.13        388.09       118.03 o
  -2   7  15        518.89        402.40       108.67 o
   0   7  15          2.31        -70.29        70.29 o
   2   7  15        865.49        996.18       253.84 o
  -3   8  15        183.85         56.91        98.92 o
 -14   0  16       1276.69       1236.40       129.05 o
 -12   0  16       1648.95       1573.12       112.09 o
 -10   0  16        582.88        630.56        78.95 o
  -8   0  16        599.69        700.52        68.64 o
  -6   0  16        759.94        737.30        72.19 o
  -4   0  16        109.12         91.05        26.09 o
  -2   0  16        978.21       1122.99        86.99 o
   0   0  16       4343.18       4593.47       340.65 o
   2   0  16        704.79        787.30        94.99 o
   4   0  16        180.25        160.19        48.61 o
   6   0  16        202.17        117.32        48.15 o
   8   0  16         14.21         30.45        36.38 o
 -15   1  16         17.85        113.15        62.93 o
 -13   1  16        310.04        346.95        39.57 o
 -11   1  16          2.87        -14.29        29.55 o
  -9   1  16         56.21         50.25        21.22 o
  -7   1  16       1096.92       1130.35        59.95 o
  -5   1  16        246.64        164.00        23.50 o
  -3   1  16       1041.58       1030.84        58.83 o
  -1   1  16         68.34         76.21        24.70 o
   1   1  16        248.68        242.53        37.92 o
   3   1  16        628.56        622.16        59.96 o
   5   1  16          0.69        -14.83        28.74 o
   7   1  16         38.43         23.16        27.32 o
   9   1  16          7.52         69.11        93.99 o
 -14   2  16       1066.22        911.88       296.33 o
 -12   2  16       1242.13       1300.62        84.13 o
 -10   2  16        173.16        164.31        31.57 o
  -8   2  16          5.37         -1.39        21.72 o
  -6   2  16          6.31         28.38        21.07 o
  -4   2  16       1129.48       1256.94        90.52 o
  -2   2  16       2378.62       2538.32       125.65 o
   0   2  16        955.60       1033.24        96.61 o
   2   2  16        612.94        630.88        66.84 o
   4   2  16         17.47         20.18        30.92 o
   6   2  16        156.05        176.90        38.68 o
   8   2  16        359.39        248.24        78.71 o
 -13   3  16         53.26         42.38        54.52 o
 -11   3  16          9.49         10.47        25.87 o
  -9   3  16        910.45        887.35        61.07 o
  -7   3  16       1463.94       1478.11        96.54 o
  -5   3  16        473.33        449.45        52.54 o
  -3   3  16        380.09        345.18        45.54 o
  -1   3  16        125.49        118.59        31.68 o
   1   3  16        490.12        502.69        61.60 o
   3   3  16        448.07        501.94        69.30 o
   5   3  16        413.57        452.99        67.56 o
   7   3  16        128.68        -28.99        49.49 o
 -12   4  16       1417.05       1536.27       140.60 o
 -10   4  16        241.89        249.85        37.29 o
  -8   4  16        103.87        125.04        29.14 o
  -6   4  16          3.86        -10.91        23.96 o
  -4   4  16        554.88        568.10        61.32 o
  -2   4  16       1406.61       1408.54       100.67 o
   0   4  16        188.63        196.44        46.52 o
   2   4  16         41.57         63.12        28.62 o
   4   4  16        478.31        530.39        71.88 o
   6   4  16        597.75        546.07       176.50 o
 -11   5  16        913.82        665.87       111.59 o
  -9   5  16        212.27        187.24        59.17 o
  -7   5  16        101.97        100.56        41.63 o
  -5   5  16        637.75        747.82        71.37 o
  -3   5  16        195.92        253.71        46.49 o
  -1   5  16        492.39        454.88        63.37 o
   1   5  16         34.79          1.71        40.58 o
   3   5  16         17.51        355.02       147.23 o
   5   5  16       1137.61       1040.82       237.89 o
 -10   6  16         96.72        315.90       121.67 o
  -8   6  16       1885.95       1445.04       293.84 o
  -6   6  16        298.97        118.17        55.34 o
  -4   6  16         23.35        -77.36        77.36 o
  -2   6  16        262.34        387.91       105.54 o
   0   6  16         38.01         93.66       121.11 o
   4   6  16        598.41        789.39       222.49 o
 -12   1  17        361.24        306.67        48.83 o
 -10   1  17       1142.45       1101.26        70.04 o
  -8   1  17        549.30        545.40        45.92 o
  -6   1  17         31.03         23.25        23.41 o
  -4   1  17         28.62         67.50        22.29 o
  -2   1  17        488.23        496.60        52.72 o
   0   1  17       2785.56       3018.09       195.70 o
   2   1  17        659.73        886.74        74.25 o
   4   1  17        165.35         69.88        41.44 o
   6   1  17        117.11         20.79        35.40 o
 -11   2  17        374.49        368.28        45.01 o
  -9   2  17        874.42        753.98        63.41 o
  -7   2  17       2088.98       2130.16       152.03 o
  -5   2  17          6.14        -17.88        31.37 o
  -3   2  17          5.01         53.86        46.78 o
  -1   2  17         26.50         51.46        26.25 o
   1   2  17         33.96         16.66        33.45 o
   3   2  17        232.79        319.00        56.25 o
   5   2  17          0.99        -57.17        57.17 o
 -12   3  17        776.46        996.54       412.35 o
 -10   3  17        359.31        247.62        55.33 o
  -8   3  17         12.23         16.87        35.83 o
  -6   3  17        318.94        213.41        42.93 o
  -4   3  17        966.93        967.71        78.04 o
  -2   3  17        886.68        968.55        90.59 o
   0   3  17         53.06         21.38        30.67 o
   2   3  17         12.27         11.84        44.24 o
   4   3  17        706.81        490.54       180.64 o
 -11   4  17         19.90        -95.91        95.91 o
  -9   4  17        159.12        102.98        48.94 o
  -7   4  17        726.14        637.34        73.35 o
  -5   4  17       1076.04       1180.73        88.56 o
  -3   4  17        661.33        637.22        69.38 o
  -1   4  17         88.63         30.00        46.01 o
   1   4  17        269.19        347.03        57.94 o
   3   4  17         73.63        -21.01        64.90 o
  -8   5  17        147.65         22.99       261.89 o
  -6   5  17        768.93        570.41       103.48 o
  -4   5  17        768.82        593.90       100.73 o
  -2   5  17         88.03         66.32        75.49 o
 -10   0  18       4260.56       4179.09       334.47 o
  -8   0  18        596.07        578.21        91.26 o
  -6   0  18        133.52        120.36        43.93 o
  -4   0  18        167.47        133.55        68.19 o
  -2   0  18        190.21        126.93        46.17 o
   0   0  18       2375.46       2264.78       200.69 o
   2   0  18       2485.19       3176.42       287.99 o
   4   0  18          8.47        -43.18        43.18 o
 -11   1  18         85.42        155.47        73.31 o
  -9   1  18         23.33        -42.92        42.92 o
  -7   1  18         69.55         86.86        32.19 o
  -5   1  18         12.56        -31.89        31.89 o
  -3   1  18         23.46          6.06        47.14 o
  -1   1  18         73.93         44.79        27.71 o
   1   1  18        341.81        391.13        62.41 o
   3   1  18        331.75        438.79       122.98 o
 -10   2  18        698.28        644.34        90.45 o
  -8   2  18        236.80        180.50        37.33 o
  -6   2  18         79.77        143.19        33.00 o
  -4   2  18         32.41         84.71        32.94 o
  -2   2  18        325.94        311.13        48.43 o
   0   2  18        142.13        157.20        79.91 o
   2   2  18       1676.28       2334.68       249.64 o
  -9   3  18         84.58         45.51        68.95 o
  -7   3  18        154.07        208.27        51.00 o
  -5   3  18        459.87        280.16        83.51 o
  -3   3  18        217.21        264.86        68.39 o
  -1   3  18         63.65         44.73        48.87 o
  -8   4  18          6.58        -54.77        77.92 o
  -6   4  18        633.41        493.38       180.89 o
  -4   4  18        719.96        880.37       215.67 o
  -8   1  19       1148.17       1459.01       263.21 o
  -6   1  19         40.79        -15.70        82.27 o
  -4   1  19         35.81        -52.02        52.02 o
  -2   1  19        355.00        582.36        99.60 o
   0   1  19       1004.86       1233.76       257.27 o
  -5   2  19          1.42         -4.09        75.69 o
  -3   2  19        524.06        624.80       176.94 o
  -1   2  19        757.11        561.47       181.40 o
                                                
